# Supplementary material for: Genome-wide CRISPR screens identify PKMYT1 as a therapeutic target in pancreatic ductal adenocarcinoma
Source: EMBO Mol Med. 2024 Apr 3;16(5):5. doi: 10.1038/s44321-024-00060-y (PMC11099189; doi:10.1038/s44321-024-00060-y)
Supplement: Supplementary file 1 — Table EV1 [file 44321_2024_60_MOESM1_ESM.xlsx]

## Sheet: Table EV1
Table EV1: Mutation status for primary cultured cells and patient-derived xenograft model
Gene symble	Refseq	Model	c. description	p. description
TP53	NM_000546.6	PDAC-CN1	c.659G>T	p.Val173Leu
		PDAC-CN2	c.856_857insT	p.Asn239fs
		PDX2	c.856_857insT	p.Asn239fs
KRAS	NM_004985.5	PDAC-CN1	c.225G>T	p.Gly12Val
		PDAC-CN2	c.225G>T	p.Gly12Val
		PDX2	c.225G>T	p.Gly12Val
		Pa-Tu-8988T	c.225G>T	p.Gly12Val
		YAPC	c.225G>T	p.Gly12Val
		Panc.03.27	c.225G>T	p.Gly12Val
		Capan-1	c.225G>T	p.Gly12Val
		Pa-Tu-8902	c.225G>T	p.Gly12Val
		DAN-G	c.225G>T	p.Gly12Val
		KP-4	c.225G>A	p.Gly12Asp
		AsPC-1	c.225G>A	p.Gly12Asp
		MiaPaCa-2	c.224G>T	p.Gly12Cys
