# Supplementary material for: Genome-wide CRISPR screens identify PKMYT1 as a therapeutic target in pancreatic ductal adenocarcinoma
Source: EMBO Mol Med. 2024 Apr 3;16(5):5. doi: 10.1038/s44321-024-00060-y (PMC11099189; doi:10.1038/s44321-024-00060-y)
Supplement: Supplementary file 3 — Dataset EV1 [file 44321_2024_60_MOESM3_ESM.xlsx]

## Sheet: Dataset EV1A
Dataset EV1A: Ranked med.CS for each gene from a genome-wide CRISPR screen in Pa-Tu-8988T cells
Gene Symbol	Pa-Tu-8988T med.CS	Rank
SPDYE5	-2.2777	1
GAPDH	-2.01639	2
POP5	-2.01354	3
POLR3A	-1.91537	4
TBC1D3F	-1.86875	5
PSMA5	-1.86729	6
TPI1	-1.84059	7
ALDOA	-1.80563	8
POLR3K	-1.7296	9
EIF6	-1.70658	10
UBE2M	-1.70289	11
FOXD4L4	-1.67922	12
CTDP1	-1.67431	13
POLR2D	-1.66432	14
SOD1	-1.6585	15
RPL3	-1.63347	16
POLR2E	-1.62889	17
AIFM1	-1.62889	18
NRF1	-1.62359	19
SARS2	-1.61797	20
UBL5	-1.60859	21
FAM96B	-1.59815	22
DHX33	-1.59372	23
POLR2J3	-1.59298	24
CRCP	-1.57767	25
YARS	-1.56432	26
NAA10	-1.56225	27
RRP9	-1.55005	28
RPL17-C18orf32	-1.54891	29
IARS2	-1.54466	30
RPL28	-1.54198	31
NLE1	-1.53993	32
LSM11	-1.53644	33
TRAPPC8	-1.52638	34
MAD2L1	-1.52196	35
LONP1	-1.50998	36
CDC16	-1.50997	37
RFC5	-1.50229	38
GOSR2	-1.49645	39
SF1	-1.48775	40
ATP6V0C	-1.48642	41
POTEM	-1.48547	42
COQ2	-1.47999	43
OSGEP	-1.47681	44
PES1	-1.47078	45
RPL34	-1.46466	46
ZNRD1	-1.46428	47
NOP16	-1.45771	48
SNRPD1	-1.45395	49
PRPF8	-1.45017	50
CAPZB	-1.44833	51
GUK1	-1.43397	52
RPP38	-1.43324	53
CDC45	-1.43123	54
TOMM22	-1.42226	55
COPS4	-1.41849	56
SNRPF	-1.41399	57
LOC440243	-1.40956	58
DPH6	-1.40929	59
AGAP4	-1.40807	60
RPS5	-1.40392	61
PKMYT1	-1.39822	62
CBWD1	-1.39663	63
PGAM1	-1.39115	64
PTPMT1	-1.38647	65
GPKOW	-1.38386	66
EIF4A3	-1.37725	67
RPL23A	-1.37605	68
TUBGCP4	-1.37529	69
NDUFB10	-1.36969	70
GEMIN5	-1.36958	71
CHMP6	-1.35781	72
ATP5F1	-1.34944	73
PRPF38B	-1.3486	74
MTG2	-1.33946	75
DHDDS	-1.33931	76
CMPK1	-1.33728	77
SRP9	-1.33538	78
PSMA6	-1.33498	79
IDH3A	-1.31428	80
SPDYE2	-1.31188	81
SART3	-1.30196	82
MRPL33	-1.2986	83
MRPL3	-1.2981	84
SEC61A1	-1.2951	85
RPL11	-1.29405	86
GINS1	-1.28783	87
TUT1	-1.28754	88
MAK16	-1.28485	89
SPATA5	-1.27984	90
RPL19	-1.27863	91
SNAPC2	-1.27818	92
RBM17	-1.27248	93
POLR3H	-1.27228	94
PSMB7	-1.26587	95
SYMPK	-1.25938	96
CCNA2	-1.25928	97
CDK2	-1.25682	98
NUDT21	-1.25545	99
CENPI	-1.25486	100
CABIN1	-1.24794	101
YY1	-1.24389	102
ISCA2	-1.23651	103
RPS19	-1.23346	104
RPLP0	-1.22953	105
MYC	-1.2262	106
PHB2	-1.22167	107
SELRC1	-1.22159	108
RPL32	-1.21978	109
EIF2B1	-1.21894	110
HSD17B10	-1.21824	111
PSMB2	-1.2178	112
SMU1	-1.21704	113
PDRG1	-1.21675	114
WDR24	-1.21672	115
RARS2	-1.21188	116
XRN1	-1.21126	117
RPL13	-1.2109	118
PPP4C	-1.21052	119
SMC2	-1.21005	120
NARS2	-1.20073	121
NFS1	-1.20038	122
AGAP5	-1.20012	123
PSMB3	-1.19977	124
SPC24	-1.19823	125
PRC1	-1.19731	126
CEBPZ	-1.19457	127
RPL18A	-1.19066	128
RBBP4	-1.18942	129
DARS	-1.1856	130
ASUN	-1.18384	131
SDAD1	-1.1812	132
NBPF24	-1.18106	133
PSMB5	-1.17842	134
NUTF2	-1.17546	135
RPL23	-1.17409	136
ARHGEF28	-1.1703	137
GNL3L	-1.16935	138
RPA3	-1.16821	139
RPL39	-1.16695	140
PSMG4	-1.16437	141
PSMB1	-1.1606	142
RPL37A	-1.1594	143
RPL9	-1.15787	144
EEF2	-1.15648	145
SYS1	-1.15441	146
TP53TG3	-1.1538	147
MED8	-1.15227	148
SMARCB1	-1.14952	149
PFN1	-1.1476	150
RPS11	-1.14567	151
FDX1L	-1.14379	152
RPS27	-1.14254	153
GTF2H2	-1.1418	154
DDX20	-1.14062	155
FTSJD2	-1.13925	156
RCC1	-1.13883	157
LSM7	-1.13842	158
MED30	-1.1371	159
NDUFS2	-1.13649	160
RHOA	-1.13331	161
SNRPC	-1.13117	162
ARL2	-1.13056	163
CPSF4	-1.12937	164
PSMD8	-1.12774	165
ABCB7	-1.12609	166
TRAPPC1	-1.1242	167
PPIAL4F	-1.12139	168
BUD31	-1.11685	169
BRF1	-1.1164	170
NFYC	-1.11414	171
TADA1	-1.11203	172
SSU72	-1.11152	173
REXO1L1	-1.10912	174
SMC1A	-1.1074	175
WDR74	-1.10674	176
PSMC2	-1.10517	177
NELFB	-1.10432	178
COX15	-1.10199	179
EPRS	-1.09947	180
ARFRP1	-1.0968	181
PYURF	-1.0961	182
MRPS12	-1.09371	183
CGB2	-1.09115	184
USO1	-1.0859	185
GTF3C4	-1.08452	186
TBL3	-1.08096	187
MRPS21	-1.07795	188
RPS15A	-1.07683	189
COPA	-1.07653	190
TUBG1	-1.07502	191
WASH1	-1.07421	192
CT45A4	-1.07338	193
POTEJ	-1.07316	194
ABT1	-1.07163	195
ASH2L	-1.06525	196
SF3B1	-1.06333	197
NIP7	-1.06023	198
HYOU1	-1.05912	199
NUP93	-1.05901	200
SLC25A26	-1.0585	201
SNAP23	-1.05662	202
UTP15	-1.05637	203
RPL18	-1.05593	204
SPNS1	-1.05581	205
E4F1	-1.05511	206
MED17	-1.0528	207
POLR1B	-1.05148	208
TPX2	-1.05022	209
RPL17	-1.04754	210
WDR43	-1.04318	211
TAF5L	-1.04245	212
RSL24D1	-1.03992	213
ORAOV1	-1.03968	214
ENO1	-1.03816	215
ATP6AP1	-1.03481	216
IARS	-1.03445	217
PRAMEF6	-1.03141	218
DDX17	-1.02996	219
CENPW	-1.02986	220
TP53RK	-1.0287	221
VCP	-1.02823	222
GNB2L1	-1.02698	223
RBX1	-1.0204	224
SRSF11	-1.01982	225
BCL2L2-PABPN1	-1.01945	226
GNL2	-1.01923	227
SFPQ	-1.01678	228
WDR82	-1.01587	229
NSUN4	-1.01556	230
ANAPC4	-1.01415	231
PMPCA	-1.01343	232
HIST1H4K	-1.01115	233
MCM5	-1.01057	234
NAA30	-1.00892	235
DTYMK	-1.00623	236
SOD2	-1.00174	237
RRM2	-1.00131	238
RPS18	-0.996302	239
SAP30BP	-0.99576	240
RAN	-0.994718	241
MED14	-0.993059	242
NBPF9	-0.990469	243
ALG14	-0.988318	244
SPATA5L1	-0.983861	245
DARS2	-0.983161	246
PSMA3	-0.982317	247
HSPE1	-0.978283	248
MCM7	-0.976979	249
URGCP-MRPS24	-0.976034	250
DDX42	-0.974227	251
UBIAD1	-0.973192	252
EIF3I	-0.971279	253
MSTO1	-0.970519	254
UFD1L	-0.967433	255
CDC20	-0.966182	256
GPN3	-0.964197	257
SCAP	-0.962284	258
NKAP	-0.962214	259
DAP3	-0.962053	260
TBP	-0.961952	261
CASC5	-0.961614	262
ELMO2	-0.961359	263
GOLGA6B	-0.960998	264
RPS8	-0.957084	265
FBL	-0.95603	266
EIF5AL1	-0.955183	267
FAM86B1	-0.954262	268
RPL38	-0.953163	269
VPS4A	-0.95174	270
TNFAIP8L2-SCNM1	-0.950692	271
KRAS	-0.95068	272
SMC5	-0.950488	273
SNRNP35	-0.949588	274
RGPD6	-0.949454	275
PLK1	-0.949317	276
RPL35	-0.946402	277
GNB1L	-0.94504	278
EIF1AX	-0.941663	279
SBNO1	-0.941232	280
RPTOR	-0.940654	281
NSF	-0.940294	282
WDR33	-0.93999	283
UBE2I	-0.939956	284
POLR2I	-0.939221	285
MAD2L2	-0.938478	286
RABGGTA	-0.937499	287
PSMG1	-0.936966	288
SRSF7	-0.936488	289
NDNL2	-0.935812	290
MAPK14	-0.935321	291
KDSR	-0.934712	292
HMBS	-0.930666	293
ARMC7	-0.930532	294
TSR1	-0.929842	295
CNOT3	-0.929111	296
NAA38	-0.929058	297
PCNA	-0.928339	298
MRPL9	-0.928238	299
NDUFS8	-0.927988	300
RPS4X	-0.926527	301
OR4F16	-0.926416	302
CUL2	-0.924068	303
TAF13	-0.923665	304
GOLGA6L4	-0.923556	305
NOP2	-0.919289	306
PSMD12	-0.919045	307
DDX21	-0.918364	308
HCFC1	-0.916975	309
RPL36	-0.913569	310
NDUFA13	-0.913289	311
IPO13	-0.909681	312
NPIPA5	-0.908943	313
ACTB	-0.908273	314
ACTR3	-0.908083	315
DYNLL1	-0.907287	316
SS18L2	-0.903709	317
NSMCE1	-0.90223	318
URB1	-0.89846	319
GINS3	-0.896028	320
GTPBP5	-0.895632	321
UBA1	-0.894376	322
GOLGA6L1	-0.893338	323
RNPS1	-0.893027	324
XRCC5	-0.8926	325
KPNB1	-0.888897	326
NDOR1	-0.888736	327
MRPL21	-0.888684	328
TSEN54	-0.887969	329
C7orf26	-0.887063	330
NPLOC4	-0.886254	331
PHF5A	-0.885425	332
EIF2S3	-0.883305	333
RPS16	-0.882153	334
GOLGA6L10	-0.881984	335
PWP2	-0.880419	336
MRPL45	-0.879844	337
GTPBP4	-0.879621	338
EXOSC8	-0.879516	339
COX5A	-0.876908	340
FASN	-0.875666	341
AGAP9	-0.873874	342
CARS2	-0.871071	343
RPS9	-0.867265	344
CHEK1	-0.866856	345
XAB2	-0.866561	346
RPS10-NUDT3	-0.866424	347
LIMS3L	-0.865653	348
IMP4	-0.865464	349
SMN2	-0.864183	350
RPL13A	-0.863997	351
ST20	-0.862698	352
GOLGA8O	-0.862012	353
EIF2B2	-0.860986	354
TAF1	-0.860837	355
SMN1	-0.859885	356
CCT8	-0.858886	357
YWHAE	-0.85845	358
UBA52	-0.858323	359
COQ4	-0.854513	360
C12orf45	-0.853724	361
POLG	-0.852913	362
NIPBL	-0.849876	363
MRPL39	-0.848778	364
CDIPT	-0.847964	365
TBCA	-0.846119	366
UPF1	-0.845075	367
TRIM49B	-0.845015	368
SRSF1	-0.844197	369
POLR1C	-0.843475	370
ELP6	-0.842677	371
ELP3	-0.841834	372
CRKL	-0.841697	373
WDR1	-0.839966	374
SNRNP25	-0.838288	375
C2orf27A	-0.837384	376
TCP1	-0.837334	377
KAT8	-0.8372	378
HEATR1	-0.837017	379
EXOSC5	-0.836724	380
DDX27	-0.835576	381
NOMO2	-0.834571	382
RPLP1	-0.833307	383
SNF8	-0.831518	384
RPL35A	-0.829896	385
TOP2A	-0.829464	386
DDX56	-0.826606	387
RBMX	-0.825408	388
NOP58	-0.825021	389
ARL17B	-0.823005	390
DDX59	-0.822501	391
AURKB	-0.821389	392
NPIPL3	-0.820991	393
SPCS1	-0.820763	394
SRSF3	-0.820572	395
GFER	-0.819957	396
TNPO3	-0.818315	397
FDXR	-0.817845	398
PHAX	-0.817723	399
FARSA	-0.817476	400
RBM39	-0.815756	401
LGALS9	-0.813493	402
BIRC5	-0.811376	403
SF3B4	-0.809293	404
TRIM49D1	-0.809243	405
NDUFS5	-0.809187	406
SRSF2	-0.807413	407
CEP97	-0.807357	408
POTEG	-0.806988	409
DIMT1	-0.806939	410
IPO9	-0.80593	411
LARS	-0.80569	412
MPRIP	-0.805359	413
COQ3	-0.804131	414
PFDN5	-0.804116	415
EIF3B	-0.801983	416
GPS1	-0.800593	417
POLR3B	-0.799703	418
DHX8	-0.79944	419
CDC23	-0.798628	420
UXT	-0.797576	421
SLC7A6OS	-0.796188	422
HSPA8	-0.794962	423
MOB4	-0.793708	424
CSTF3	-0.791396	425
EIF3D	-0.790373	426
AGPAT2	-0.790127	427
EIF3H	-0.787878	428
KTI12	-0.78767	429
PTCD1	-0.787162	430
ZNHIT6	-0.786801	431
SEH1L	-0.785204	432
TEAD1	-0.78427	433
NOM1	-0.784092	434
XRCC6	-0.782619	435
USB1	-0.780662	436
GMPPB	-0.778405	437
HNRNPU	-0.7783	438
YKT6	-0.776928	439
WDR3	-0.776179	440
SARS	-0.775771	441
CGB7	-0.774535	442
SNRNP70	-0.773662	443
TSR2	-0.772038	444
SCD	-0.770004	445
NCAPG	-0.76885	446
RPL7A	-0.768359	447
STAG2	-0.768163	448
EXOC7	-0.767276	449
C3orf17	-0.765992	450
MBD3L4	-0.765455	451
VPS25	-0.764779	452
F8A1	-0.76386	453
RNF113A	-0.763553	454
THOC1	-0.763372	455
TMEM199	-0.762878	456
NAE1	-0.762809	457
AARS	-0.761751	458
CCDC101	-0.761143	459
ATP5O	-0.760063	460
RPL24	-0.759664	461
NBPF15	-0.75939	462
RRAGA	-0.75926	463
NUMA1	-0.759084	464
DDX24	-0.757573	465
LGALS7B	-0.756647	466
SCFD1	-0.756384	467
TCEB2	-0.755913	468
GFM1	-0.755203	469
PRIM2	-0.75514	470
COX7B	-0.755004	471
HJURP	-0.754131	472
CSE1L	-0.753674	473
HARS	-0.753261	474
PSMD14	-0.752475	475
EXOSC2	-0.752392	476
PRPF4	-0.751946	477
PPP1R12A	-0.751649	478
RPUSD4	-0.751115	479
ISG20L2	-0.750776	480
GINS4	-0.749186	481
COPE	-0.746763	482
ANAPC2	-0.746412	483
LETM1	-0.744532	484
RPL7	-0.744192	485
COX17	-0.74328	486
MRPS2	-0.742569	487
ECD	-0.742523	488
SAMD4B	-0.742346	489
HIST1H2AJ	-0.741703	490
STX4	-0.741652	491
HAUS3	-0.741293	492
TICRR	-0.740814	493
DONSON	-0.739843	494
NCBP1	-0.739329	495
UHRF1	-0.7386	496
SREBF1	-0.737967	497
SCO2	-0.73755	498
SNRPA1	-0.737151	499
MKI67IP	-0.736677	500
SMC6	-0.735083	501
MTO1	-0.733501	502
UTP18	-0.733241	503
SHQ1	-0.732512	504
GEMIN4	-0.732073	505
VPS54	-0.728244	506
GRAPL	-0.727847	507
ELP5	-0.727481	508
PSMC5	-0.727165	509
PPP2R1A	-0.726659	510
NELFCD	-0.726637	511
HAUS5	-0.725411	512
YARS2	-0.72525	513
NAPA	-0.724026	514
FXN	-0.723912	515
TIMM10	-0.722646	516
TIMM23	-0.719577	517
BARD1	-0.719159	518
PGS1	-0.718501	519
UTP3	-0.718425	520
DHX35	-0.718138	521
CENPC1	-0.717927	522
GSPT1	-0.716824	523
TINF2	-0.714827	524
PSMB4	-0.714021	525
HAUS7	-0.713429	526
OR11H12	-0.712524	527
RIMBP3C	-0.712098	528
TOMM20	-0.711622	529
RPL37	-0.711167	530
GRSF1	-0.710454	531
NXT1	-0.71032	532
ATP5J2	-0.710275	533
RPLP2	-0.708845	534
VARS2	-0.708598	535
RPL14	-0.707827	536
CENPM	-0.706658	537
TXNL4A	-0.706545	538
PROCA1	-0.705103	539
SEC61B	-0.704999	540
DNTTIP2	-0.703956	541
TRAIP	-0.702563	542
MRPS23	-0.701744	543
PSMD3	-0.701478	544
UROS	-0.700163	545
MRPS16	-0.69993	546
LARS2	-0.69991	547
CIAO1	-0.699112	548
PPP1R2	-0.698739	549
DDX18	-0.697443	550
SRRD	-0.697386	551
NOL12	-0.695794	552
ARIH1	-0.695706	553
NDUFB3	-0.695494	554
ECT2	-0.694889	555
NUP85	-0.693759	556
CCT4	-0.693665	557
MAPKAP1	-0.6927	558
HAUS1	-0.692688	559
WDR55	-0.692658	560
HIST2H3A	-0.691925	561
MYBL2	-0.69183	562
USP7	-0.691666	563
TCEB1	-0.69122	564
NOC4L	-0.691037	565
RPP21	-0.690636	566
ELL	-0.690041	567
DNM2	-0.689758	568
TXN	-0.687364	569
LOC100132247	-0.686916	570
C21orf59	-0.686591	571
RPL26	-0.685569	572
MVK	-0.685558	573
ZNF574	-0.683807	574
RPL5	-0.683568	575
PNKP	-0.682956	576
PRPF19	-0.682492	577
METTL16	-0.682234	578
RAD21	-0.681583	579
RRP15	-0.680461	580
AURKA	-0.677209	581
SUMO2	-0.676676	582
MRPL22	-0.675901	583
RPS24	-0.674537	584
DDX46	-0.674271	585
SNRPD3	-0.67357	586
FARSB	-0.673238	587
SETD1A	-0.673154	588
GTF2A2	-0.671856	589
MECR	-0.671073	590
NUP35	-0.670906	591
DDX41	-0.670507	592
GTPBP3	-0.669423	593
RNF20	-0.669108	594
PPP1CB	-0.668223	595
TBRG4	-0.668107	596
LLPH	-0.668063	597
DCTN2	-0.667548	598
SPATA31A5	-0.666036	599
C1orf109	-0.666012	600
RIOK1	-0.665466	601
MRPL53	-0.665099	602
NDUFB9	-0.665049	603
C7orf55-LUC7L2	-0.664872	604
DAD1	-0.664741	605
GOLGA6A	-0.664669	606
USPL1	-0.664333	607
CHMP3	-0.664049	608
DPH3	-0.66356	609
HIST2H2AA3	-0.662874	610
ALG2	-0.660969	611
ATP5D	-0.660653	612
WDR61	-0.660252	613
GPATCH1	-0.658988	614
WBSCR16	-0.658588	615
PPP2CA	-0.658277	616
DLD	-0.657766	617
NOMO1	-0.657196	618
EIF2B5	-0.656009	619
C11orf30	-0.656005	620
MTHFD1	-0.655271	621
NDUFA1	-0.65435	622
NVL	-0.653785	623
PSMC1	-0.653574	624
EIF4E	-0.653041	625
TAF2	-0.651996	626
PKD1	-0.651946	627
MOCS3	-0.651014	628
MRPL18	-0.650487	629
MRPS14	-0.648837	630
RNMT	-0.648487	631
IFNL2	-0.646818	632
NBPF1	-0.646144	633
NDUFAB1	-0.6461	634
PAF1	-0.645888	635
MTOR	-0.645636	636
COX4I1	-0.644097	637
TOE1	-0.643946	638
FAM35A	-0.643118	639
STRAP	-0.642901	640
MRPS24	-0.641229	641
NDUFAF3	-0.640955	642
BCL2L1	-0.640474	643
ATP5I	-0.640445	644
NOC2L	-0.640422	645
PELO	-0.640374	646
RPAP2	-0.63996	647
DSN1	-0.639885	648
MMGT1	-0.639842	649
ZFP36	-0.639746	650
UTP14A	-0.639537	651
N6AMT1	-0.638815	652
PPP1R10	-0.638757	653
IMPDH2	-0.638637	654
MRPL17	-0.637715	655
NUP160	-0.637505	656
DUT	-0.636043	657
PDCD11	-0.635978	658
NCAPD3	-0.63559	659
PDCD2	-0.63506	660
ZRSR2	-0.634553	661
CDK1	-0.633935	662
ACSL3	-0.6322	663
CRIP3	-0.63141	664
GLTSCR2	-0.631123	665
ZMAT2	-0.630802	666
PFDN2	-0.629995	667
WWTR1	-0.629924	668
TRAPPC11	-0.628927	669
DUX2	-0.628408	670
TMA16	-0.628309	671
CSNK2B	-0.627592	672
VEZT	-0.627516	673
NDUFAF5	-0.62659	674
HIST2H3C	-0.626136	675
PRPF40A	-0.625616	676
ATP5A1	-0.624981	677
ORC5	-0.624442	678
RBMX2	-0.624089	679
POLR1E	-0.623966	680
NUPL1	-0.623949	681
HMGN2	-0.621172	682
COG1	-0.620602	683
RPS14	-0.620119	684
PRPF3	-0.619855	685
DNAJC11	-0.619657	686
PET117	-0.619636	687
BANF1	-0.619522	688
NDUFB2	-0.618005	689
NAA25	-0.616851	690
RNF103-CHMP3	-0.615674	691
OSER1	-0.614785	692
USP17L15	-0.614525	693
RPS28	-0.614168	694
TTI2	-0.6141	695
PSMD1	-0.613971	696
GAGE12B	-0.613492	697
NUP155	-0.613324	698
SHFM1	-0.612867	699
DDX39B	-0.612822	700
VPS18	-0.612718	701
PAK4	-0.611081	702
DHX38	-0.61106	703
TRMT112	-0.610878	704
PAK1IP1	-0.609781	705
E2F3	-0.609508	706
NARS	-0.609433	707
RPL21	-0.607533	708
CHAF1B	-0.607251	709
RPL15	-0.606883	710
RPA2	-0.606869	711
GTF2B	-0.606135	712
MDH2	-0.6036	713
NFRKB	-0.602599	714
NGLY1	-0.602465	715
EIF3J	-0.601618	716
RPL30	-0.601409	717
GOSR1	-0.601313	718
RHOT2	-0.601165	719
GEMIN8	-0.600675	720
WARS2	-0.600337	721
FAM21A	-0.599018	722
RPL4	-0.598966	723
MRPL13	-0.598778	724
RPF2	-0.598725	725
PRMT1	-0.598699	726
INTS2	-0.597818	727
CENPL	-0.597448	728
MRPL38	-0.597078	729
CBWD3	-0.596366	730
MRPL10	-0.595954	731
SURF6	-0.595804	732
CCNL1	-0.595472	733
MCM3AP	-0.595393	734
RPS26	-0.595038	735
METTL17	-0.595014	736
GTF2A1	-0.59487	737
NDC80	-0.594162	738
HUWE1	-0.59411	739
DOCK7	-0.593939	740
HSPA14	-0.593709	741
PDLIM7	-0.593601	742
RASA2	-0.59352	743
DDI2	-0.592876	744
GTF3A	-0.591826	745
SNRNP40	-0.591505	746
RPS25	-0.590233	747
CDC27	-0.58999	748
RPL10	-0.589777	749
TRIAP1	-0.589585	750
EIF2S1	-0.588944	751
RSL1D1	-0.587701	752
MIOS	-0.585088	753
SDHC	-0.585074	754
UBTF	-0.584719	755
RPL41	-0.584467	756
CBWD2	-0.58268	757
C19orf43	-0.582465	758
CYCS	-0.581807	759
PISD	-0.581735	760
PAXIP1	-0.581261	761
NSL1	-0.580757	762
C9orf114	-0.580381	763
KCTD10	-0.579631	764
ZNF585A	-0.579402	765
CTRB1	-0.578997	766
TSEN34	-0.578919	767
SUPT6H	-0.578635	768
BSG	-0.57847	769
SKP1	-0.578385	770
SYVN1	-0.577994	771
C6orf136	-0.577758	772
NDUFA6	-0.577474	773
CDC7	-0.576043	774
ALG11	-0.575951	775
YBX1	-0.575882	776
PLEKHJ1	-0.575627	777
U2AF2	-0.575583	778
POLR2H	-0.575432	779
PABPC1	-0.574938	780
INO80E	-0.574789	781
MARK3	-0.573962	782
RAD9A	-0.573832	783
FKBPL	-0.573584	784
GNL1	-0.573248	785
SPOP	-0.57214	786
TRMT5	-0.571833	787
LSM2	-0.571366	788
ANXA8L2	-0.571013	789
GTF3C3	-0.570289	790
ARPC3	-0.570264	791
ZNF259	-0.56925	792
METAP2	-0.568931	793
CCT2	-0.568787	794
VDAC2	-0.568181	795
NOL8	-0.56715	796
MRPL46	-0.566396	797
GAR1	-0.566284	798
DET1	-0.565395	799
SEC61G	-0.565211	800
NELFA	-0.565054	801
HMGB1	-0.564863	802
SKA3	-0.564124	803
CWC25	-0.563724	804
TEFM	-0.563516	805
WDR73	-0.563123	806
YEATS2	-0.562845	807
DDX55	-0.562811	808
SKIV2L2	-0.56187	809
PRPF6	-0.561128	810
CENPQ	-0.561117	811
H2AFB1	-0.560253	812
ASNA1	-0.559658	813
APLP1	-0.559519	814
GATSL2	-0.558805	815
NDUFB8	-0.558308	816
RAPGEF1	-0.557901	817
PET100	-0.557694	818
GET4	-0.556975	819
RASA4B	-0.55631	820
TOMM40	-0.556179	821
CHD2	-0.555987	822
C22orf26	-0.555417	823
NRD1	-0.555406	824
KRTAP4-12	-0.55517	825
CREBBP	-0.554966	826
POLD2	-0.554941	827
TAF11	-0.553893	828
TAF1B	-0.553586	829
RPL10A	-0.553031	830
SPRTN	-0.552705	831
RICTOR	-0.550736	832
CHORDC1	-0.550683	833
MED19	-0.550389	834
PTAR1	-0.550252	835
PRMT5	-0.549155	836
STAG1	-0.549135	837
SMIM7	-0.547562	838
MCMBP	-0.547044	839
PXN	-0.546627	840
PCF11	-0.545512	841
COA3	-0.545166	842
BUB1B	-0.544999	843
SREK1	-0.544931	844
PARS2	-0.544287	845
SRPR	-0.543969	846
YBEY	-0.543721	847
RPL27	-0.543525	848
VMP1	-0.543464	849
PAPL	-0.54333	850
NAA50	-0.543322	851
RPS3A	-0.542528	852
ZNF330	-0.541513	853
IPO11	-0.540891	854
F8A3	-0.540721	855
TELO2	-0.540552	856
UBE2C	-0.54044	857
TTF1	-0.539842	858
OR4F17	-0.539838	859
THAP1	-0.53976	860
POLR3C	-0.539418	861
TUBA1B	-0.53923	862
ZBTB17	-0.538625	863
NSUN2	-0.537668	864
POLR2K	-0.536813	865
GLMN	-0.536684	866
INO80C	-0.536096	867
AHCY	-0.536082	868
NUS1	-0.536053	869
CDCA8	-0.536023	870
CDC34	-0.534926	871
PROSC	-0.534805	872
ANKRD40	-0.534459	873
XPO1	-0.534393	874
NDUFAF7	-0.534331	875
MRPL4	-0.533857	876
METTL14	-0.533094	877
MRGBP	-0.532709	878
METAP1	-0.531883	879
MEF2B	-0.531828	880
MYBBP1A	-0.531715	881
TMEM11	-0.531452	882
OGDH	-0.531127	883
DGCR8	-0.530306	884
DIS3	-0.530056	885
PIK3R2	-0.52993	886
PSMC4	-0.529453	887
WDR12	-0.529216	888
SP2	-0.529055	889
NGRN	-0.52896	890
POLRMT	-0.52827	891
MRPS11	-0.528187	892
RPL8	-0.528117	893
DDX23	-0.528038	894
EIF4G1	-0.527767	895
MARS2	-0.52764	896
MED6	-0.526811	897
PYROXD1	-0.526279	898
TAF5	-0.525551	899
UBA2	-0.525163	900
ANKHD1-EIF4EBP3	-0.524941	901
E2F6	-0.524801	902
FAM210A	-0.524171	903
RABGGTB	-0.523846	904
COQ5	-0.523493	905
EIF3A	-0.523365	906
RPL36A	-0.523361	907
RRM1	-0.522734	908
KRTAP4-11	-0.522418	909
ATP2A2	-0.522401	910
SMC3	-0.521541	911
ATL2	-0.521486	912
PPP2R4	-0.521448	913
GLE1	-0.520675	914
DCPS	-0.520612	915
DCAF13	-0.519909	916
BET1	-0.519317	917
POLR2F	-0.519064	918
MRPL54	-0.518463	919
ELAVL1	-0.517679	920
IMP3	-0.517297	921
NDUFB11	-0.516311	922
PSMA4	-0.516074	923
ROMO1	-0.51592	924
SETDB1	-0.515084	925
LSM10	-0.5143	926
PIGW	-0.512147	927
CDC123	-0.51194	928
OLA1	-0.511796	929
MTA2	-0.510952	930
MTERFD2	-0.510777	931
HSPA9	-0.510737	932
MED23	-0.51057	933
QTRT1	-0.510208	934
CTCF	-0.509784	935
RPS7	-0.509468	936
RPAP3	-0.50926	937
C12orf49	-0.507887	938
COG5	-0.507581	939
MINOS1	-0.506889	940
MED26	-0.506586	941
WDR70	-0.506574	942
PCGF6	-0.506039	943
PRPF31	-0.505033	944
MCM6	-0.504859	945
SLC24A5	-0.504678	946
WDR44	-0.504397	947
MRPL47	-0.503953	948
POLD3	-0.502996	949
BCLAF1	-0.502948	950
USP48	-0.502346	951
DHPS	-0.50221	952
TIMM17A	-0.502207	953
ZNF705A	-0.501932	954
C16orf59	-0.501565	955
NMT1	-0.501178	956
UQCRC2	-0.500722	957
MRPL40	-0.500486	958
HIST1H2BK	-0.500441	959
TRAPPC4	-0.500375	960
GGT1	-0.500189	961
NFYA	-0.499994	962
BCAP31	-0.499803	963
TEKT2	-0.498887	964
SUGT1	-0.498064	965
GMFG	-0.497515	966
CPSF3	-0.497308	967
NDUFB5	-0.497308	968
VPS35	-0.496778	969
MTRNR2L1	-0.496703	970
MRPL12	-0.496565	971
BIRC8	-0.496295	972
ARHGDIA	-0.496162	973
PPIL2	-0.496116	974
UCHL5	-0.495483	975
DPH5	-0.495451	976
RFWD2	-0.495264	977
CTAG1A	-0.494647	978
TRIP13	-0.494057	979
PLEKHF2	-0.493706	980
DNAJC8	-0.493612	981
VHL	-0.493538	982
PPEF2	-0.493245	983
MRPS33	-0.492552	984
POTEE	-0.492208	985
MED22	-0.492142	986
ERH	-0.490727	987
TBCD	-0.490693	988
STT3B	-0.490018	989
LSM4	-0.48932	990
NFKBIB	-0.489275	991
CDK5RAP3	-0.489072	992
WDR4	-0.487792	993
DRAP1	-0.486903	994
NRBP1	-0.486768	995
NCKAP1	-0.486647	996
YIF1B	-0.486607	997
GNL3	-0.48607	998
LIG4	-0.48598	999
EMC6	-0.485961	1000
TIMMDC1	-0.485676	1001
TTYH2	-0.485472	1002
MRPL51	-0.485191	1003
CCDC147	-0.484578	1004
DMAP1	-0.484377	1005
RBBP6	-0.484338	1006
FOXRED1	-0.484013	1007
DLX3	-0.483713	1008
CUL1	-0.483181	1009
PFDN6	-0.483032	1010
VARS	-0.482207	1011
ARCN1	-0.481761	1012
LRRC42	-0.481139	1013
DUS3L	-0.480144	1014
KDM8	-0.48008	1015
FAM156B	-0.479711	1016
RPL29	-0.479615	1017
MRPL11	-0.479614	1018
C9orf41	-0.479147	1019
RBM28	-0.479071	1020
TAF3	-0.478963	1021
MRPS28	-0.47819	1022
GTF3C1	-0.478037	1023
RFC1	-0.477861	1024
NUP62	-0.477776	1025
PPP1R37	-0.476978	1026
CHMP2A	-0.476431	1027
NCL	-0.475419	1028
SPCS3	-0.475381	1029
HTATSF1	-0.475237	1030
PPIL4	-0.475212	1031
SPC25	-0.475047	1032
TARDBP	-0.474696	1033
C15orf41	-0.474554	1034
RPS2	-0.474181	1035
HINFP	-0.473644	1036
POLR2M	-0.472732	1037
DHX15	-0.472524	1038
RPS21	-0.472355	1039
ZNF492	-0.471994	1040
ZNF850	-0.471967	1041
RBFOX3	-0.471641	1042
POLA1	-0.471325	1043
TUBGCP3	-0.471034	1044
FERMT2	-0.470331	1045
DDB1	-0.469841	1046
NT5M	-0.469556	1047
LDHA	-0.46924	1048
C11orf73	-0.469139	1049
USP17L5	-0.46883	1050
FUBP1	-0.467817	1051
ATP6V0D1	-0.467145	1052
CPOX	-0.46711	1053
ABCC3	-0.466171	1054
SIT1	-0.466099	1055
ZNF593	-0.465619	1056
THOC6	-0.465544	1057
MFN2	-0.464771	1058
NRAS	-0.464389	1059
PCBP2	-0.464319	1060
BRAT1	-0.464304	1061
HAUS8	-0.463782	1062
COPS2	-0.463166	1063
NBPF4	-0.462946	1064
PPIAL4C	-0.462859	1065
LSM6	-0.462586	1066
FOXM1	-0.462575	1067
RPL31	-0.462209	1068
RAD50	-0.462172	1069
TRAPPC2	-0.461752	1070
SUPT16H	-0.461717	1071
SLC35B2	-0.461429	1072
DCTN5	-0.46077	1073
HSCB	-0.460607	1074
LCN6	-0.460243	1075
HAUS4	-0.459055	1076
RNASEH2A	-0.458723	1077
MRPS9	-0.458405	1078
RPN2	-0.458373	1079
FAM227B	-0.458354	1080
C1D	-0.457981	1081
MRPS10	-0.457945	1082
FITM2	-0.457907	1083
NGDN	-0.457464	1084
C17orf89	-0.457187	1085
ISCU	-0.456453	1086
KARS	-0.456082	1087
CLEC18A	-0.455969	1088
MRPL23	-0.455932	1089
COG4	-0.455921	1090
CMTR1	-0.45536	1091
MAT2A	-0.455248	1092
USP10	-0.455235	1093
GSK3B	-0.45498	1094
SCRN2	-0.454913	1095
PHOSPHO2-KLHL23	-0.454818	1096
CDC5L	-0.454373	1097
RUVBL2	-0.454184	1098
YWHAZ	-0.453946	1099
PRRC2A	-0.453453	1100
PPIL1	-0.453084	1101
SLC39A7	-0.451692	1102
SUCO	-0.451299	1103
AK6	-0.450871	1104
POP7	-0.45009	1105
RFC4	-0.449898	1106
FOXD4L1	-0.449709	1107
FAM71F1	-0.449626	1108
PNPT1	-0.449094	1109
SCYL1	-0.447962	1110
CFL1	-0.447902	1111
EXOSC7	-0.447695	1112
ANAPC10	-0.447537	1113
MAX	-0.447471	1114
CACNA2D2	-0.447376	1115
DHX36	-0.446922	1116
NSMCE2	-0.446558	1117
POLR2J2	-0.446548	1118
PEX26	-0.446542	1119
C22orf28	-0.446219	1120
BIVM-ERCC5	-0.446137	1121
BMS1	-0.445895	1122
RRP36	-0.44551	1123
ZBTB8OS	-0.445437	1124
HIST1H4J	-0.445345	1125
SASS6	-0.44521	1126
RTTN	-0.44518	1127
UTP23	-0.445154	1128
CPSF2	-0.445146	1129
WDR25	-0.445039	1130
CWF19L2	-0.445002	1131
EMC1	-0.444439	1132
DIDO1	-0.444219	1133
NCAPG2	-0.444182	1134
ATP5J2-PTCD1	-0.443815	1135
WDR62	-0.443121	1136
MEF2BNB-MEF2B	-0.442627	1137
KIF11	-0.442316	1138
SRSF6	-0.442213	1139
DBF4	-0.441778	1140
LRRTM3	-0.441718	1141
TMEM259	-0.441266	1142
NUDC	-0.440573	1143
TMEM165	-0.440558	1144
MRPL34	-0.440458	1145
HUS1	-0.440348	1146
UBE2D3	-0.440315	1147
ATP6V0B	-0.440142	1148
PQBP1	-0.440109	1149
RBM18	-0.438999	1150
PTGES3L	-0.438385	1151
GOLGA6L9	-0.437985	1152
EIF3K	-0.437689	1153
NDUFA5	-0.437656	1154
FAM86B2	-0.437461	1155
CHMP4C	-0.437298	1156
LSM5	-0.437092	1157
PSMD4	-0.436669	1158
NHP2L1	-0.436658	1159
SNAPC4	-0.436655	1160
USP5	-0.436447	1161
XPNPEP3	-0.436246	1162
HIST1H2AI	-0.436062	1163
VPS13D	-0.436	1164
P2RX5	-0.435335	1165
ZNF117	-0.434939	1166
MLST8	-0.43488	1167
COX6B1	-0.434684	1168
MED31	-0.434619	1169
EXOSC3	-0.434476	1170
HELQ	-0.434441	1171
PHTF1	-0.434331	1172
PTPN23	-0.434179	1173
AHCTF1	-0.433914	1174
IDH3B	-0.433823	1175
IDI1	-0.433727	1176
HMGCS1	-0.433217	1177
CDT1	-0.432688	1178
TMEM138	-0.431817	1179
DHODH	-0.431794	1180
CDS2	-0.43151	1181
C9orf131	-0.431425	1182
CGB	-0.4313	1183
EIF3G	-0.430817	1184
LGALS9B	-0.430697	1185
MVD	-0.430537	1186
KRTAP2-3	-0.430445	1187
PFDN1	-0.430378	1188
AMD1	-0.430181	1189
ILK	-0.430149	1190
P2RY11	-0.429909	1191
CSNK1A1	-0.429482	1192
PTK2	-0.429073	1193
SNRNP200	-0.428682	1194
LOC729059	-0.428677	1195
PPAN	-0.428505	1196
FAM157A	-0.428242	1197
ZCCHC7	-0.428217	1198
DNAJC17	-0.428183	1199
RASGRP4	-0.428044	1200
SRP14	-0.42746	1201
LIG3	-0.427443	1202
NOL10	-0.427132	1203
MTMR12	-0.426526	1204
TWISTNB	-0.426296	1205
RAE1	-0.426208	1206
TPR	-0.426193	1207
ZC3H8	-0.425944	1208
SYT10	-0.424948	1209
DNM1L	-0.424939	1210
PRKD3	-0.424518	1211
GAS2L2	-0.422141	1212
C10orf53	-0.422129	1213
CT45A1	-0.421734	1214
INTS8	-0.421105	1215
THOC3	-0.42053	1216
PSTK	-0.419784	1217
ANKRD17	-0.419627	1218
H3F3A	-0.419563	1219
TBC1D3H	-0.419509	1220
POLR2C	-0.419205	1221
IGFALS	-0.418871	1222
PEX1	-0.418378	1223
HIST2H4A	-0.418334	1224
ANKRD52	-0.418085	1225
TPT1	-0.417768	1226
THOC7	-0.417567	1227
ANAPC5	-0.417179	1228
CCDC86	-0.417169	1229
MGAT1	-0.417019	1230
TAF12	-0.416738	1231
HEATR6	-0.416462	1232
HLA-A	-0.41625	1233
EXOC3	-0.416143	1234
RBM42	-0.415651	1235
ZNF34	-0.414886	1236
NUP50	-0.414834	1237
RANGAP1	-0.414135	1238
REV3L	-0.414005	1239
TRMT10C	-0.413939	1240
ATP1A1	-0.413513	1241
MIS18A	-0.413378	1242
RAB24	-0.413358	1243
ABCA13	-0.413295	1244
XPO4	-0.41317	1245
TRIM64	-0.412911	1246
TBPL2	-0.412865	1247
NUF2	-0.412685	1248
CXorf49	-0.412636	1249
ATP6V1A	-0.412506	1250
HNRNPF	-0.412355	1251
CASP8AP2	-0.412089	1252
DRG1	-0.411998	1253
DLG5	-0.411976	1254
CCDC69	-0.411955	1255
UBA3	-0.411852	1256
FBXL19	-0.411814	1257
IFNA1	-0.41166	1258
FZD5	-0.411556	1259
TMEM258	-0.410638	1260
HOXB6	-0.41056	1261
CDK11B	-0.410549	1262
NADK2	-0.41052	1263
BRD4	-0.410212	1264
UBE2S	-0.409875	1265
IRF2	-0.409383	1266
DYNLRB1	-0.409283	1267
NOP56	-0.40909	1268
RPL36AL	-0.408928	1269
ZNF580	-0.408831	1270
SNX27	-0.408485	1271
STRIP1	-0.406644	1272
ZSWIM8	-0.40661	1273
OPALIN	-0.405969	1274
DPY19L3	-0.405906	1275
ZDHHC8	-0.405761	1276
WDR88	-0.405445	1277
SPATA20	-0.405418	1278
SERINC3	-0.405076	1279
CCDC58	-0.405034	1280
FAM150B	-0.405008	1281
NARG2	-0.404721	1282
EXOSC10	-0.404699	1283
MBD3L2	-0.404521	1284
ZNF750	-0.404185	1285
TMED7-TICAM2	-0.404118	1286
GTPBP6_X	-0.403699	1287
SNRNP27	-0.403621	1288
MEMO1	-0.403331	1289
SRRM1	-0.403278	1290
DUSP12	-0.403163	1291
EMC3	-0.403137	1292
TFDP1	-0.403036	1293
POC1A	-0.40293	1294
YBX2	-0.402833	1295
NFYB	-0.402826	1296
KRTAP2-2	-0.402699	1297
LYZL4	-0.402612	1298
PRIM1	-0.401087	1299
GOLGA6C	-0.400602	1300
KIAA0195	-0.399939	1301
NFE2L1	-0.399825	1302
NCOA3	-0.399696	1303
EFTUD2	-0.399682	1304
DUSP11	-0.399535	1305
NPY4R	-0.39925	1306
ABCF1	-0.399098	1307
FOXD4L2	-0.39907	1308
PEX16	-0.398966	1309
HIST2H3D	-0.398869	1310
COPB2	-0.398765	1311
LENG1	-0.398726	1312
PRB4	-0.39866	1313
ATPAF2	-0.398636	1314
FDX1	-0.398602	1315
RAD51	-0.398412	1316
SPAG17	-0.39832	1317
FXYD1	-0.397911	1318
USP22	-0.397209	1319
C12orf79	-0.397158	1320
ATP5H	-0.396774	1321
LAS1L	-0.396012	1322
WDR75	-0.395954	1323
METTL23	-0.395539	1324
SMARCC2	-0.395391	1325
RRN3	-0.395031	1326
PKN2	-0.394708	1327
MYCL1	-0.394525	1328
PSMG3	-0.394349	1329
POLD1	-0.394246	1330
RPS17	-0.393992	1331
OR10R2	-0.393962	1332
DSCC1	-0.393899	1333
YBX3	-0.39387	1334
FURIN	-0.393429	1335
LAMTOR3	-0.393316	1336
TGIF1	-0.392649	1337
SLC35A2	-0.392635	1338
RNF151	-0.392346	1339
NANOS3	-0.392312	1340
GEMIN7	-0.392118	1341
ZNF829	-0.391344	1342
C10orf2	-0.391261	1343
RALBP1	-0.391231	1344
TMEM191B	-0.391055	1345
GTF2H2D	-0.390891	1346
FNTB	-0.390656	1347
DNAL1	-0.390517	1348
TIMM44	-0.390231	1349
PPP1R35	-0.389629	1350
SMNDC1	-0.389415	1351
HNRNPC	-0.389328	1352
PAXBP1	-0.388327	1353
MCPH1	-0.388199	1354
RGS14	-0.387973	1355
FLOT2	-0.38795	1356
CIT	-0.387593	1357
ZNF607	-0.387374	1358
PEX10	-0.387262	1359
ALKBH6	-0.386983	1360
AOC3	-0.386803	1361
OR4F5	-0.386662	1362
POTEF	-0.386487	1363
DPH1	-0.386013	1364
MT2A	-0.385704	1365
MRPS22	-0.385443	1366
RBFA	-0.385402	1367
SYF2	-0.385355	1368
GRAP	-0.385332	1369
ARPC4	-0.385155	1370
HSH2D	-0.385073	1371
TTC27	-0.384941	1372
ECHS1	-0.384797	1373
ACR	-0.384649	1374
HYPK	-0.384465	1375
SENP3	-0.384429	1376
EMG1	-0.384305	1377
SPINT1	-0.384014	1378
KLHDC3	-0.383968	1379
ATAD3A	-0.383921	1380
MED20	-0.383626	1381
YTHDC1	-0.383596	1382
EARS2	-0.383588	1383
HHIPL1	-0.383486	1384
TBC1D3	-0.383458	1385
U2AF1	-0.383049	1386
CDA	-0.383017	1387
MTFMT	-0.382934	1388
PANK2	-0.382425	1389
TFPT	-0.382092	1390
ACO2	-0.381861	1391
PSMD7	-0.381766	1392
TCTN1	-0.381703	1393
GGPS1	-0.381047	1394
CHRNB3	-0.380947	1395
TCEA2	-0.380492	1396
POC1B	-0.380429	1397
RIOK2	-0.380048	1398
MZF1	-0.379797	1399
BICD1	-0.379682	1400
CTU1	-0.379347	1401
PLGLB2	-0.379236	1402
YPEL5	-0.379176	1403
ACOX1	-0.37852	1404
EWSR1	-0.378056	1405
NAA15	-0.37747	1406
EP400	-0.377459	1407
PIK3CB	-0.376986	1408
DKK1	-0.376919	1409
UQCRB	-0.376449	1410
MED9	-0.376148	1411
SF3B2	-0.37613	1412
STT3A	-0.375801	1413
ZNF585B	-0.375587	1414
EMC2	-0.375558	1415
CELF1	-0.37514	1416
MASTL	-0.37469	1417
H3F3B	-0.374644	1418
TBX21	-0.374522	1419
ZEB1	-0.374422	1420
DNAH12	-0.374254	1421
ENTPD7	-0.374039	1422
SMG5	-0.373495	1423
PRR4	-0.373483	1424
TBL1Y	-0.373364	1425
PGA3	-0.373333	1426
COG7	-0.37325	1427
DPY30	-0.372546	1428
NBPF8	-0.372502	1429
KDM1A	-0.372474	1430
SRP19	-0.372406	1431
DROSHA	-0.372292	1432
PTTG1	-0.372172	1433
SCCPDH	-0.372106	1434
SLC13A2	-0.3719	1435
SELM	-0.371711	1436
SFSWAP	-0.371356	1437
SLTM	-0.371307	1438
RAC1	-0.37093	1439
SRP72	-0.370889	1440
GMPS	-0.370691	1441
GABPA	-0.370301	1442
ACTL6A	-0.370181	1443
VWA7	-0.370145	1444
TLCD1	-0.370016	1445
KIF23	-0.36997	1446
MED28	-0.369696	1447
UQCRC1	-0.368757	1448
RPS15	-0.368533	1449
SPINT2	-0.368327	1450
NHLRC2	-0.368237	1451
EXOSC1	-0.368121	1452
OR4S1	-0.367817	1453
PDPK1	-0.3677	1454
NAGPA	-0.367349	1455
USP1	-0.367153	1456
KRTAP9-2	-0.366977	1457
TBCC	-0.366961	1458
H2AFB2	-0.366568	1459
MRPS30	-0.366415	1460
BTAF1	-0.366254	1461
SLC4A7	-0.365942	1462
LAIR2	-0.365871	1463
PRSS45	-0.365499	1464
FTSJ3	-0.365402	1465
SMIM5	-0.365311	1466
NUBPL	-0.365288	1467
RHOXF2B	-0.365153	1468
PA2G4	-0.365033	1469
C14orf166	-0.364732	1470
SLFN13	-0.364542	1471
RCL1	-0.364438	1472
OXSM	-0.364197	1473
ACTR10	-0.364126	1474
ERCC4	-0.36398	1475
MEIOB	-0.363964	1476
ATP6V1B2	-0.363887	1477
ANKRD18B	-0.363462	1478
LIN54	-0.363087	1479
HAT1	-0.362705	1480
POLR2J	-0.362212	1481
NOP14	-0.361735	1482
ERCC6L	-0.361538	1483
DCTN6	-0.361357	1484
FAM153A	-0.361356	1485
BOLA3	-0.361008	1486
GBP2	-0.361001	1487
GTF2E2	-0.360628	1488
OSTC	-0.359723	1489
LTV1	-0.359713	1490
NAA60	-0.35945	1491
NUBP1	-0.359234	1492
COMMD10	-0.358936	1493
BAI2	-0.358899	1494
ADAT3	-0.358767	1495
SERF2	-0.358611	1496
REN	-0.358185	1497
ANKRD53	-0.358168	1498
CXorf56	-0.357962	1499
NBR1	-0.357767	1500
KATNB1	-0.357556	1501
MED27	-0.357536	1502
EPDR1	-0.3575	1503
ADPGK	-0.357433	1504
COASY	-0.357372	1505
SLC35C1	-0.357272	1506
PDXK	-0.357095	1507
C6orf62	-0.357046	1508
MED4	-0.357004	1509
ZNF541	-0.356992	1510
PCDHA9	-0.356459	1511
LIG1	-0.356449	1512
INO80D	-0.356359	1513
SF3A3	-0.356204	1514
CNTD2	-0.356197	1515
RABL2B	-0.356049	1516
COPG1	-0.35588	1517
KIF18A	-0.35577	1518
ZNF573	-0.355714	1519
ANKRD46	-0.355666	1520
MAP3K7	-0.355611	1521
C19orf33	-0.355462	1522
TMEM179B	-0.35539	1523
PCGF1	-0.355182	1524
EIF5	-0.354697	1525
TNFAIP8L3	-0.354636	1526
NME1-NME2	-0.354633	1527
C10orf118	-0.354416	1528
IFNL4	-0.354184	1529
PSMA7	-0.354036	1530
HNRNPA0	-0.354032	1531
EIF2B4	-0.353887	1532
MRPL14	-0.35387	1533
EPPIN-WFDC6	-0.353784	1534
UROD	-0.353631	1535
ZNF578	-0.353514	1536
CBWD5	-0.353407	1537
LAMTOR1	-0.353186	1538
SNIP1	-0.353018	1539
TNIP3	-0.352838	1540
FZR1	-0.352773	1541
JKAMP	-0.35251	1542
TNFSF12-TNFSF13	-0.351874	1543
TLN1	-0.351746	1544
SLC7A1	-0.351416	1545
SLC12A5	-0.35141	1546
SERPINA11	-0.351341	1547
AGPHD1	-0.351295	1548
DDX10	-0.351278	1549
SRP68	-0.351187	1550
NDUFS6	-0.350783	1551
RBM8A	-0.350668	1552
SPRED3	-0.350631	1553
EPN1	-0.350402	1554
WASL	-0.35026	1555
ZNF254	-0.349982	1556
LYRM2	-0.349882	1557
ACSF2	-0.349779	1558
ZNF207	-0.349741	1559
ZNF544	-0.349367	1560
NRDE2	-0.349292	1561
ARID1A	-0.349173	1562
FAM60A	-0.349008	1563
PPA2	-0.348664	1564
C10orf128	-0.348123	1565
ARL17A	-0.348077	1566
TARS	-0.348067	1567
SYCN	-0.347372	1568
TUBA1A	-0.346646	1569
SUGP1	-0.346588	1570
MYBL1	-0.346569	1571
YAE1D1	-0.346075	1572
SF3A1	-0.345866	1573
HNRNPD	-0.345808	1574
COMMD3	-0.345372	1575
STK11	-0.345305	1576
SMARCE1	-0.345034	1577
BTF3L4	-0.344926	1578
CWC22	-0.344812	1579
KAT5	-0.344593	1580
PMVK	-0.344501	1581
USP37	-0.344414	1582
MTIF2	-0.344197	1583
DPAGT1	-0.344054	1584
INTS6	-0.344018	1585
ZSCAN32	-0.344014	1586
SAMHD1	-0.344	1587
CD48	-0.343953	1588
MFNG	-0.343939	1589
VAPA	-0.343641	1590
ABHD17A	-0.343197	1591
ATP5B	-0.342999	1592
TRAPPC3	-0.342707	1593
CHCHD1	-0.34238	1594
C22orf42	-0.342229	1595
VPS28	-0.341637	1596
RINL	-0.341565	1597
BDP1	-0.341522	1598
DDX49	-0.34123	1599
OSBPL7	-0.341077	1600
ANP32E	-0.341013	1601
TUBB	-0.340982	1602
TRA2B	-0.340963	1603
KIAA1257	-0.339984	1604
GNG3	-0.33974	1605
FAM208A	-0.339516	1606
SPANXB1	-0.339334	1607
PPP1R9B	-0.339142	1608
DHX37	-0.338673	1609
CCDC15	-0.338628	1610
MRPS7	-0.338604	1611
FAM103A1	-0.338551	1612
RNF112	-0.338472	1613
NASP	-0.338188	1614
TUBB4B	-0.338164	1615
SMG6	-0.338109	1616
POTED	-0.338094	1617
CMIP	-0.338065	1618
FXYD7	-0.337843	1619
SLC22A23	-0.337825	1620
EEF1A1	-0.337232	1621
MTRNR2L3	-0.337051	1622
RAC2	-0.337028	1623
PCID2	-0.336708	1624
RNF4	-0.336706	1625
TMEM38A	-0.336505	1626
COA5	-0.336491	1627
CCDC84	-0.336411	1628
UBA5	-0.336356	1629
DCLRE1B	-0.336272	1630
NEDD1	-0.336249	1631
INO80B	-0.336067	1632
PHB	-0.33589	1633
RCHY1	-0.335841	1634
PHIP	-0.335783	1635
LOC100507462	-0.33572	1636
MRPS18A	-0.33565	1637
TMEM150C	-0.335474	1638
EBNA1BP2	-0.334992	1639
EIF1AD	-0.334938	1640
C19orf38	-0.33488	1641
KCNJ12	-0.334857	1642
NAF1	-0.334707	1643
COX6A2	-0.334519	1644
GPR21	-0.334387	1645
SRSF10	-0.334107	1646
SF3A2	-0.33392	1647
SLC27A5	-0.333465	1648
C3orf38	-0.333243	1649
CXXC1	-0.333191	1650
RACGAP1	-0.333179	1651
SNW1	-0.332292	1652
HERC1	-0.331753	1653
MRPL42	-0.331658	1654
HIF1AN	-0.331594	1655
COMMD3-BMI1	-0.331508	1656
IPO5	-0.331373	1657
XPO5	-0.331371	1658
TRIM11	-0.331348	1659
RANBP1	-0.33132	1660
COG3	-0.331069	1661
C4orf29	-0.330161	1662
WDR92	-0.33009	1663
ARMC1	-0.329705	1664
NAPG	-0.329485	1665
VPRBP	-0.32948	1666
HNRNPM	-0.32896	1667
GOT1L1	-0.328957	1668
C17orf82	-0.328912	1669
HSPA5	-0.328753	1670
DENND1C	-0.32862	1671
MAP3K7CL	-0.328559	1672
ZFX	-0.328548	1673
TNFAIP1	-0.328406	1674
CTAGE4	-0.328101	1675
MAGOH	-0.328011	1676
ZNF302	-0.327996	1677
ZNF598	-0.327988	1678
LRP3	-0.327867	1679
HSP90AB1	-0.327743	1680
ZNF420	-0.327713	1681
TRMT11	-0.327697	1682
NAT10	-0.327573	1683
ALG1L	-0.327524	1684
WNK1	-0.327512	1685
RAB7L1	-0.327275	1686
ATP6AP2	-0.327242	1687
MMP7	-0.327077	1688
CMAS	-0.327027	1689
MTG1	-0.326882	1690
DCAF10	-0.326738	1691
DOT1L	-0.326522	1692
MT4	-0.326385	1693
PDZD7	-0.326293	1694
MSL2	-0.326262	1695
C5orf48	-0.326175	1696
GTPBP10	-0.326039	1697
CNTNAP1	-0.325864	1698
PAFAH1B1	-0.325776	1699
CPSF1	-0.325761	1700
PKM	-0.32555	1701
EIF3L	-0.325501	1702
PAPOLA	-0.324795	1703
LY75-CD302	-0.324705	1704
C18orf21	-0.324562	1705
TKT	-0.3244	1706
TOX	-0.324339	1707
CNOT8	-0.324136	1708
HERC4	-0.323809	1709
STOML2	-0.323759	1710
ERCC3	-0.323393	1711
NARFL	-0.322849	1712
ZC3H13	-0.3227	1713
MED13	-0.322616	1714
RPA1	-0.32255	1715
PRSS21	-0.322116	1716
DICER1	-0.322056	1717
SEPT8	-0.322032	1718
PRTN3	-0.322026	1719
MED18	-0.321759	1720
MRE11A	-0.321336	1721
GTPBP8	-0.321169	1722
WDR36	-0.320994	1723
LMLN	-0.320973	1724
MRPL28	-0.320835	1725
MYT1	-0.320834	1726
BDNF	-0.320824	1727
UBE2H	-0.320581	1728
KRTAP4-4	-0.320414	1729
EIF4ENIF1	-0.320404	1730
TCN2	-0.320161	1731
EMC10	-0.319901	1732
CCDC43	-0.319854	1733
C2orf27B	-0.319848	1734
RBP5	-0.319798	1735
ZFAND3	-0.319698	1736
CCDC181	-0.31924	1737
IFNL3	-0.318914	1738
CDC42	-0.318593	1739
CORO1C	-0.318375	1740
MRPL27	-0.317977	1741
PRKRIR	-0.317952	1742
ABI1	-0.317781	1743
FUT9	-0.31765	1744
CHD4	-0.317466	1745
BCAS2	-0.317455	1746
VPS8	-0.317349	1747
GPR171	-0.317168	1748
TCTN3	-0.31712	1749
WDR93	-0.317038	1750
GTF2IRD2B	-0.316828	1751
SNAPC5	-0.316762	1752
C10orf32	-0.316755	1753
KHSRP	-0.316447	1754
H1F0	-0.316412	1755
VPS72	-0.31618	1756
TMEM64	-0.316075	1757
RNF145	-0.315885	1758
CNTN6	-0.315803	1759
C17orf70	-0.315595	1760
KRT17	-0.315547	1761
PIK3C3	-0.315542	1762
CCNH	-0.315324	1763
SLMO2	-0.315177	1764
SEPT7	-0.315167	1765
SPDYE1	-0.315106	1766
BYSL	-0.315089	1767
GPATCH4	-0.315078	1768
STARD4	-0.315075	1769
HK2	-0.314951	1770
BCAR3	-0.314816	1771
PCDHA2	-0.314615	1772
RAB11A	-0.31444	1773
OAZ1	-0.314432	1774
C20orf112	-0.314366	1775
TACR2	-0.314327	1776
TMEM92	-0.31383	1777
TIMM50	-0.31377	1778
RTFDC1	-0.313734	1779
TXLNA	-0.313577	1780
SPATA31A6	-0.313403	1781
RNPC3	-0.313349	1782
MIS18BP1	-0.313104	1783
TRIM40	-0.313034	1784
FBXO27	-0.312696	1785
SLC9A7	-0.312299	1786
UBAP2	-0.312287	1787
GCDH	-0.312259	1788
TPTE	-0.312256	1789
CIRH1A	-0.312173	1790
MKL1	-0.31213	1791
TMX2	-0.312108	1792
APBB3	-0.311995	1793
TMEM59	-0.31195	1794
PARN	-0.311868	1795
RAB6C	-0.311785	1796
COX20	-0.311654	1797
RPS6KB1	-0.31145	1798
SRP54	-0.311354	1799
VKORC1	-0.311142	1800
CERS2	-0.311134	1801
NPTXR	-0.311048	1802
CCDC9	-0.311009	1803
CLPB	-0.31092	1804
SRD5A2	-0.310762	1805
C14orf169	-0.310657	1806
SLC25A16	-0.310351	1807
RPS23	-0.310349	1808
C19orf35	-0.31026	1809
TRPV2	-0.310141	1810
RBMS3	-0.309975	1811
C1orf64	-0.309865	1812
JUN	-0.309732	1813
PPP1R13L	-0.309634	1814
SMIM9	-0.309091	1815
GPR85	-0.309032	1816
NME7	-0.308913	1817
PIR	-0.308877	1818
SNRPG	-0.30876	1819
LENG8	-0.308685	1820
RIF1	-0.308662	1821
UBE2V1	-0.30861	1822
GNB1	-0.308327	1823
TMEM106A	-0.308223	1824
CDC37	-0.3081	1825
SNX24	-0.308058	1826
MTRNR2L7	-0.308002	1827
PSMG2	-0.307912	1828
PHPT1	-0.30784	1829
MXRA7	-0.307833	1830
POTEI	-0.30781	1831
CHMP1A	-0.307743	1832
PSORS1C1	-0.307721	1833
IPO7	-0.307371	1834
LSMD1	-0.307344	1835
TAF6L	-0.307173	1836
PTPN11	-0.307129	1837
PLCB2	-0.307091	1838
GJB2	-0.307078	1839
TRIM28	-0.307051	1840
TSLP	-0.306898	1841
TADA2A	-0.306737	1842
C10orf131	-0.306642	1843
FAM229A	-0.306389	1844
ZBTB37	-0.306339	1845
GLYAT	-0.306281	1846
HDAC3	-0.306249	1847
GRPEL1	-0.306089	1848
MAP1S	-0.306066	1849
ZNF611	-0.305793	1850
TMED6	-0.305587	1851
RSRC2	-0.30549	1852
CSNK1E	-0.30544	1853
ITPKC	-0.305432	1854
ZNF695	-0.305426	1855
LHB	-0.305412	1856
PBX4	-0.305233	1857
NDST2	-0.305181	1858
EPB41L1	-0.305073	1859
DCTN4	-0.304989	1860
NDUFS7	-0.304907	1861
CDC25B	-0.304857	1862
HORMAD1	-0.30481	1863
DLX4	-0.304756	1864
OR5AU1	-0.304749	1865
HAMP	-0.304571	1866
LOC100130880	-0.304559	1867
DDOST	-0.304486	1868
IGSF23	-0.304355	1869
RASL10A	-0.30432	1870
NDUFV1	-0.304118	1871
ZNF846	-0.304077	1872
TNIK	-0.304056	1873
CCDC152	-0.303948	1874
C9orf123	-0.303922	1875
NUDT4	-0.303913	1876
GSTA3	-0.303911	1877
HCLS1	-0.303746	1878
SLC25A2	-0.303635	1879
ODF4	-0.303614	1880
NAA20	-0.303106	1881
ZMAT5	-0.303035	1882
RPRD1B	-0.30291	1883
POU2F1	-0.302738	1884
TTR	-0.302674	1885
DEFB133	-0.30255	1886
PDZK1	-0.30249	1887
IMPG2	-0.302174	1888
H2AFB3	-0.301982	1889
KAT6A	-0.301826	1890
LCP2	-0.301798	1891
SP7	-0.301649	1892
NCAPH2	-0.301526	1893
MUTYH	-0.301505	1894
GNGT2	-0.301412	1895
MBTPS2	-0.301154	1896
ZNF274	-0.300841	1897
ZBTB7A	-0.300593	1898
TBCCD1	-0.300538	1899
AKT3	-0.300524	1900
IQGAP3	-0.300441	1901
FFAR3	-0.300307	1902
PLA2G10	-0.300269	1903
CASKIN1	-0.300248	1904
CELA3B	-0.300245	1905
PPP6R1	-0.300074	1906
SMC4	-0.299964	1907
MTHFD1L	-0.299941	1908
SELE	-0.299663	1909
AQR	-0.299427	1910
ANG	-0.299277	1911
GAGE1	-0.29924	1912
ZCCHC8	-0.299196	1913
ZNF92	-0.298874	1914
PTGES3L-AARSD1	-0.298781	1915
UBE2E2	-0.29863	1916
ASGR2	-0.298613	1917
MMP11	-0.298564	1918
HSPA13	-0.298391	1919
CYP24A1	-0.29835	1920
CDY2B	-0.29818	1921
KRT33A	-0.298077	1922
BMP8A	-0.297687	1923
GTF3C5	-0.297325	1924
CFHR3	-0.29724	1925
SLC25A45	-0.297184	1926
VPS36	-0.297161	1927
CYP4V2	-0.29709	1928
KRTAP9-6	-0.296946	1929
OR2T5	-0.296618	1930
AOX1	-0.296597	1931
DDX31	-0.296452	1932
EIF2B3	-0.29639	1933
PMF1	-0.296122	1934
CRLS1	-0.296038	1935
RTCA	-0.296032	1936
C6orf203	-0.29583	1937
FUCA2	-0.295749	1938
USE1	-0.295615	1939
TSPAN17	-0.295548	1940
SMARCD2	-0.295532	1941
SSX2	-0.295532	1942
NPHS1	-0.295511	1943
NOC3L	-0.295399	1944
ITGB7	-0.294987	1945
TAF9B	-0.29492	1946
PTDSS1	-0.294747	1947
MRPS31	-0.294671	1948
OR4K15	-0.294547	1949
EDF1	-0.294409	1950
WIPI2	-0.294133	1951
MORC2	-0.2941	1952
CHMP4B	-0.293998	1953
KAT7	-0.293993	1954
NPAT	-0.293928	1955
C19orf80	-0.293916	1956
NUP43	-0.293754	1957
RDX	-0.293706	1958
DLL3	-0.293656	1959
RTCB	-0.29365	1960
KHDRBS2	-0.293585	1961
CPSF6	-0.293566	1962
SCAF11	-0.293522	1963
KIF22	-0.293471	1964
ERCC6L2	-0.293444	1965
TM9SF4	-0.293187	1966
LSR	-0.293135	1967
ERCC2	-0.292977	1968
NKRF	-0.292873	1969
C8orf59	-0.292736	1970
SIGLECL1	-0.292691	1971
STARD6	-0.292681	1972
BCAS4	-0.292286	1973
USP17L11	-0.292042	1974
CLASP1	-0.292036	1975
RPP14	-0.292004	1976
SPANXE	-0.291996	1977
BCS1L	-0.291945	1978
RBBP5	-0.291912	1979
NLN	-0.291698	1980
TMCO5A	-0.291683	1981
ZNF568	-0.291422	1982
KRTAP4-7	-0.291389	1983
SNAPC1	-0.291372	1984
FAM63A	-0.291185	1985
SEC24C	-0.290722	1986
TSEN2	-0.290675	1987
SLC6A3	-0.290646	1988
TTC30B	-0.290601	1989
MTRNR2L5	-0.290438	1990
BTN3A2	-0.290312	1991
LMAN2L	-0.290215	1992
USH2A	-0.290214	1993
POC1B-GALNT4	-0.290113	1994
BORA	-0.290078	1995
LRRC39	-0.290007	1996
ZMIZ2	-0.289799	1997
FEM1B	-0.289687	1998
[truncated: 16,926 more rows]

## Sheet: Dataset EV1B
Dataset EV1B: Ranked med.CS for each gene from a genome-wide CRISPR screen in YAPC cells
Gene Symbol	YAPC med.CS	Rank
FOXD4L4	-3.23213	1
LIMS3L	-3.2272	2
MYC	-3.0971	3
RPL3	-3.01927	4
PPIAL4F	-2.99272	5
SPDYE5	-2.93316	6
TRIM49B	-2.86561	7
DHX33	-2.85235	8
RPL23A	-2.83508	9
POTEJ	-2.80834	10
AGAP4	-2.78495	11
PTPMT1	-2.75979	12
HEATR1	-2.75759	13
DCPS	-2.75081	14
TBC1D3F	-2.69827	15
RAB10	-2.6886	16
NAA10	-2.66691	17
RCC1	-2.66687	18
NHLRC2	-2.66592	19
CCT4	-2.65618	20
BRF1	-2.65206	21
ANKRD20A1	-2.64928	22
RPL34	-2.63905	23
RPL17	-2.62086	24
RPS5	-2.62027	25
PES1	-2.61932	26
HIST2H3C	-2.61829	27
C14orf80	-2.59444	28
AGAP5	-2.5926	29
MTG2	-2.56712	30
PRAMEF6	-2.55517	31
LOC440243	-2.55164	32
GOLGA6L10	-2.54775	33
VARS	-2.52729	34
DDX42	-2.5264	35
GAPDH	-2.5241	36
AIFM1	-2.51407	37
CMPK1	-2.5066	38
WDR59	-2.50323	39
LRRC73	-2.48725	40
POLR3A	-2.4847	41
SLC7A1	-2.48064	42
OR4F16	-2.47045	43
ALDOA	-2.46492	44
GOLGA6L1	-2.45808	45
RPS28	-2.45429	46
PPIAL4C	-2.45409	47
LOC100132247	-2.4516	48
ELP3	-2.44436	49
RPS15A	-2.44184	50
PDCD2	-2.43782	51
GOLGA6B	-2.43473	52
NBPF24	-2.42974	53
SPDYE2L	-2.42593	54
VPS51	-2.42183	55
PPP4C	-2.41679	56
POP5	-2.41587	57
POLR2J3	-2.41342	58
MAD2L1	-2.4115	59
COPS4	-2.41055	60
PPP2CA	-2.40812	61
PRIM2	-2.40787	62
TMEM199	-2.40609	63
SMC6	-2.39987	64
SPDYE2	-2.39524	65
VHL	-2.39231	66
ARFRP1	-2.39061	67
KATNB1	-2.39043	68
TAF13	-2.38996	69
UBE2I	-2.38582	70
RPL7	-2.38064	71
PCF11	-2.38007	72
MSTO1	-2.37225	73
RPS26	-2.3719	74
GFER	-2.37129	75
AGAP9	-2.368	76
SMC2	-2.36497	77
SEC61A1	-2.35911	78
RGPD6	-2.3591	79
RPL13A	-2.35866	80
RAB6A	-2.35233	81
FNTB	-2.33843	82
RPL13	-2.33258	83
KTI12	-2.33155	84
DET1	-2.33113	85
NRF1	-2.33019	86
IPO9	-2.32759	87
GNB1L	-2.32401	88
WDR82	-2.32304	89
ASH2L	-2.31938	90
RFC5	-2.31566	91
PLCH2	-2.31553	92
TOMM22	-2.31486	93
POLR1C	-2.31256	94
RPS18	-2.30996	95
YARS	-2.30541	96
ARL2	-2.30522	97
ELP6	-2.3028	98
CTDP1	-2.29936	99
C2orf27A	-2.29792	100
FOXD4L2	-2.29758	101
PSMB3	-2.28432	102
NELFB	-2.28271	103
TRNT1	-2.2809	104
NIP7	-2.28049	105
ABT1	-2.27679	106
HCFC1	-2.27597	107
PPRC1	-2.27489	108
CCNA2	-2.27445	109
PSMD7	-2.27232	110
IER3IP1	-2.2717	111
PPAN	-2.27008	112
PHB2	-2.2653	113
PFN1	-2.26522	114
RPS20	-2.2649	115
NELFCD	-2.25893	116
TRAPPC1	-2.25843	117
PSMD12	-2.25538	118
CTU1	-2.25457	119
SMN2	-2.25424	120
SNRPC	-2.25422	121
TBCC	-2.2532	122
SMU1	-2.25219	123
GUK1	-2.25176	124
UBA1	-2.25066	125
DNLZ	-2.24711	126
ALG2	-2.24671	127
FAM96B	-2.24658	128
RPL38	-2.24537	129
RPP38	-2.24438	130
SKP1	-2.23896	131
NFYA	-2.23893	132
SNRNP25	-2.23887	133
POLR2C	-2.23677	134
NOP58	-2.23565	135
RPS10-NUDT3	-2.22412	136
RPL28	-2.22177	137
DBF4	-2.21725	138
SRSF1	-2.21322	139
UBE2M	-2.21321	140
RPS19	-2.21061	141
AP2S1	-2.20886	142
GMPPB	-2.2064	143
LSM2	-2.20544	144
ACTL6A	-2.20483	145
PCBP2	-2.20291	146
TRIAP1	-2.20239	147
MTOR	-2.1945	148
TUBG1	-2.1901	149
AHCY	-2.18958	150
DENR	-2.18728	151
BARD1	-2.18675	152
EIF3I	-2.18616	153
NOP16	-2.17922	154
ATP6V0C	-2.17875	155
RPL37	-2.17534	156
PGAM1	-2.17334	157
SPC24	-2.16966	158
NDUFB9	-2.16665	159
NR1H2	-2.16585	160
FRS3	-2.16413	161
MVK	-2.16311	162
GNL2	-2.16289	163
TBP	-2.16272	164
ISCA2	-2.16264	165
ECT2	-2.16075	166
PRPF40A	-2.15998	167
CEBPZ	-2.15841	168
FXYD6-FXYD2	-2.15711	169
CBWD1	-2.15697	170
ASUN	-2.15578	171
URGCP-MRPS24	-2.1552	172
DDX20	-2.1543	173
TADA1	-2.15389	174
RAE1	-2.1534	175
GTF2H3	-2.15322	176
LONP1	-2.15262	177
RBX1	-2.15247	178
PSMB5	-2.14992	179
ORC6	-2.14818	180
POLR1E	-2.14727	181
CHMP6	-2.14656	182
RRP9	-2.14619	183
EXOC8	-2.14349	184
MRPS18A	-2.13932	185
CIAO1	-2.13869	186
PELO	-2.13807	187
TUBGCP3	-2.13797	188
RPL23	-2.1378	189
RPL37A	-2.1371	190
RPL35	-2.13413	191
INO80C	-2.13376	192
PSMB4	-2.13267	193
CCND3	-2.13138	194
NAA30	-2.1312	195
EIF6	-2.13052	196
TCP1	-2.12947	197
HSCB	-2.12833	198
TRMT112	-2.12383	199
SART3	-2.12252	200
PRICKLE4	-2.1211	201
VCP	-2.12014	202
TTF1	-2.12005	203
FAU	-2.11948	204
POLD3	-2.11768	205
RBBP4	-2.11275	206
TP53TG3	-2.11211	207
BUD31	-2.11179	208
WDR24	-2.1117	209
PKMYT1	-2.10881	210
DYRK1A	-2.10747	211
MCM5	-2.10694	212
GNB2L1	-2.10455	213
GTPBP4	-2.10444	214
ZNRD1	-2.10391	215
GFM1	-2.10376	216
SNRPF	-2.10369	217
WDR33	-2.10335	218
WDR7	-2.10276	219
SLC25A26	-2.10242	220
XRCC3	-2.10117	221
SMG7	-2.09962	222
POLR2D	-2.09959	223
SSB	-2.09898	224
TARS2	-2.09894	225
SAMD4B	-2.09852	226
RPL11	-2.09462	227
DTYMK	-2.09284	228
PFDN6	-2.09174	229
SMC1A	-2.09112	230
NCAPG	-2.09036	231
TSR1	-2.08819	232
RPTOR	-2.08655	233
RAD9A	-2.08253	234
RPS27	-2.08243	235
IMP4	-2.08115	236
KDM8	-2.08007	237
HSD17B10	-2.07568	238
UTP15	-2.07263	239
CDC16	-2.07108	240
URB1	-2.06999	241
DHX15	-2.06837	242
CAP1	-2.06719	243
NOC4L	-2.06672	244
RPL39	-2.06569	245
MARS2	-2.06447	246
LSM11	-2.06382	247
UFD1L	-2.0623	248
RPL17-C18orf32	-2.06083	249
MTHFD1	-2.05993	250
MED30	-2.05966	251
SRP9	-2.05835	252
NELFA	-2.05671	253
OR4F29	-2.05581	254
SUPT6H	-2.05547	255
FDX1L	-2.05539	256
NDUFV1	-2.05521	257
ESPL1	-2.05431	258
RPL36	-2.05135	259
C16orf59	-2.05116	260
PRPF38B	-2.05008	261
CPSF3	-2.04887	262
MESDC2	-2.04832	263
ISG20L2	-2.04403	264
SS18L2	-2.04236	265
RPA3	-2.03958	266
HIST2H4A	-2.03813	267
SCD	-2.03724	268
EIF5AL1	-2.03683	269
SLC22A7	-2.03651	270
RPL35A	-2.03647	271
EXOC7	-2.03639	272
RPS11	-2.03541	273
HIST2H3A	-2.03502	274
DDX39B	-2.03454	275
DROSHA	-2.03259	276
TRAIP	-2.03147	277
SF1	-2.03097	278
HES5	-2.03064	279
UNC5CL	-2.02762	280
ZNF592	-2.02757	281
PPIAL4A	-2.02719	282
DNAJC2	-2.02653	283
HARS	-2.02516	284
DDX10	-2.02216	285
RPS17	-2.02057	286
SRSF2	-2.01942	287
ECD	-2.01853	288
POTEM	-2.01746	289
DUT	-2.01742	290
HIST2H2AA4	-2.01665	291
CIT	-2.01351	292
UPF1	-2.01278	293
BCL2L2-PABPN1	-2.01241	294
NUDT21	-2.01166	295
GTF3C4	-2.01166	296
CAPZB	-2.00954	297
NUP93	-2.0088	298
SDHC	-2.00767	299
PGS1	-2.00325	300
RPS21	-2.00298	301
APOBEC2	-2.00199	302
SPATA5	-2.00006	303
DNM2	-1.99919	304
SMARCB1	-1.99805	305
PSMB7	-1.99678	306
MRPS10	-1.99676	307
EPRS	-1.99647	308
PCNA	-1.99512	309
SLC3A2	-1.9947	310
PMM2	-1.99452	311
METAP1	-1.99258	312
POLR3H	-1.99172	313
CDK1	-1.98793	314
TCEB1	-1.98779	315
LRP5	-1.98727	316
NIPBL	-1.98126	317
EIF2B2	-1.97864	318
PSMB2	-1.9785	319
RPS10	-1.97827	320
UROD	-1.97713	321
INTS9	-1.97702	322
WDR3	-1.97486	323
PSMD8	-1.97381	324
SNAPC4	-1.97225	325
TAF8	-1.97009	326
NOM1	-1.96686	327
MRPL36	-1.96532	328
TEAD1	-1.96519	329
SBNO1	-1.96509	330
SARS2	-1.96357	331
XPO5	-1.96287	332
SELRC1	-1.96286	333
TONSL	-1.96186	334
POP7	-1.96144	335
ACOX1	-1.95967	336
RIMBP3C	-1.95881	337
PWP2	-1.95784	338
NPIPA5	-1.95692	339
CENPA	-1.9566	340
PSMA3	-1.95169	341
EIF4E	-1.95078	342
PARS2	-1.95045	343
PA2G4	-1.94705	344
TUBE1	-1.94683	345
MRPL34	-1.94649	346
RPL24	-1.94569	347
KIF6	-1.94485	348
UBL5	-1.94463	349
DAP3	-1.94362	350
N6AMT1	-1.94232	351
C3orf17	-1.94059	352
RPS4X	-1.93881	353
WDR83	-1.93863	354
YARS2	-1.93822	355
RAD51	-1.93692	356
SCAP	-1.93653	357
TXNDC15	-1.93563	358
NFYC	-1.93505	359
GLE1	-1.93476	360
NUMA1	-1.93468	361
U2AF2	-1.9342	362
FDX1	-1.93218	363
DUX2	-1.93169	364
POLR3K	-1.93104	365
TOP2A	-1.93087	366
NAE1	-1.92798	367
NCAPD3	-1.92723	368
RPA2	-1.92686	369
WDR43	-1.92574	370
RUVBL2	-1.92571	371
NARFL	-1.92527	372
EMC6	-1.92517	373
TUBB4B	-1.92426	374
MED8	-1.92405	375
SNRNP70	-1.92074	376
TRAPPC8	-1.91917	377
RPS16	-1.91869	378
GINS1	-1.91853	379
EIF2B4	-1.91792	380
NOP2	-1.91438	381
NAA25	-1.91369	382
NCBP1	-1.91345	383
WDR74	-1.91221	384
SAYSD1	-1.91185	385
PLK1	-1.91179	386
EIF3B	-1.91176	387
XRCC6	-1.911	388
TUFM	-1.91047	389
CNIH2	-1.90727	390
WASH1	-1.90651	391
HINFP	-1.9065	392
TAF5L	-1.90215	393
RPLP2	-1.90159	394
C9orf114	-1.89913	395
GOLGA8O	-1.89766	396
POP4	-1.89756	397
EIF3D	-1.89743	398
CCT8	-1.89279	399
CUL2	-1.89245	400
HSPA8	-1.89231	401
FEN1	-1.89211	402
FAM35A	-1.89009	403
DAD1	-1.88943	404
SAE1	-1.88877	405
C7orf26	-1.88682	406
ARF4	-1.88342	407
NDOR1	-1.88259	408
IKBKAP	-1.88229	409
CDC45	-1.88127	410
RNF31	-1.88069	411
RPS14	-1.87864	412
FGFR1OP	-1.87808	413
PPP2R4	-1.87724	414
SPIDR	-1.8771	415
KPNB1	-1.87674	416
PMPCA	-1.87652	417
NOP56	-1.87635	418
CABIN1	-1.87616	419
CDIPT	-1.87614	420
LCE1A	-1.87457	421
OSGEP	-1.87314	422
IPO11	-1.873	423
PRPF6	-1.87235	424
BIRC5	-1.87139	425
PPWD1	-1.86993	426
NBPF15	-1.86988	427
COQ2	-1.86735	428
VPS4A	-1.86713	429
WDR12	-1.86603	430
COPB2	-1.86504	431
EIF3G	-1.86411	432
TMEM48	-1.86381	433
CTCF	-1.86272	434
CSTF3	-1.86215	435
NPIPL3	-1.86082	436
RPUSD4	-1.85908	437
ANAPC2	-1.858	438
AURKA	-1.85746	439
RPL14	-1.8572	440
SMC5	-1.8571	441
ZNF492	-1.85658	442
ATAD3A	-1.85654	443
NDUFS2	-1.85637	444
SSU72	-1.85442	445
RPLP0	-1.85385	446
PFDN5	-1.85319	447
AK6	-1.85226	448
NDUFS8	-1.85136	449
PRMT5	-1.84873	450
EIF2B3	-1.84531	451
ARMC7	-1.8449	452
TPT1	-1.8448	453
VPRBP	-1.84476	454
CHMP7	-1.84332	455
PSMA5	-1.84202	456
CCDC115	-1.84046	457
DDX55	-1.83903	458
CDY2B	-1.83899	459
DHDDS	-1.83892	460
EXOSC1	-1.83862	461
ZNF259	-1.83788	462
CNOT3	-1.8369	463
MOB4	-1.83494	464
SEH1L	-1.83387	465
CCDC12	-1.8299	466
RPL7A	-1.82697	467
CSTF1	-1.82618	468
ENO1	-1.82598	469
MINOS1	-1.82546	470
GTF2H2	-1.82516	471
RPL10A	-1.82457	472
GOLGA6L9	-1.82336	473
METTL17	-1.82316	474
C18orf21	-1.82297	475
TRIM49D1	-1.82246	476
TP53RK	-1.82156	477
ATP2A2	-1.82056	478
MRPS24	-1.82021	479
CDK2	-1.81769	480
TPX2	-1.81717	481
EIF1	-1.81601	482
RPL30	-1.81584	483
SCYL1	-1.81574	484
PRPF8	-1.81571	485
XAB2	-1.81563	486
ACTR3	-1.81446	487
DHFR	-1.8142	488
PPP2R5B	-1.81367	489
NAA20	-1.81349	490
PPIL4	-1.81254	491
RBMY1J	-1.8114	492
PSMC4	-1.80972	493
STIL	-1.80879	494
ACTB	-1.80701	495
ATP5J2-PTCD1	-1.80586	496
TIMM22	-1.80516	497
SRSF10	-1.80361	498
SRCAP	-1.80297	499
MEAF6	-1.80246	500
VPS28	-1.80172	501
TXNDC17	-1.80151	502
GUCA1B	-1.79841	503
KANK2	-1.79812	504
SPATA31A5	-1.79694	505
NLE1	-1.79664	506
F8A3	-1.79458	507
MRPL13	-1.79458	508
POLG	-1.79427	509
RFC3	-1.79422	510
FAM86B1	-1.79398	511
CTAGE4	-1.7936	512
RPL9	-1.7932	513
SUDS3	-1.79182	514
PSMC5	-1.79128	515
MAT2A	-1.79089	516
RGPD5	-1.79065	517
SNAPC2	-1.78954	518
GEMIN5	-1.78803	519
GOLGA6L4	-1.78801	520
STRAP	-1.78718	521
STT3A	-1.78687	522
POLR2L	-1.7855	523
MIS18A	-1.78438	524
PCSK7	-1.78369	525
SDAD1	-1.78266	526
COQ4	-1.78238	527
ARIH1	-1.78234	528
POLR2E	-1.78127	529
SNRPA1	-1.78093	530
NOTCH2NL	-1.77971	531
MRPL53	-1.77946	532
CUL1	-1.77937	533
HNRNPL	-1.77915	534
ATP6V0D1	-1.77907	535
PRPH2	-1.77884	536
RPL8	-1.77848	537
SOX9	-1.7779	538
ORAOV1	-1.77789	539
HES1	-1.77729	540
SFPQ	-1.77679	541
ATP6AP1	-1.77572	542
MRPL21	-1.77517	543
ACTR6	-1.77498	544
RPS24	-1.77445	545
ZDHHC24	-1.77403	546
CCDC84	-1.774	547
GEMIN2	-1.77291	548
INCENP	-1.77274	549
H3F3A	-1.77248	550
UBA52	-1.77093	551
HAUS3	-1.77088	552
ARPC4	-1.76858	553
ANAPC4	-1.76855	554
MKI67IP	-1.76632	555
USP17L11	-1.76557	556
NUDC	-1.76468	557
BANF1	-1.76452	558
FAM157A	-1.7631	559
MRPL3	-1.76278	560
YIPF3	-1.7622	561
MRPS18C	-1.76198	562
MRPS12	-1.76183	563
NGRN	-1.76118	564
TAF2	-1.76064	565
MPDU1	-1.75951	566
ZNHIT1	-1.75851	567
POM121	-1.75815	568
TREM2	-1.75717	569
CT45A4	-1.75679	570
RPL26	-1.7559	571
ICT1	-1.75577	572
RPL32	-1.7557	573
RER1	-1.75554	574
KRAS	-1.75444	575
KDELR2	-1.75392	576
DIDO1	-1.75388	577
EIF4G1	-1.75376	578
SEPT8	-1.75367	579
PSMB1	-1.75339	580
RABGGTA	-1.75053	581
CENPW	-1.75044	582
GET4	-1.74932	583
GRWD1	-1.7491	584
SRP14	-1.74706	585
SRSF3	-1.74654	586
GPN3	-1.74631	587
MRPL4	-1.74594	588
TSEN34	-1.74581	589
MDFI	-1.74573	590
MAK16	-1.74491	591
VPS29	-1.74466	592
TAZ	-1.74403	593
NARS2	-1.74368	594
NUP153	-1.74304	595
MED17	-1.74203	596
NCR2	-1.74199	597
PSMD14	-1.74077	598
MAD2L2	-1.73932	599
SUPV3L1	-1.73883	600
DARS	-1.7388	601
PSMA7	-1.73861	602
PDCD11	-1.73804	603
EIF3H	-1.738	604
IARS2	-1.73769	605
RELA	-1.73677	606
MBD3L4	-1.73632	607
RPL18	-1.73631	608
EEF1G	-1.73612	609
SDHD	-1.73586	610
HIST2H2AA3	-1.73567	611
PPARG	-1.73439	612
C17orf89	-1.7335	613
NSMCE2	-1.7335	614
XPO7	-1.7332	615
GRHL2	-1.73213	616
RPL15	-1.73066	617
ZBTB17	-1.72938	618
NUTM2A	-1.72904	619
POLR2I	-1.72881	620
CTU2	-1.72833	621
SNRPD3	-1.72513	622
ANAPC5	-1.72444	623
LAS1L	-1.72331	624
RAB1B	-1.72209	625
NUP62	-1.72201	626
RAB35	-1.72193	627
DOLPP1	-1.72178	628
FKBPL	-1.72121	629
ZNF574	-1.72106	630
EXOSC7	-1.72096	631
NDUFB10	-1.71848	632
USP17L15	-1.71718	633
MED12	-1.71636	634
KLHDC3	-1.71606	635
CDT1	-1.71591	636
C16orf80	-1.71519	637
PET117	-1.7147	638
TOMM6	-1.71464	639
PDRG1	-1.71408	640
CHMP3	-1.71355	641
FLII	-1.7123	642
IPO13	-1.71168	643
RBM28	-1.71115	644
IFLTD1	-1.71108	645
COL6A1	-1.70975	646
HJURP	-1.70966	647
TIMMDC1	-1.70887	648
SERPINB6	-1.70839	649
LGALS9C	-1.70775	650
SYMPK	-1.70766	651
KRTAP9-2	-1.70736	652
IFNA1	-1.70532	653
SMNDC1	-1.70491	654
HNRNPU	-1.70435	655
RPL18A	-1.70406	656
PEX1	-1.7029	657
INO80B	-1.70242	658
RPS7	-1.70233	659
MED23	-1.70193	660
NOB1	-1.70189	661
DUS2L	-1.70091	662
GOLGA6C	-1.70012	663
SF3B5	-1.69955	664
C7orf55-LUC7L2	-1.69935	665
TARDBP	-1.69809	666
TUT1	-1.69801	667
SRFBP1	-1.69545	668
FARSB	-1.69486	669
RRP36	-1.69266	670
POLR2F	-1.69202	671
MBTPS1	-1.69185	672
SLC7A6OS	-1.69175	673
LARS	-1.69085	674
BTAF1	-1.69072	675
PHF12	-1.6904	676
GTF3C5	-1.68889	677
UGT2A2	-1.68875	678
RPS15	-1.68874	679
BRIX1	-1.68746	680
TUBGCP4	-1.68595	681
TOMM40	-1.68576	682
LIN54	-1.68552	683
PPP2R1A	-1.6829	684
PSMD3	-1.68257	685
OR11H12	-1.68247	686
MUS81	-1.68142	687
EXOSC10	-1.68035	688
VPS25	-1.67912	689
C6orf226	-1.67911	690
DGCR8	-1.67878	691
C22orf28	-1.67765	692
EIF3K	-1.67756	693
HAUS1	-1.67701	694
RAB34	-1.67684	695
POLR1A	-1.67674	696
SOD2	-1.67532	697
AAMP	-1.67446	698
MCM7	-1.67424	699
PRPF4	-1.67333	700
NCKAP1	-1.67333	701
CYB5B	-1.67257	702
SNIP1	-1.67241	703
THG1L	-1.67076	704
NOL6	-1.67066	705
NDUFA13	-1.67054	706
CEBPB	-1.67024	707
POLR3B	-1.66872	708
CYCS	-1.66763	709
NHP2L1	-1.66732	710
ATP5A1	-1.66729	711
SMG6	-1.66675	712
RPL41	-1.66429	713
CYFIP1	-1.66423	714
MRPL27	-1.66413	715
SLC25A22	-1.66336	716
DNAJB13	-1.66197	717
PSMA4	-1.66135	718
RXRA	-1.66131	719
XPO6	-1.65999	720
DAXX	-1.65971	721
TAF1B	-1.65877	722
EIF3C	-1.65567	723
GTF2IRD2	-1.65564	724
ATP6V1G1	-1.65552	725
RBMX	-1.65483	726
SOD1	-1.65464	727
IKBKG	-1.65401	728
DARS2	-1.6536	729
NSMCE1	-1.65212	730
MLX	-1.65208	731
MRPL39	-1.65028	732
PSMG1	-1.64777	733
TREM1	-1.64765	734
MRPS21	-1.64724	735
HAUS5	-1.64658	736
EEF2	-1.64651	737
DHPS	-1.64643	738
DAAM2	-1.64637	739
SLC39A10	-1.64609	740
INTS6	-1.64594	741
CBWD2	-1.64559	742
ZFP69B	-1.64542	743
TBC1D3	-1.64539	744
NVL	-1.64493	745
CHMP2A	-1.64478	746
DDX18	-1.64341	747
GRM5	-1.64311	748
CSH1	-1.64126	749
GARS	-1.64054	750
HUS1	-1.6403	751
CSNK1A1	-1.64028	752
ALG14	-1.63985	753
UXS1	-1.63927	754
KAT5	-1.63926	755
VEGFB	-1.63909	756
MED9	-1.63893	757
CGB2	-1.6389	758
ATP6AP2	-1.63512	759
SEPHS2	-1.63438	760
HNRNPD	-1.63425	761
FZD4	-1.63226	762
CHRDL2	-1.63199	763
KLC4	-1.63178	764
RABIF	-1.6316	765
ARHGAP11B	-1.63148	766
PNKP	-1.63096	767
HMGCS1	-1.62978	768
SNUPN	-1.62933	769
EEF1A1	-1.62904	770
LARS2	-1.62904	771
WDR70	-1.62867	772
PHAX	-1.62848	773
EIF2S3	-1.6278	774
COX15	-1.62752	775
VRK1	-1.62741	776
CARS2	-1.62589	777
UHRF1	-1.62583	778
HIST2H2BE	-1.62557	779
GTPBP3	-1.62514	780
COPA	-1.62512	781
PCYT1A	-1.62488	782
TXNL4A	-1.62435	783
CDK11B	-1.62398	784
PPIL2	-1.62371	785
DSN1	-1.62368	786
CSPG4	-1.62345	787
TMED2	-1.62337	788
TMEM258	-1.62324	789
RPL36A	-1.62271	790
CCT2	-1.6227	791
RNASEH2A	-1.62083	792
RBM17	-1.62048	793
NPM1	-1.61678	794
NKX6-2	-1.61669	795
CDC25B	-1.61637	796
DDB1	-1.61633	797
ATP5J2	-1.61611	798
POLR2J	-1.61605	799
POLR2B	-1.61565	800
PIAS3	-1.6151	801
UFM1	-1.61401	802
TBL3	-1.61394	803
TNFRSF14	-1.6138	804
ST20	-1.61375	805
NR2C2AP	-1.61374	806
PRC1	-1.6135	807
PTMA	-1.61334	808
TDP2	-1.61269	809
RBM14	-1.6121	810
NSMCE4A	-1.6121	811
MNT	-1.61143	812
SRSF7	-1.61062	813
PRPF31	-1.60942	814
CHEK1	-1.60939	815
VPS72	-1.60928	816
RPS29	-1.60914	817
C21orf2	-1.60853	818
OR4F17	-1.60852	819
NOMO2	-1.60849	820
TUBD1	-1.60738	821
GNL3	-1.60678	822
GOLGA6A	-1.60567	823
METAP2	-1.60544	824
PFDN2	-1.60396	825
HNRNPC	-1.60371	826
PLAA	-1.60293	827
C6orf132	-1.60275	828
TMEM177	-1.60239	829
POLH	-1.60162	830
TFAP2E	-1.60137	831
ACTR8	-1.60085	832
HMGB1	-1.59993	833
PRPF39	-1.59983	834
RPN2	-1.59975	835
DBR1	-1.59961	836
DPF2	-1.59938	837
PDHB	-1.59905	838
PMVK	-1.59859	839
CENPC1	-1.59851	840
HSPE1	-1.59837	841
ELP2	-1.5978	842
HSPD1	-1.59565	843
TANGO6	-1.59423	844
MRPL9	-1.59404	845
COX7B	-1.59361	846
MRPL28	-1.59341	847
ANAPC11	-1.59232	848
DUSP4	-1.59201	849
LETM1	-1.59158	850
RPS25	-1.59134	851
WDR77	-1.59118	852
DEFB104B	-1.59107	853
VPS33A	-1.5908	854
USP5	-1.59019	855
TICRR	-1.59002	856
RPL10	-1.58985	857
SPRR2E	-1.58925	858
TMA16	-1.5892	859
WBSCR16	-1.58781	860
UBA3	-1.58752	861
NDE1	-1.58746	862
UGT2B10	-1.58712	863
SUPT4H1	-1.58706	864
SASS6	-1.58701	865
PCDHGB5	-1.58475	866
PAXIP1	-1.58381	867
GPR89A	-1.58172	868
MYT1	-1.58107	869
AARS	-1.57867	870
PALM2-AKAP2	-1.57861	871
C11orf73	-1.57854	872
UBA5	-1.57795	873
RNF113A	-1.57794	874
GPS1	-1.57743	875
UCHL5	-1.57725	876
CCNH	-1.57721	877
MRPS16	-1.57612	878
METTL14	-1.57607	879
TSGA10IP	-1.57603	880
TRAPPC4	-1.57512	881
SNW1	-1.57408	882
ROMO1	-1.5731	883
FBL	-1.57223	884
THY1	-1.57142	885
TP53BP1	-1.57088	886
NSUN4	-1.56966	887
UQCR10	-1.56965	888
DONSON	-1.5693	889
ALG1	-1.56907	890
TMEM30A	-1.56896	891
UTP14A	-1.5681	892
WDR61	-1.56767	893
EXOSC9	-1.56745	894
DDX59	-1.56737	895
THOC1	-1.56556	896
RFC4	-1.56509	897
LIPT1	-1.56502	898
E2F1	-1.56156	899
RBBP6	-1.56123	900
CMTR2	-1.56122	901
GABPA	-1.56065	902
NFRKB	-1.56044	903
EXOC2	-1.5602	904
TOP1MT	-1.5598	905
HSPA9	-1.55893	906
SMARCA5	-1.55838	907
EIF2S2	-1.55804	908
MRPL20	-1.55739	909
AIP	-1.55728	910
HIPK2	-1.55716	911
KIF23	-1.55678	912
LRRC37A	-1.55616	913
SNF8	-1.55499	914
FAM98C	-1.55477	915
C20orf173	-1.55453	916
SRP19	-1.55411	917
MGAT2	-1.55349	918
ANXA8L2	-1.55305	919
RARA	-1.55273	920
NUPL1	-1.55261	921
GCSH	-1.55233	922
KEAP1	-1.55218	923
GEMIN4	-1.55189	924
PCID2	-1.55167	925
WARS2	-1.55074	926
RPL29	-1.5506	927
NMT1	-1.54961	928
KDSR	-1.54957	929
DDX31	-1.54889	930
LSM3	-1.54873	931
DCAF13	-1.54849	932
MED26	-1.54777	933
BLID	-1.54746	934
MFN2	-1.54665	935
ZNF682	-1.54661	936
GLRX5	-1.54635	937
RBBP5	-1.54621	938
MRP63	-1.54593	939
DMAP1	-1.54592	940
CSNK2B	-1.54589	941
RPP21	-1.54538	942
NSUN2	-1.54513	943
SFSWAP	-1.5451	944
SEPT7	-1.54458	945
COPS8	-1.54412	946
POM121C	-1.54394	947
ABCC10	-1.54367	948
MRI1	-1.54311	949
C1orf86	-1.54257	950
IGF1R	-1.54246	951
GTF2B	-1.54245	952
NASP	-1.54207	953
TAF7	-1.54144	954
MED28	-1.54097	955
MORN1	-1.54086	956
GPR89B	-1.5406	957
CCT5	-1.54032	958
DDX51	-1.54006	959
MED6	-1.53964	960
C1QBP	-1.53877	961
FOXM1	-1.53808	962
ZNF684	-1.53742	963
TSEN54	-1.53732	964
HIST1H4K	-1.53706	965
EMC3	-1.53677	966
RPL19	-1.53627	967
SLMAP	-1.53623	968
KIF11	-1.53535	969
PDE4DIP	-1.53489	970
DGCR6	-1.53383	971
TIRAP	-1.53353	972
SPATA5L1	-1.5334	973
MYL6	-1.53155	974
COG1	-1.5312	975
INTS2	-1.53054	976
HIST1H2AI	-1.52997	977
RPF2	-1.52964	978
SPRTN	-1.52935	979
MTRNR2L1	-1.52919	980
PRIM1	-1.52898	981
HAP1	-1.52886	982
SLFN12L	-1.52866	983
UXT	-1.52824	984
TBRG4	-1.52805	985
TFEB	-1.52744	986
SLC25A3	-1.52717	987
RPL12	-1.52696	988
RNMT	-1.52638	989
MRPL47	-1.52612	990
GLUL	-1.52611	991
MAD2L1BP	-1.52604	992
CLASRP	-1.52572	993
SRF	-1.52561	994
ZRANB1	-1.52518	995
EMC1	-1.52485	996
PCDHA2	-1.52483	997
SHFM1	-1.52478	998
CDC20	-1.52436	999
NEDD8	-1.52412	1000
FAM25G	-1.52354	1001
HIST2H3D	-1.52344	1002
SUPT5H	-1.52319	1003
DHX38	-1.52296	1004
TAF1C	-1.52289	1005
PABPC1	-1.52242	1006
NOP10	-1.52241	1007
OBFC1	-1.52229	1008
GNL3L	-1.52181	1009
MT1B	-1.52178	1010
MED11	-1.52108	1011
CCDC94	-1.52079	1012
CTSL	-1.52051	1013
C19orf38	-1.51897	1014
NXF1	-1.51861	1015
TOR2A	-1.51696	1016
TTI2	-1.51645	1017
USP17L5	-1.51588	1018
POMP	-1.51578	1019
KANSL2	-1.51547	1020
PMF1	-1.51537	1021
DDX41	-1.51492	1022
NTSR1	-1.51462	1023
SF3B1	-1.51459	1024
SNRPG	-1.51353	1025
GTPBP2	-1.51329	1026
DHX37	-1.51206	1027
TRIM73	-1.51203	1028
MRPL18	-1.51197	1029
FAHD2B	-1.51195	1030
GFPT1	-1.51143	1031
UBA2	-1.511	1032
F8A1	-1.51097	1033
LAMTOR5	-1.51071	1034
RAN	-1.51056	1035
GOSR2	-1.51047	1036
TKT	-1.51039	1037
UQCRC1	-1.51015	1038
PCDHGC5	-1.50985	1039
NUP35	-1.50926	1040
DDX5	-1.5092	1041
RARS2	-1.50862	1042
PMPCB	-1.50837	1043
TBCA	-1.50818	1044
POLD4	-1.50719	1045
TAMM41	-1.50706	1046
GINS3	-1.50677	1047
RPS23	-1.50663	1048
USP36	-1.50495	1049
CENPE	-1.50458	1050
SPATA31A2	-1.5043	1051
PPP4R2	-1.50397	1052
INTS10	-1.50379	1053
HEATR2	-1.50301	1054
NAT10	-1.50284	1055
XRCC5	-1.50275	1056
NFU1	-1.50274	1057
MRPS6	-1.50258	1058
KPNA4	-1.50185	1059
DPH3	-1.50127	1060
WDR92	-1.50097	1061
PEX12	-1.50073	1062
ZNF207	-1.50064	1063
NARS	-1.50048	1064
MDN1	-1.5004	1065
PNN	-1.49958	1066
MRPS34	-1.49895	1067
INSL3	-1.49881	1068
ABCB7	-1.4987	1069
NOC2L	-1.49867	1070
LAMTOR2	-1.49818	1071
RARS	-1.49776	1072
SCMH1	-1.49721	1073
GLTSCR2	-1.49712	1074
MLST8	-1.49695	1075
ANAPC10	-1.49692	1076
HERC2	-1.49675	1077
MAPKAP1	-1.49671	1078
EWSR1	-1.49594	1079
THOC3	-1.49383	1080
SACM1L	-1.49351	1081
ATP6V1H	-1.49331	1082
LIN52	-1.49319	1083
MED14	-1.4931	1084
MYL4	-1.49295	1085
TIMM10	-1.49247	1086
PAK1IP1	-1.49193	1087
COQ7	-1.49174	1088
CREBBP	-1.49169	1089
CHAF1B	-1.49088	1090
CCNC	-1.49052	1091
HSP90B1	-1.49015	1092
SREK1	-1.48964	1093
EPOR	-1.48874	1094
NRBP1	-1.48798	1095
HYPK	-1.48779	1096
SF3B4	-1.48703	1097
IARS	-1.48695	1098
HMBS	-1.48675	1099
POLR2J2	-1.48667	1100
FRG2	-1.48641	1101
COA3	-1.48594	1102
PER1	-1.48492	1103
THOC7	-1.48492	1104
ASPRV1	-1.4846	1105
CFLAR	-1.48455	1106
MED4	-1.48447	1107
RTTN	-1.48395	1108
DNM1L	-1.48362	1109
UGT2B11	-1.48338	1110
ATP5O	-1.48318	1111
TOMM70A	-1.48263	1112
BRD4	-1.48093	1113
ZNF808	-1.48083	1114
NUS1	-1.48072	1115
FXN	-1.47982	1116
GPN2	-1.47965	1117
ZNF439	-1.47922	1118
DTD2	-1.47825	1119
GTPBP5	-1.47809	1120
VMP1	-1.47777	1121
MTERFD2	-1.47756	1122
BAGE2	-1.47741	1123
TAF1	-1.47681	1124
TSPAN11	-1.47661	1125
RNF103-CHMP3	-1.47648	1126
SEC13	-1.47559	1127
IFNL2	-1.47555	1128
UNC45A	-1.47453	1129
MMEL1	-1.47446	1130
PEX3	-1.47433	1131
FBXL17	-1.47329	1132
PKD1	-1.4732	1133
IDI1	-1.47269	1134
RSL24D1	-1.47217	1135
EBNA1BP2	-1.47131	1136
ARL14EP	-1.47067	1137
EIF3J	-1.47017	1138
BAP1	-1.46968	1139
QARS	-1.46954	1140
HDAC3	-1.46875	1141
SNRPD1	-1.4678	1142
PLGLB2	-1.46756	1143
CTAGE15	-1.46736	1144
NAPA	-1.46723	1145
SPINT1	-1.46694	1146
UTP20	-1.46651	1147
RANGAP1	-1.46605	1148
C7orf61	-1.46466	1149
SEMA5A	-1.46363	1150
PUF60	-1.46193	1151
CEP97	-1.46167	1152
SYF2	-1.46125	1153
DCTN2	-1.4609	1154
DHX36	-1.46084	1155
MEOX1	-1.46082	1156
GRSF1	-1.4605	1157
PRUNE	-1.46027	1158
MAD1L1	-1.46016	1159
ZMIZ1	-1.46007	1160
SMARCAL1	-1.45974	1161
SLFNL1	-1.45936	1162
CMTR1	-1.45904	1163
AHSA2	-1.45897	1164
TBC1D28	-1.45789	1165
PANK4	-1.45734	1166
MRPL49	-1.45716	1167
OR2A42	-1.45715	1168
SPDYE3	-1.457	1169
GLB1L2	-1.45691	1170
EIF2B5	-1.45575	1171
CPSF2	-1.45569	1172
RIOK1	-1.45483	1173
TTC27	-1.45456	1174
ETS1	-1.45433	1175
RRAGC	-1.45426	1176
NBPF9	-1.45417	1177
CASC5	-1.45406	1178
DLL3	-1.45335	1179
AHCYL1	-1.45318	1180
ATP1A1	-1.45243	1181
TADA3	-1.45176	1182
XRCC2	-1.45073	1183
COCH	-1.45073	1184
MED18	-1.45043	1185
PCM1	-1.45021	1186
ATP6V0B	-1.44979	1187
COX5A	-1.44857	1188
MDH2	-1.44853	1189
MYO7A	-1.44808	1190
KPRP	-1.44798	1191
MTPAP	-1.44793	1192
UBTF	-1.44726	1193
MRPL10	-1.44714	1194
MTA1	-1.44603	1195
NUDT4	-1.44596	1196
PLEKHD1	-1.44557	1197
FAM213B	-1.44556	1198
RAD21	-1.44545	1199
CTR9	-1.4453	1200
ARHGEF25	-1.44529	1201
SEPHS1	-1.44469	1202
FAF2	-1.44454	1203
COASY	-1.44443	1204
CCDC130	-1.44424	1205
MEN1	-1.44404	1206
MMRN2	-1.44263	1207
NCAPG2	-1.44212	1208
CENPI	-1.442	1209
EXOC3	-1.44125	1210
TAF11	-1.44109	1211
CELF5	-1.43985	1212
CHD4	-1.4393	1213
TUBB	-1.43924	1214
PLK4	-1.43898	1215
C19orf80	-1.438	1216
SELE	-1.43794	1217
CD248	-1.4367	1218
FIP1L1	-1.43661	1219
KCNK17	-1.43641	1220
YAE1D1	-1.43622	1221
EPHA3	-1.436	1222
EHBP1L1	-1.43596	1223
PYURF	-1.43455	1224
MTBP	-1.43423	1225
ZC3HAV1L	-1.43417	1226
PET112	-1.43415	1227
C8orf31	-1.43383	1228
TMOD4	-1.43275	1229
WDR55	-1.43257	1230
CBWD3	-1.4325	1231
NDUFAF7	-1.43202	1232
CTPS1	-1.43173	1233
PRPF19	-1.43169	1234
SIN3A	-1.43105	1235
LCE3D	-1.43082	1236
CCAR1	-1.43028	1237
SRSF6	-1.43011	1238
ING3	-1.42999	1239
EIF3L	-1.42853	1240
LGALS9B	-1.42845	1241
GDI2	-1.42799	1242
GAGE2A	-1.42781	1243
MRPL12	-1.42746	1244
WDR1	-1.42689	1245
UAP1	-1.42557	1246
CYP4X1	-1.42526	1247
XRN2	-1.42517	1248
RASA4B	-1.42438	1249
QTRT1	-1.42407	1250
HYOU1	-1.42381	1251
KCNQ4	-1.42381	1252
AQP12B	-1.42323	1253
C11orf30	-1.42281	1254
C9orf16	-1.42266	1255
C20orf196	-1.42218	1256
TMUB2	-1.42171	1257
TMEM116	-1.42098	1258
CCR10	-1.42065	1259
SKP2	-1.42058	1260
SRRM1	-1.41977	1261
BNIP1	-1.41975	1262
RICTOR	-1.41942	1263
RRS1	-1.41919	1264
PDCL3	-1.41865	1265
PPP1R12A	-1.41856	1266
KRT38	-1.41844	1267
TNFAIP8L2-SCNM1	-1.41737	1268
DLK2	-1.41688	1269
TFDP1	-1.41687	1270
PPP1CA	-1.41674	1271
ASNA1	-1.41636	1272
TMEM230	-1.41586	1273
EIF3A	-1.41581	1274
TEN1	-1.41577	1275
CFL1	-1.4155	1276
PIDD	-1.41537	1277
SNRNP200	-1.41497	1278
MAPRE1	-1.41484	1279
COPG1	-1.41458	1280
EMG1	-1.41456	1281
CIRH1A	-1.41437	1282
MRPL38	-1.41435	1283
TPI1	-1.4142	1284
COA6	-1.41342	1285
HNRNPK	-1.41302	1286
CCND1	-1.41282	1287
AGPAT2	-1.41279	1288
CHMP1A	-1.41205	1289
UBL7	-1.41191	1290
NOL8	-1.41158	1291
ZNF506	-1.41148	1292
NCAM1	-1.41123	1293
PTCD1	-1.41115	1294
TAF5	-1.41099	1295
DDA1	-1.41094	1296
U2AF1	-1.41075	1297
STX5	-1.41038	1298
RSL1D1	-1.4101	1299
RFC2	-1.40991	1300
BYSL	-1.40981	1301
PPP1R15B	-1.4095	1302
YWHAQ	-1.40927	1303
DAPK1	-1.40888	1304
IWS1	-1.40844	1305
CASP7	-1.4083	1306
DNAJB6	-1.40742	1307
VARS2	-1.40723	1308
FOXD4L3	-1.40708	1309
WARS	-1.4061	1310
PPP1R2	-1.40603	1311
THAP1	-1.40577	1312
IFT46	-1.40519	1313
TCOF1	-1.40513	1314
RASGRF1	-1.40499	1315
CCDC59	-1.40468	1316
SNRNP35	-1.40451	1317
COG4	-1.40445	1318
BRAT1	-1.40399	1319
SARS	-1.40384	1320
RNF121	-1.40371	1321
LRPPRC	-1.40345	1322
NDUFC2-KCTD14	-1.40321	1323
NUP133	-1.40234	1324
IMPDH2	-1.40226	1325
KRTAP4-7	-1.40224	1326
CLEC4A	-1.402	1327
METTL1	-1.40189	1328
ZC3H18	-1.40087	1329
NEU1	-1.40075	1330
MRPL54	-1.40053	1331
ARL4D	-1.40003	1332
METTL15	-1.39994	1333
CUEDC2	-1.39993	1334
DDX4	-1.3997	1335
LHB	-1.39967	1336
ELP5	-1.39942	1337
LAMC3	-1.39897	1338
CDCA5	-1.39869	1339
NDUFAF5	-1.39856	1340
MSL1	-1.39836	1341
PFDN1	-1.39801	1342
DNAJB1	-1.39798	1343
CISD3	-1.39794	1344
TTC34	-1.39774	1345
BCLAF1	-1.39766	1346
HIST3H2A	-1.39761	1347
CDADC1	-1.3974	1348
LOC646498	-1.39687	1349
SMAP2	-1.39631	1350
NOMO1	-1.39613	1351
PDHA1	-1.39528	1352
MTRNR2L3	-1.39505	1353
RPL5	-1.39502	1354
SNRPA	-1.39483	1355
MTG1	-1.3948	1356
DOLK	-1.39469	1357
TTI1	-1.39391	1358
KAT8	-1.3938	1359
NOP9	-1.39342	1360
PSMA1	-1.39318	1361
CLCF1	-1.39305	1362
SIDT2	-1.39302	1363
RPS6	-1.3924	1364
KCNIP2	-1.39219	1365
ZC2HC1C	-1.39106	1366
HSPA14	-1.39074	1367
MYD88	-1.39056	1368
HRSP12	-1.3902	1369
LAMTOR3	-1.38949	1370
IMP3	-1.38947	1371
ARL17A	-1.38913	1372
EMC2	-1.38895	1373
RPS9	-1.38888	1374
GIGYF2	-1.38878	1375
CAPRIN1	-1.38851	1376
WDR38	-1.3883	1377
CNOT1	-1.3876	1378
TRIM64	-1.38759	1379
PGGT1B	-1.38715	1380
POGZ	-1.38664	1381
SHMT2	-1.3866	1382
USO1	-1.38532	1383
CBWD5	-1.38522	1384
DCTN5	-1.38509	1385
TACR2	-1.38493	1386
ACTL6B	-1.38491	1387
ABHD17A	-1.38437	1388
LCTL	-1.38403	1389
SET	-1.3839	1390
SLC25A19	-1.38343	1391
ARGLU1	-1.38223	1392
MLL2	-1.38161	1393
VPS54	-1.38143	1394
CAPN1	-1.38121	1395
WDR75	-1.38098	1396
MOCS3	-1.38074	1397
MYOZ3	-1.38008	1398
GDAP1L1	-1.37963	1399
DDX52	-1.37934	1400
RPL21	-1.37898	1401
ABCC6	-1.37871	1402
C1orf109	-1.37853	1403
SYS1	-1.37833	1404
PYGM	-1.37822	1405
SLC7A6	-1.37765	1406
GSTO2	-1.37738	1407
TNPO3	-1.37708	1408
CHD2	-1.3768	1409
GATAD2A	-1.37667	1410
FH	-1.37648	1411
COA5	-1.37628	1412
PPIP5K1	-1.3756	1413
PAPOLA	-1.37539	1414
KIF24	-1.3753	1415
SHQ1	-1.37524	1416
BOLA2	-1.37524	1417
TSSK1B	-1.37422	1418
DDOST	-1.37378	1419
SPRN	-1.37347	1420
DOCK6	-1.37342	1421
JKAMP	-1.37206	1422
SRGAP2B	-1.3718	1423
SPATA31A4	-1.3717	1424
MRPL22	-1.37079	1425
HOXB6	-1.37047	1426
TNS4	-1.3699	1427
DPAGT1	-1.36917	1428
TMEM91	-1.36903	1429
RBFA	-1.369	1430
THBS3	-1.3686	1431
TSTD1	-1.36859	1432
ADHFE1	-1.36846	1433
COPS5	-1.36817	1434
MYH9	-1.36747	1435
DCLRE1B	-1.36724	1436
AQP11	-1.36695	1437
LCE1D	-1.36632	1438
MLLT6	-1.36557	1439
ENDOG	-1.36557	1440
EEF1B2	-1.36522	1441
NOL12	-1.36513	1442
LTB4R	-1.36408	1443
MRPL33	-1.36377	1444
CUL9	-1.36375	1445
COMMD4	-1.36334	1446
MCM3AP	-1.36321	1447
IL9R_X	-1.36294	1448
DDX46	-1.36287	1449
LSM4	-1.36253	1450
DPP3	-1.36167	1451
UBE3C	-1.3614	1452
CDK5RAP3	-1.36097	1453
PHLDA2	-1.36084	1454
CHORDC1	-1.36074	1455
GCN1L1	-1.36069	1456
CRCP	-1.36026	1457
FMNL3	-1.36007	1458
KHDRBS1	-1.36004	1459
SF3A2	-1.36003	1460
YBX1	-1.35995	1461
RHEB	-1.35976	1462
EEFSEC	-1.35974	1463
POTEF	-1.35963	1464
LGALS7B	-1.35934	1465
DDX24	-1.35928	1466
UVRAG	-1.35912	1467
LAMTOR1	-1.35869	1468
COX10	-1.35862	1469
MAP4K2	-1.35845	1470
RPL7L1	-1.35839	1471
TMX2	-1.35831	1472
COQ6	-1.35788	1473
ELMOD2	-1.35771	1474
DHX16	-1.35718	1475
PPP2R2B	-1.35711	1476
PHRF1	-1.35693	1477
POLR2A	-1.35632	1478
CCDC74A	-1.35631	1479
MLL	-1.35578	1480
CCDC53	-1.35538	1481
MRPS25	-1.35516	1482
LGALS9	-1.35507	1483
STK40	-1.35465	1484
CHAC2	-1.35438	1485
HMGA1	-1.35418	1486
SHBG	-1.35373	1487
SPG21	-1.35354	1488
REV3L	-1.35269	1489
T	-1.35141	1490
RRP15	-1.35071	1491
UBE2G2	-1.35046	1492
WDR46	-1.35034	1493
YEATS2	-1.34948	1494
DHX35	-1.34892	1495
RRM1	-1.34831	1496
SPRYD4	-1.34823	1497
MRPS30	-1.34805	1498
PSMA6	-1.348	1499
CMA1	-1.34755	1500
KIAA0100	-1.34752	1501
ESRP2	-1.34703	1502
DUSP12	-1.34699	1503
C14orf166	-1.34698	1504
TRAF2	-1.34694	1505
NAA50	-1.34672	1506
C6orf223	-1.34574	1507
CTNNBL1	-1.34539	1508
DCAF11	-1.34513	1509
FOXA2	-1.34423	1510
TSFM	-1.3435	1511
TBCD	-1.34343	1512
MYO1F	-1.34327	1513
PRPF38A	-1.34167	1514
FANCM	-1.33982	1515
EP400	-1.33959	1516
SRRT	-1.33921	1517
TIMM23	-1.33889	1518
SEC61G	-1.33803	1519
RPP14	-1.33799	1520
DPCD	-1.33794	1521
DYNLL1	-1.33754	1522
SSH3	-1.33689	1523
BBS1	-1.33682	1524
USP49	-1.33675	1525
CCP110	-1.33563	1526
MTRF1L	-1.33479	1527
SRP72	-1.33449	1528
TMEM52	-1.33329	1529
FANCD2	-1.33322	1530
SLC9A3	-1.33316	1531
CPSF4	-1.33199	1532
SRPR	-1.3317	1533
SFT2D3	-1.33085	1534
ACO2	-1.33075	1535
NDUFA11	-1.33022	1536
ACTRT2	-1.33022	1537
UBXN7	-1.33015	1538
TRMT5	-1.33013	1539
MRPL37	-1.32993	1540
MBTPS2	-1.32989	1541
SETD8	-1.32971	1542
MRPS2	-1.32878	1543
OR6C2	-1.3283	1544
PET100	-1.32821	1545
HAUS8	-1.32812	1546
GEN1	-1.32795	1547
TCF7L2	-1.32778	1548
RRP7A	-1.32775	1549
KRTAP4-12	-1.32774	1550
OGT	-1.32748	1551
PEX16	-1.32716	1552
PTPN11	-1.32711	1553
SNRPB2	-1.32617	1554
TEDDM1	-1.32417	1555
CHRNB2	-1.32353	1556
KAT7	-1.32278	1557
NUP188	-1.32138	1558
TIAF1	-1.32127	1559
PWP1	-1.32073	1560
CTRB2	-1.32046	1561
SHARPIN	-1.31986	1562
ZIM2	-1.31971	1563
UCKL1	-1.31946	1564
ATP6V1B2	-1.3193	1565
UFC1	-1.31928	1566
UTP18	-1.3192	1567
CD200R1L	-1.31919	1568
BCAS2	-1.31915	1569
USP18	-1.31913	1570
EIF3F	-1.31906	1571
NCCRP1	-1.31898	1572
LOC100505679	-1.31864	1573
SCO1	-1.3185	1574
CINP	-1.31838	1575
HDAC5	-1.31805	1576
AMBP	-1.31799	1577
ZNHIT2	-1.31732	1578
TRIB1	-1.31723	1579
ACTR1A	-1.31679	1580
WDR25	-1.31674	1581
RPGRIP1	-1.31624	1582
PAM16	-1.31612	1583
SIN3B	-1.3161	1584
MT1E	-1.31534	1585
RFWD3	-1.31468	1586
ZWINT	-1.31417	1587
SNAP23	-1.31359	1588
CAMTA1	-1.31351	1589
IRF2BPL	-1.31303	1590
PRR7	-1.31297	1591
CCDC159	-1.31278	1592
HEATR3	-1.31266	1593
NDUFB2	-1.31257	1594
PSMD6	-1.3125	1595
PIGS	-1.31243	1596
ZNF622	-1.31227	1597
REXO1L1	-1.312	1598
NDUFA3	-1.31192	1599
WDR18	-1.31155	1600
MPI	-1.31129	1601
EVL	-1.31079	1602
GPIHBP1	-1.31061	1603
PUS3	-1.31025	1604
PHYHD1	-1.31007	1605
RPAP3	-1.30952	1606
MRPS14	-1.30904	1607
NFKB2	-1.30899	1608
NDUFA5	-1.30894	1609
TTC33	-1.30849	1610
SUFU	-1.30823	1611
LRRC37B	-1.3081	1612
C21orf59	-1.30793	1613
FAM49B	-1.30769	1614
EAF1	-1.3074	1615
SLC29A2	-1.30716	1616
SPRR2A	-1.30705	1617
RUFY2	-1.3067	1618
SIMC1	-1.30615	1619
THRAP3	-1.30607	1620
LRRTM3	-1.30597	1621
NDUFB11	-1.30582	1622
TWISTNB	-1.30511	1623
ANKHD1-EIF4EBP3	-1.30424	1624
MED27	-1.30403	1625
PDSS2	-1.30392	1626
RPS19BP1	-1.30363	1627
HAPLN2	-1.30357	1628
HOXA2	-1.30334	1629
DDX56	-1.30323	1630
PLEKHG5	-1.3031	1631
UFSP2	-1.30297	1632
EPS8L2	-1.3027	1633
LOC100289561	-1.30221	1634
KRTAP2-4	-1.30193	1635
RBM8A	-1.30181	1636
KIAA0146	-1.30177	1637
LTV1	-1.30174	1638
MARCH6	-1.30069	1639
NDNL2	-1.3005	1640
FASN	-1.30036	1641
TRMT6	-1.30029	1642
RSF1	-1.29977	1643
GMFG	-1.29975	1644
SYNCRIP	-1.29942	1645
NDUFC1	-1.29933	1646
KIAA0947	-1.29925	1647
NDUFV2	-1.29915	1648
ACTR2	-1.29914	1649
C17orf50	-1.29898	1650
SIGMAR1	-1.29885	1651
SF3A1	-1.29882	1652
OR4F15	-1.29805	1653
FAM78A	-1.29761	1654
MEX3C	-1.29756	1655
CDC23	-1.29748	1656
GTF2A1	-1.29699	1657
CPSF6	-1.29639	1658
SLC4A2	-1.29623	1659
ZNF658	-1.29612	1660
FAM63A	-1.29611	1661
SPHK2	-1.29607	1662
CRIP3	-1.29606	1663
RPA1	-1.29576	1664
PPP1R10	-1.2949	1665
TRAPPC3	-1.29472	1666
PEX10	-1.29372	1667
PHB	-1.29339	1668
WASF2	-1.29326	1669
PQBP1	-1.29324	1670
ZNF7	-1.29284	1671
MTRNR2L8	-1.29276	1672
RFX5	-1.29254	1673
RMI1	-1.29219	1674
EPB41L5	-1.29196	1675
SDHA	-1.29184	1676
CARNS1	-1.29177	1677
C11orf35	-1.29161	1678
C2CD3	-1.29141	1679
ARHGEF40	-1.29102	1680
COLEC10	-1.29092	1681
C16orf90	-1.29021	1682
MCM2	-1.28925	1683
COX20	-1.28919	1684
UBE2W	-1.28871	1685
NDC1	-1.2883	1686
TTYH2	-1.28824	1687
CCNDBP1	-1.28823	1688
ISCU	-1.28815	1689
ATP2B1	-1.28801	1690
TMEM25	-1.28707	1691
COG3	-1.28692	1692
ABCF1	-1.28681	1693
TOMM20	-1.28677	1694
TUBG2	-1.28676	1695
FOSL1	-1.28671	1696
CUL7	-1.28615	1697
LEAP2	-1.28605	1698
POLR2H	-1.2858	1699
GGTLC2	-1.28544	1700
NADSYN1	-1.28543	1701
PTGES	-1.28515	1702
DEFB131	-1.28497	1703
PRELID1	-1.284	1704
DHX9	-1.28389	1705
MRPS26	-1.28367	1706
SRCIN1	-1.28351	1707
EIF3M	-1.2835	1708
MRPL52	-1.28328	1709
SAMD4A	-1.28299	1710
CTSG	-1.2826	1711
DDX17	-1.28239	1712
RNF135	-1.28218	1713
PTPRE	-1.28209	1714
GMPS	-1.28161	1715
TSG101	-1.28144	1716
MED25	-1.28096	1717
MEA1	-1.28095	1718
PYROXD2	-1.28076	1719
REXO2	-1.28069	1720
TARS	-1.28051	1721
NPDC1	-1.2805	1722
PPM1A	-1.27985	1723
NRD1	-1.27977	1724
TOM1L1	-1.2797	1725
ZAP70	-1.27925	1726
IRF1	-1.27914	1727
ZNF256	-1.27837	1728
GATAD1	-1.2781	1729
PKM	-1.27787	1730
ANXA13	-1.27693	1731
TMEM41B	-1.27659	1732
FARSA	-1.27637	1733
CXXC5	-1.27622	1734
PSMC2	-1.27613	1735
MASP2	-1.27549	1736
RPL6	-1.27532	1737
RPTN	-1.27477	1738
CS	-1.27465	1739
NNAT	-1.27455	1740
DDX47	-1.27357	1741
FAM212B	-1.27321	1742
MRPL16	-1.27249	1743
RPS12	-1.27238	1744
WNT11	-1.2719	1745
ZNF705A	-1.27092	1746
VTI1A	-1.27049	1747
ANKRD13D	-1.27049	1748
ZNHIT6	-1.27033	1749
HAO1	-1.27032	1750
SURF1	-1.27013	1751
COPE	-1.27007	1752
RPL36AL	-1.26923	1753
MAGEC2	-1.2691	1754
IRX3	-1.26879	1755
LRRC59	-1.26875	1756
OGFR	-1.26862	1757
TIPRL	-1.26839	1758
PLCB3	-1.26824	1759
CRYAB	-1.26823	1760
ARHGEF16	-1.26796	1761
RIN1	-1.26789	1762
HOXA9	-1.26778	1763
FOXRED1	-1.2676	1764
PACS2	-1.26756	1765
MAP3K3	-1.26754	1766
NDUFAB1	-1.2673	1767
TLK2	-1.26637	1768
CCDC166	-1.26583	1769
LRRC8A	-1.26557	1770
ZFYVE20	-1.26556	1771
NDUFS7	-1.26532	1772
URB2	-1.26463	1773
NUDCD2	-1.2645	1774
NAPG	-1.26437	1775
S100A10	-1.26419	1776
RAPGEF6	-1.26419	1777
PWWP2A	-1.26411	1778
CWC25	-1.2641	1779
DDX27	-1.26299	1780
TMEM208	-1.26298	1781
DYNC1I2	-1.26287	1782
FAM195B	-1.2628	1783
ZNF28	-1.26264	1784
IRAK4	-1.26258	1785
IK	-1.26238	1786
SLC39A7	-1.26232	1787
ALG8	-1.26215	1788
ARID5A	-1.26193	1789
PLA2G1B	-1.26146	1790
ELOF1	-1.26127	1791
ASTN2	-1.26055	1792
ZNF428	-1.26033	1793
TSEN2	-1.25973	1794
SAFB	-1.2596	1795
CHKA	-1.2594	1796
ZCCHC9	-1.25924	1797
NUDT8	-1.25911	1798
TP53AIP1	-1.2589	1799
PSMD1	-1.2587	1800
RUVBL1	-1.25834	1801
PPAT	-1.25832	1802
RGP1	-1.25812	1803
EFNA1	-1.25797	1804
HPRT1	-1.25763	1805
PGD	-1.25696	1806
PPIH	-1.25607	1807
SAP30BP	-1.25595	1808
ENHO	-1.25559	1809
IST1	-1.25543	1810
ZNF850	-1.25521	1811
ANKRD13A	-1.25505	1812
KRT17	-1.25496	1813
ZWILCH	-1.25495	1814
PROCA1	-1.25472	1815
SMIM3	-1.25433	1816
ASIP	-1.25429	1817
PSME3	-1.25426	1818
ZMYM2	-1.25415	1819
DENND4C	-1.25395	1820
BMP8A	-1.25388	1821
GPR126	-1.25371	1822
ASB10	-1.25371	1823
MED19	-1.25258	1824
MICU1	-1.252	1825
C11orf68	-1.25192	1826
XRN1	-1.25187	1827
GNG5	-1.2515	1828
OVCH2	-1.2515	1829
FAM153B	-1.25112	1830
TOR1AIP2	-1.25091	1831
HEXDC	-1.24981	1832
UBE2S	-1.24915	1833
CYB561	-1.24886	1834
KRT71	-1.24863	1835
KMT2B	-1.24834	1836
GINS4	-1.24795	1837
ATP5H	-1.2479	1838
EVA1B	-1.24787	1839
AAGAB	-1.24772	1840
XYLT1	-1.2475	1841
BAG5	-1.24694	1842
MECR	-1.2464	1843
RSRC2	-1.24611	1844
ZFP14	-1.24604	1845
TMED9	-1.24588	1846
ATP5F1	-1.24542	1847
ATR	-1.24519	1848
WNT1	-1.24487	1849
DPH2	-1.24467	1850
MRPL42	-1.24439	1851
FABP5	-1.24374	1852
SYNJ2BP-COX16	-1.24373	1853
GAS1	-1.24328	1854
AKTIP	-1.24304	1855
HIGD2A	-1.24298	1856
MAP3K11	-1.24286	1857
SP1	-1.24274	1858
TMEM134	-1.24264	1859
LIG4	-1.24254	1860
DCAF4L2	-1.24248	1861
CNBD2	-1.24204	1862
NKX2-8	-1.24178	1863
PPDPF	-1.24167	1864
USP22	-1.24155	1865
SLC25A11	-1.24148	1866
RNF212	-1.24105	1867
KRBA2	-1.24091	1868
NCOA1	-1.24055	1869
CCDC88B	-1.24051	1870
HEY1	-1.2401	1871
PRDM16	-1.23969	1872
WDR52	-1.23966	1873
SERPINH1	-1.23943	1874
RUNDC1	-1.23937	1875
NPY4R	-1.23926	1876
ZNF410	-1.23908	1877
PIGH	-1.23904	1878
DDX28	-1.23894	1879
SLC20A1	-1.2388	1880
RPAP2	-1.23838	1881
CRCT1	-1.2383	1882
EXOSC2	-1.23813	1883
USP37	-1.23806	1884
INPPL1	-1.23787	1885
SLC35A5	-1.23776	1886
MEF2B	-1.23776	1887
SH2D2A	-1.23768	1888
C1orf52	-1.23765	1889
CPSF4L	-1.23749	1890
ECSIT	-1.23696	1891
QRICH2	-1.23674	1892
LRR1	-1.23672	1893
TMA7	-1.23639	1894
NUP43	-1.23627	1895
ARCN1	-1.23566	1896
FBXO2	-1.2356	1897
CLEC18A	-1.23543	1898
FGFR1OP2	-1.23513	1899
SNAPC5	-1.23502	1900
FLG	-1.23501	1901
COMMD3	-1.23492	1902
EIF2A	-1.23472	1903
UCK1	-1.23451	1904
CHCHD1	-1.23423	1905
ACSM3	-1.23405	1906
OR2A25	-1.23398	1907
GTF3C3	-1.23366	1908
PCDHGA10	-1.23363	1909
DPH1	-1.23356	1910
FIGLA	-1.23316	1911
RASGRP2	-1.2321	1912
PRR23C	-1.23206	1913
SPRR2F	-1.23197	1914
PDZD7	-1.2319	1915
C2orf70	-1.23181	1916
TAF6	-1.23171	1917
GBF1	-1.23152	1918
LYPD2	-1.23133	1919
GLO1	-1.23129	1920
SEPT3	-1.23123	1921
CDV3	-1.2312	1922
PTPRM	-1.23085	1923
PRDX5	-1.23064	1924
RAB24	-1.23009	1925
RNF213	-1.2298	1926
AMBN	-1.22954	1927
VPS18	-1.22948	1928
MRPL32	-1.22911	1929
KIF4B	-1.22905	1930
CYP4F2	-1.22885	1931
PCNXL3	-1.22863	1932
NDUFAF3	-1.2285	1933
ANKS3	-1.22839	1934
SIAH2	-1.2281	1935
IDH3A	-1.22802	1936
EDF1	-1.22795	1937
PPIF	-1.22784	1938
CITED4	-1.2277	1939
RSPH9	-1.22769	1940
SNCG	-1.22742	1941
CNPY2	-1.22728	1942
KRTAP9-6	-1.22703	1943
C2orf54	-1.22702	1944
MEX3B	-1.22699	1945
COX5B	-1.2268	1946
ABCC3	-1.22574	1947
SPIC	-1.2257	1948
OR6K3	-1.22556	1949
GSTM2	-1.22532	1950
NCF1	-1.22525	1951
NOC3L	-1.2252	1952
LOC283710	-1.2251	1953
NOP14	-1.22487	1954
C11orf74	-1.22463	1955
CCDC147	-1.22458	1956
C5orf20	-1.22448	1957
CRYGC	-1.22435	1958
HTATSF1	-1.22426	1959
AMMECR1L	-1.22424	1960
NBPF1	-1.22405	1961
NBL1	-1.22393	1962
SEC61B	-1.22335	1963
SLC35C1	-1.22335	1964
PIP5KL1	-1.22319	1965
MLLT11	-1.22313	1966
EFCC1	-1.22306	1967
SUPT7L	-1.22302	1968
DSCAML1	-1.22292	1969
PLAC8	-1.2229	1970
FEM1B	-1.22275	1971
MTO1	-1.22272	1972
SLC20A2	-1.22271	1973
GTF2F2	-1.2224	1974
C11orf87	-1.22228	1975
POLD2	-1.22193	1976
DUSP15	-1.22155	1977
CYP1B1	-1.22115	1978
RBM39	-1.22009	1979
MYBL2	-1.2199	1980
GTF3C6	-1.21978	1981
PDXK	-1.21952	1982
NLGN1	-1.21917	1983
MTFMT	-1.21901	1984
VMA21	-1.21889	1985
NDUFB4	-1.21861	1986
FABP7	-1.2184	1987
JDP2	-1.21824	1988
CWC15	-1.21741	1989
LHX8	-1.21726	1990
C12orf77	-1.21722	1991
TAT	-1.21695	1992
BRCA1	-1.2169	1993
SEMG1	-1.21664	1994
SDHAF2	-1.21655	1995
IGBP1	-1.21634	1996
SCARB1	-1.21619	1997
ZNF131	-1.21598	1998
[truncated: 16,926 more rows]

## Sheet: Dataset EV1C
Dataset EV1C: Ranked β-score for each gene from a genome-wide CRISPR screen in Pa-Tu-8988T cells
Gene Symbol	Pa-Tu-8988T β-score	Rank
SPDYE5	-1.7569	1
TBC1D3F	-1.7285	2
CRCP	-1.6489	3
POLR3K	-1.5887	4
EIF6	-1.5256	5
GAPDH	-1.481	6
RPL3	-1.4766	7
CAPZB	-1.4589	8
NRF1	-1.4462	9
POLR3A	-1.4336	10
UBE2M	-1.4207	11
ALDOA	-1.3944	12
ATP6V0C	-1.3922	13
RPL11	-1.3488	14
COQ2	-1.3488	15
POP5	-1.3042	16
CCNA2	-1.279	17
RPL17-C18orf32	-1.276	18
DPH6	-1.2614	19
RPL28	-1.2578	20
TPI1	-1.2471	21
SART3	-1.2394	22
SARS2	-1.2384	23
NDUFB10	-1.2348	24
POTEM	-1.2343	25
FAM96B	-1.2257	26
RPL13	-1.2142	27
UBL5	-1.2074	28
SOD1	-1.1847	29
MTG2	-1.1832	30
LSM11	-1.1791	31
RPL34	-1.1736	32
DHX33	-1.1719	33
ENO1	-1.166	34
PSMG4	-1.1584	35
PPP4C	-1.1556	36
CTDP1	-1.1519	37
POLR3H	-1.1389	38
PTPMT1	-1.1334	39
NAA10	-1.1287	40
POLR2D	-1.1177	41
PCNA	-1.1175	42
NOP16	-1.1169	43
SNAPC2	-1.1162	44
RRP9	-1.1106	45
PSMA6	-1.0987	46
SPATA5	-1.0966	47
PSMB3	-1.0922	48
OSGEP	-1.0918	49
MYC	-1.0848	50
IARS2	-1.0819	51
TRAPPC1	-1.0736	52
GOSR2	-1.0722	53
RARS2	-1.0711	54
RPL18A	-1.0695	55
MRPL3	-1.0658	56
EIF1AX	-1.0523	57
MAD2L1	-1.0469	58
MRPL33	-1.0466	59
CENPI	-1.0403	60
GUK1	-1.0326	61
POLR2J3	-1.0308	62
PES1	-1.0299	63
ZNRD1	-1.0284	64
FOXD4L4	-1.0273	65
PKMYT1	-1.0167	66
ATP5F1	-1.0151	67
LONP1	-1.0134	68
HSD17B10	-1.0062	69
GOLGA6L4	-1.005	70
RFC5	-1.0049	71
RPP38	-1.0031	72
ISCA2	-1.0031	73
SNRPF	-0.99474	74
NARS2	-0.97683	75
UTP15	-0.97094	76
POLR2I	-0.96842	77
AIFM1	-0.96152	78
RPL19	-0.95719	79
LOC440243	-0.9547	80
MRPS21	-0.95046	81
SPC24	-0.95034	82
SYMPK	-0.94894	83
EIF4A3	-0.94818	84
COX15	-0.94366	85
FDX1L	-0.94351	86
FTSJD2	-0.93896	87
WDR82	-0.93657	88
EEF2	-0.93295	89
WDR74	-0.93059	90
RNPS1	-0.9257	91
SNAP23	-0.92541	92
TSR2	-0.92383	93
YARS	-0.92181	94
RPL38	-0.9209	95
IARS	-0.91566	96
PSMA5	-0.91304	97
UBE2I	-0.91042	98
TP53RK	-0.91019	99
RPL32	-0.90927	100
SMC1A	-0.9081	101
TADA1	-0.9029	102
RBX1	-0.90267	103
SNRNP35	-0.90106	104
UXT	-0.89431	105
POLR2E	-0.89366	106
TRAPPC8	-0.89195	107
VPS25	-0.88523	108
TAF5L	-0.88426	109
CPSF4	-0.88126	110
IDH3A	-0.88088	111
GNB1L	-0.88086	112
TBP	-0.87938	113
CDK2	-0.87932	114
SELRC1	-0.87567	115
CCT4	-0.87349	116
ARMC7	-0.87324	117
DUT	-0.87266	118
CMPK1	-0.87215	119
SNRPD1	-0.87158	120
SEC61A1	-0.87137	121
ORAOV1	-0.87092	122
NELFB	-0.86951	123
PMPCA	-0.86909	124
CDC45	-0.86829	125
TBCA	-0.86825	126
GINS1	-0.86811	127
PRPF8	-0.86664	128
SOD2	-0.86623	129
ARHGEF28	-0.86409	130
NLE1	-0.8639	131
CDC16	-0.8629	132
EIF2B1	-0.86264	133
RBBP4	-0.86111	134
URB1	-0.86034	135
UBIAD1	-0.85788	136
PSMB7	-0.85786	137
ARFRP1	-0.85663	138
GSPT1	-0.8559	139
MED8	-0.85572	140
PRPF38B	-0.85444	141
USO1	-0.85382	142
RPS11	-0.85157	143
ABCB7	-0.85109	144
DHDDS	-0.8491	145
RPA3	-0.84887	146
PYURF	-0.84561	147
PSMB5	-0.84544	148
SNRNP25	-0.84524	149
RPL37A	-0.84339	150
PFN1	-0.843	151
SCFD1	-0.8424	152
VCP	-0.84122	153
BRF1	-0.8406	154
GEMIN5	-0.8399	155
RPS19	-0.837	156
REXO1L1	-0.82899	157
LSM7	-0.82832	158
CEBPZ	-0.82826	159
MRPL39	-0.82794	160
GPKOW	-0.82466	161
GNB2L1	-0.82365	162
SFPQ	-0.82108	163
SNRPC	-0.81879	164
DYNLL1	-0.81855	165
NIP7	-0.81765	166
MED14	-0.81505	167
TOMM22	-0.81438	168
EIF3I	-0.81363	169
SLC25A26	-0.811	170
RPS5	-0.81011	171
ATP6AP1	-0.80873	172
C12orf45	-0.80428	173
FDXR	-0.80314	174
RPL23A	-0.8019	175
RPL39	-0.80049	176
EXOSC8	-0.80034	177
UFD1L	-0.79957	178
GTF2A2	-0.79887	179
SMC5	-0.79834	180
TBL3	-0.79794	181
XRCC6	-0.79624	182
ALG14	-0.79496	183
GTF3C4	-0.79361	184
GNL2	-0.79341	185
RPL18	-0.79248	186
NOP58	-0.79081	187
MSTO1	-0.78727	188
BUD31	-0.78699	189
GINS4	-0.78316	190
PGAM1	-0.78299	191
HYOU1	-0.78233	192
HEATR1	-0.78195	193
CSTF3	-0.77953	194
SRP9	-0.77642	195
TUT1	-0.77558	196
EIF3D	-0.77519	197
SYS1	-0.77321	198
RPL13A	-0.77265	199
AGAP4	-0.77264	200
SSU72	-0.77186	201
PRPF4	-0.77149	202
POLR1B	-0.76934	203
HIST1H4K	-0.76928	204
HCFC1	-0.76921	205
RPS28	-0.76867	206
RAD21	-0.76588	207
DTYMK	-0.76586	208
DARS	-0.76369	209
CUL2	-0.76339	210
WDR43	-0.76334	211
AGAP5	-0.76221	212
MED30	-0.76214	213
CYCS	-0.76108	214
SDAD1	-0.75999	215
BIRC5	-0.75978	216
RNF113A	-0.75927	217
FARSB	-0.75872	218
TOE1	-0.75737	219
WDR24	-0.75622	220
SF1	-0.75487	221
RPLP0	-0.75472	222
TBC1D3H	-0.75439	223
NUDT21	-0.75438	224
RPL23	-0.75355	225
TP53TG3	-0.75265	226
ELP6	-0.75163	227
PSMC2	-0.75114	228
MRTO4	-0.75088	229
ATP5O	-0.75075	230
RHOA	-0.75072	231
PAXIP1	-0.74994	232
WASH1	-0.74986	233
PSMG1	-0.74946	234
ANAPC4	-0.74838	235
ELP3	-0.74785	236
PRPF19	-0.74783	237
DDX17	-0.74671	238
RPS27	-0.74506	239
EIF2B2	-0.74299	240
TOMM20	-0.74261	241
SPATA5L1	-0.74254	242
RPL24	-0.74247	243
RPLP2	-0.74243	244
MAPK14	-0.74242	245
PWP2	-0.74206	246
CABIN1	-0.74187	247
NCAPG	-0.74124	248
NAA30	-0.74122	249
ALG11	-0.7401	250
NDOR1	-0.73762	251
MCM7	-0.73565	252
CNOT3	-0.73549	253
CDIPT	-0.73527	254
RSL24D1	-0.73482	255
URGCP-MRPS24	-0.7347	256
HSPE1	-0.73456	257
MCM5	-0.73434	258
TRAPPC4	-0.73433	259
RPL9	-0.7343	260
ANAPC5	-0.73388	261
GFER	-0.73266	262
DBR1	-0.73235	263
SMU1	-0.73196	264
RPS10-NUDT3	-0.73155	265
UTP18	-0.73109	266
PMVK	-0.72831	267
NSF	-0.72509	268
TCP1	-0.72494	269
GTF2H2	-0.72394	270
RBM17	-0.72319	271
PDRG1	-0.72286	272
SRSF2	-0.72216	273
C7orf26	-0.72196	274
TUBGCP4	-0.72041	275
HNRNPU	-0.71953	276
SNRNP70	-0.71712	277
ARIH1	-0.71666	278
SEH1L	-0.71627	279
NELFCD	-0.71624	280
UBA52	-0.71576	281
RIOK1	-0.71561	282
STX4	-0.71545	283
LETM1	-0.71488	284
PRAMEF6	-0.71434	285
CENPW	-0.71341	286
DIMT1	-0.7122	287
MRPS12	-0.70967	288
RPL7	-0.70954	289
NDUFS8	-0.70937	290
SAP30BP	-0.70897	291
SRSF1	-0.70884	292
PSMB2	-0.70671	293
EXOSC2	-0.70484	294
GINS3	-0.70318	295
SS18L2	-0.7029	296
MRPS24	-0.70208	297
NSUN4	-0.70192	298
TUBG1	-0.70087	299
MRPL21	-0.69961	300
RPUSD4	-0.69948	301
HJURP	-0.69934	302
HARS	-0.6983	303
ZNHIT6	-0.69614	304
KPNB1	-0.69515	305
NIPBL	-0.69482	306
C9orf114	-0.69358	307
PLK1	-0.68948	308
WDR55	-0.68883	309
PSMG2	-0.68634	310
MAK16	-0.68589	311
AURKB	-0.68571	312
TSEN54	-0.6853	313
NDNL2	-0.68494	314
RPL26	-0.68449	315
NFYC	-0.68406	316
RPS15A	-0.68328	317
PHB2	-0.68314	318
DDX21	-0.68305	319
TAF13	-0.68266	320
SBNO1	-0.6825	321
FBL	-0.68225	322
XRN1	-0.68205	323
SMC2	-0.68179	324
CHMP6	-0.68127	325
DHX38	-0.68113	326
NUP93	-0.68101	327
PDCD11	-0.68033	328
EIF3J	-0.67895	329
GTF3A	-0.67722	330
PRIM1	-0.67653	331
ABT1	-0.67634	332
MYBL2	-0.6757	333
TRMT112	-0.67558	334
GPS1	-0.67528	335
SCD	-0.67434	336
MRPL45	-0.67341	337
MRPL9	-0.67284	338
COPS4	-0.67259	339
SCAP	-0.67198	340
SPDYE2	-0.67138	341
DDX42	-0.66997	342
DDX20	-0.66966	343
RPL14	-0.66964	344
EIF5AL1	-0.66959	345
MRPS23	-0.66903	346
ATP5A1	-0.66627	347
NDUFS2	-0.66565	348
COPE	-0.66548	349
EXOSC7	-0.6652	350
HMBS	-0.66498	351
KRAS	-0.66497	352
CGB2	-0.66461	353
CT45A4	-0.66412	354
NUP155	-0.66303	355
CASC5	-0.66275	356
ANAPC2	-0.6626	357
PPIAL4F	-0.66201	358
GMPPB	-0.66177	359
NKAP	-0.66175	360
GNL3L	-0.66106	361
WDR73	-0.66017	362
SREBF1	-0.65994	363
FARSA	-0.65913	364
GRPEL1	-0.65874	365
TSR1	-0.65869	366
ASUN	-0.65829	367
MTO1	-0.65821	368
UPF1	-0.65809	369
TRMT5	-0.65767	370
EPRS	-0.65756	371
MECR	-0.65661	372
HIST1H2AJ	-0.65515	373
MTOR	-0.65332	374
MRPS16	-0.65251	375
NOP2	-0.652	376
GMFG	-0.65124	377
CIAO1	-0.65094	378
PSMB1	-0.65053	379
TNFAIP8L2-SCNM1	-0.64965	380
LARS	-0.64919	381
ZNF259	-0.64918	382
RPL35A	-0.64907	383
NCBP1	-0.64811	384
CBWD1	-0.6481	385
SAMD4B	-0.64798	386
ARL17B	-0.64762	387
WDR1	-0.64666	388
POLR2L	-0.64551	389
ARL2	-0.64463	390
NDUFS5	-0.6445	391
PSMG3	-0.64412	392
MRPS7	-0.64351	393
PSMD12	-0.6429	394
MAD2L2	-0.64243	395
RPS4X	-0.64223	396
PAK1IP1	-0.64187	397
YKT6	-0.64096	398
ASH2L	-0.64091	399
MKI67IP	-0.64078	400
C3orf17	-0.64046	401
DHX8	-0.63995	402
DAP3	-0.63994	403
EXOC7	-0.63987	404
DDX59	-0.63742	405
TLN1	-0.63594	406
MRPL23	-0.63563	407
RPS18	-0.63562	408
ELP5	-0.63553	409
NDUFA13	-0.6344	410
XRCC5	-0.63337	411
LIMS3L	-0.63326	412
AARS	-0.63323	413
MARS2	-0.63299	414
WDR33	-0.63277	415
UBTF	-0.63271	416
STRAP	-0.63254	417
MBD3L4	-0.63237	418
GPN2	-0.63151	419
PRC1	-0.6311	420
CCT8	-0.63045	421
RBMX2	-0.62995	422
CHORDC1	-0.62949	423
GOLGA6B	-0.62821	424
TXNL4A	-0.62784	425
COX17	-0.62729	426
USP7	-0.6256	427
LAS1L	-0.62474	428
DDX27	-0.62463	429
POTEG	-0.62414	430
DDX18	-0.62329	431
FXN	-0.62278	432
TIMM23	-0.62227	433
DDX24	-0.62221	434
RRAGA	-0.62141	435
NAA25	-0.62136	436
RPS25	-0.62127	437
ECT2	-0.6195	438
SF3B1	-0.61899	439
EIF3B	-0.61898	440
RGPD6	-0.61879	441
POLR2C	-0.61867	442
RBM39	-0.61839	443
NFS1	-0.61751	444
SCO2	-0.6174	445
DNM2	-0.61666	446
TMEM199	-0.61624	447
MRPS14	-0.61596	448
POLR3C	-0.6158	449
PDCD2	-0.61569	450
SAE1	-0.61552	451
SMN1	-0.6154	452
MRPL18	-0.61483	453
DDX56	-0.61464	454
TRIM49D1	-0.61428	455
RPS9	-0.61316	456
COPB2	-0.61299	457
RAN	-0.61259	458
GTPBP4	-0.61236	459
NOL8	-0.61146	460
ATP5I	-0.61145	461
NUDC	-0.61119	462
PTAR1	-0.61064	463
GPN3	-0.61013	464
CARS2	-0.60975	465
SMARCB1	-0.60972	466
MOCS3	-0.6094	467
NOL12	-0.60805	468
NUMA1	-0.60785	469
NAA38	-0.60686	470
METTL16	-0.60601	471
POLE2	-0.60498	472
ACTB	-0.60493	473
OR4F16	-0.60471	474
7-Sep	-0.60409	475
LARS2	-0.60403	476
RPL17	-0.6034	477
SRSF7	-0.60328	478
MRPL4	-0.60227	479
RCC1	-0.60208	480
PPP2R1A	-0.60176	481
UBA1	-0.60033	482
RABGGTA	-0.60027	483
CRKL	-0.59992	484
REV3L	-0.5999	485
TOP2A	-0.59969	486
RNF103-CHMP3	-0.59966	487
COQ4	-0.59962	488
NDUFAF5	-0.59957	489
DNAJC11	-0.59933	490
RPL15	-0.59914	491
MRPS2	-0.59876	492
PFDN2	-0.59866	493
TMA16	-0.59853	494
HSPA8	-0.59754	495
SLC25A3	-0.59669	496
PSMD3	-0.59583	497
E4F1	-0.59489	498
POLR1C	-0.5946	499
VARS2	-0.5942	500
BCL2L2-PABPN1	-0.59418	501
MED22	-0.59395	502
DHX36	-0.59395	503
ELMO2	-0.59292	504
TICRR	-0.59226	505
RPTOR	-0.5918	506
YY1	-0.59139	507
FAM86B1	-0.59095	508
PAK4	-0.59021	509
NAE1	-0.58986	510
WDR12	-0.58975	511
RBMX	-0.58944	512
ISG20L2	-0.58914	513
GOLGA6L10	-0.58859	514
NPIPL3	-0.58852	515
RIMBP3C	-0.5869	516
RPL36	-0.58651	517
NPLOC4	-0.58607	518
BANF1	-0.58595	519
YARS2	-0.58446	520
AK6	-0.58332	521
POLR3B	-0.58302	522
NDUFAF3	-0.5828	523
GTF3C1	-0.5823	524
BRD4	-0.5821	525
TCEB2	-0.58193	526
RBM18	-0.58177	527
SRSF11	-0.58162	528
METTL17	-0.58083	529
ATP5J2	-0.58036	530
PYROXD1	-0.57901	531
NOC4L	-0.57825	532
UBA2	-0.577	533
MOB4	-0.57683	534
SMN2	-0.57636	535
RANGAP1	-0.57628	536
UHRF1	-0.57532	537
POTEJ	-0.57503	538
NUTF2	-0.57469	539
DGCR8	-0.57446	540
DDX46	-0.57404	541
CEP97	-0.57373	542
PHB	-0.57343	543
STAG2	-0.57314	544
WDR3	-0.57312	545
KTI12	-0.57235	546
EMG1	-0.57232	547
METTL14	-0.57155	548
DDX55	-0.56997	549
NXT1	-0.56991	550
NAPG	-0.56984	551
PRMT1	-0.56963	552
GLE1	-0.56924	553
RNMT	-0.56914	554
MRP63	-0.56903	555
GEMIN8	-0.56891	556
RSL1D1	-0.56851	557
NCAPG2	-0.56628	558
IPO13	-0.56615	559
MRPS11	-0.56585	560
CDCA8	-0.56544	561
RPL7A	-0.565	562
NBPF15	-0.56487	563
SNUPN	-0.56482	564
TUBA1B	-0.56463	565
PPA2	-0.56419	566
PGS1	-0.56319	567
ZNF574	-0.56266	568
RPA1	-0.56214	569
NSMCE1	-0.56149	570
RPL27	-0.56143	571
SHQ1	-0.55945	572
NUP85	-0.55893	573
DNAJC8	-0.55857	574
CHMP3	-0.55853	575
CCT2	-0.55842	576
BICD1	-0.55791	577
FNTB	-0.55788	578
C1orf109	-0.5578	579
SMC3	-0.55732	580
TOMM40	-0.55649	581
ECD	-0.55601	582
DCPS	-0.55457	583
ACTL6A	-0.55452	584
ST20	-0.5541	585
PCDHA9	-0.55384	586
PPP1R12A	-0.55373	587
MED17	-0.55261	588
AGAP9	-0.55252	589
EIF2S3	-0.55145	590
DCTN5	-0.55099	591
PSMC1	-0.55071	592
PSMC4	-0.5505	593
PPP2R4	-0.5501	594
ZCCHC7	-0.55004	595
RPL21	-0.54969	596
LSM2	-0.5494	597
RPP21	-0.5492	598
VPS4A	-0.54861	599
OGDH	-0.54845	600
CPSF3	-0.54748	601
WDR61	-0.54683	602
DHX35	-0.54635	603
GAR1	-0.5458	604
PPP1R10	-0.54533	605
DDX41	-0.54456	606
MIOS	-0.54454	607
PSMA3	-0.54442	608
RPL10	-0.54394	609
PFDN5	-0.54375	610
EIF4E	-0.54355	611
HINFP	-0.54352	612
FOXD4L2	-0.54342	613
PMF1-BGLAP	-0.54258	614
TRAIP	-0.5425	615
PSMB4	-0.54185	616
TAF1B	-0.5415	617
LSM10	-0.54081	618
HMGB1	-0.54077	619
PISD	-0.54031	620
HSPA14	-0.54007	621
QARS	-0.53967	622
PSMA4	-0.53851	623
SMC6	-0.5384	624
MRPL13	-0.53839	625
SPNS1	-0.53825	626
RPS16	-0.53823	627
LRR1	-0.53783	628
NRBP1	-0.53775	629
POLR1E	-0.53753	630
THOC3	-0.53738	631
SRSF3	-0.53729	632
PRMT5	-0.5372	633
PKD1	-0.53666	634
VMP1	-0.53624	635
RPL4	-0.53606	636
MRPL54	-0.53593	637
PNKP	-0.53554	638
SARS	-0.5353	639
POLG	-0.53527	640
YWHAE	-0.53478	641
GEMIN7	-0.53452	642
PPAN	-0.53439	643
DRAP1	-0.5343	644
VHL	-0.5338	645
RPS24	-0.53289	646
NAA20	-0.53284	647
RPL41	-0.53282	648
LGALS7B	-0.53183	649
RRM2	-0.53134	650
SNF8	-0.53121	651
ECHS1	-0.53085	652
CCDC101	-0.52984	653
SUMO2	-0.52922	654
GRSF1	-0.52922	655
GOSR1	-0.52872	656
LSM6	-0.52796	657
ROMO1	-0.52763	658
C2orf27A	-0.52703	659
IMP4	-0.52701	660
ARPC4	-0.52698	661
RPL8	-0.52651	662
KARS	-0.52593	663
SRP54	-0.52572	664
LDHA	-0.52502	665
SRP14	-0.52465	666
MAX	-0.52433	667
NBPF1	-0.52328	668
PSMD8	-0.52267	669
FKBPL	-0.52265	670
LOC729059	-0.52217	671
NDUFB9	-0.52209	672
HAUS3	-0.52192	673
MMGT1	-0.52069	674
NDUFB2	-0.52007	675
CHD2	-0.51886	676
NDUFA6	-0.51855	677
MPRIP	-0.51756	678
GTF2H2D	-0.51675	679
SNRPD3	-0.51675	680
CSE1L	-0.51659	681
DDX23	-0.51643	682
GET4	-0.51632	683
TPX2	-0.51508	684
KDSR	-0.51461	685
GTPBP3	-0.51456	686
VARS	-0.51435	687
MRPL38	-0.51394	688
CDC20	-0.51262	689
SLMO2	-0.51253	690
NBPF24	-0.51191	691
MRPS33	-0.50988	692
GFM1	-0.5098	693
COX6B1	-0.50972	694
SKIV2L2	-0.50971	695
UTP14A	-0.50873	696
LAMTOR3	-0.5082	697
ASNA1	-0.50815	698
POP7	-0.50812	699
HAUS5	-0.50803	700
NDUFB3	-0.50791	701
COPA	-0.50756	702
RRP15	-0.50675	703
MRPL53	-0.50637	704
NEDD8	-0.50622	705
GOLGA8O	-0.50599	706
ATAD3A	-0.50585	707
INO80C	-0.50538	708
DDX51	-0.50507	709
MINOS1	-0.50495	710
HMGN2	-0.50436	711
STT3B	-0.50375	712
WDR70	-0.50372	713
PAF1	-0.50275	714
NAA15	-0.50249	715
FASN	-0.50235	716
KAT8	-0.50214	717
METAP2	-0.5016	718
CSTF1	-0.50103	719
MRPS10	-0.50084	720
TFB2M	-0.49993	721
TBCD	-0.49929	722
PPIL4	-0.49906	723
DIS3	-0.49825	724
ALG2	-0.49787	725
EIF3H	-0.49742	726
DPAGT1	-0.49712	727
EFTUD1	-0.49699	728
PHAX	-0.49651	729
IPO9	-0.49632	730
CDC23	-0.49626	731
NAPA	-0.49624	732
TAF1	-0.49624	733
ESPL1	-0.49579	734
DNTTIP2	-0.49504	735
DHX15	-0.49458	736
MAT1A	-0.49458	737
WDR75	-0.49453	738
WARS2	-0.49403	739
RPS13	-0.4935	740
DSN1	-0.49338	741
TAF3	-0.4933	742
E2F3	-0.49252	743
PRPF3	-0.49207	744
SETD1A	-0.49184	745
EIF4G1	-0.49176	746
MAT2A	-0.49105	747
CENPC1	-0.49063	748
SF3B4	-0.48996	749
MRPL10	-0.48975	750
YBEY	-0.48931	751
CTU1	-0.48877	752
NDUFB11	-0.48797	753
EXOSC5	-0.48764	754
MRPS22	-0.48672	755
DUX2	-0.48624	756
DPH3	-0.4859	757
NOM1	-0.48538	758
RPF2	-0.48537	759
LOC100132247	-0.48514	760
HIST1H2AI	-0.48487	761
EXOSC10	-0.48462	762
CHEK1	-0.48433	763
C17orf89	-0.48421	764
GTPBP5	-0.4839	765
TUBGCP6	-0.48378	766
PHF5A	-0.48368	767
SNRPA1	-0.48355	768
ABCE1	-0.48301	769
RPL30	-0.48158	770
NOC2L	-0.48151	771
TAF12	-0.48119	772
HIST1H4J	-0.48112	773
C21orf59	-0.48077	774
COPS6	-0.48034	775
MRPL43	-0.48014	776
RBBP6	-0.48002	777
GABPA	-0.47954	778
DONSON	-0.4794	779
SPCS1	-0.47918	780
HUWE1	-0.47918	781
RPL35	-0.47801	782
TTI2	-0.4777	783
CWC25	-0.47683	784
TTYH2	-0.47679	785
POLR2H	-0.47676	786
PTCD1	-0.4765	787
GEMIN4	-0.47634	788
DET1	-0.47603	789
STK11	-0.47574	790
COPS2	-0.47531	791
RUVBL1	-0.47525	792
PABPC1	-0.47495	793
EARS2	-0.47464	794
RPAIN	-0.47462	795
C1D	-0.47455	796
MVK	-0.47453	797
ISCU	-0.47421	798
ZBTB17	-0.47402	799
GOLGA6L1	-0.47381	800
RNF20	-0.47364	801
PELO	-0.47345	802
GTF2A1	-0.47324	803
IPO11	-0.47319	804
RPLP1	-0.47291	805
MARK3	-0.47267	806
TAF5	-0.47259	807
USB1	-0.47209	808
SKP1	-0.47206	809
POLD2	-0.47176	810
CHAF1B	-0.47122	811
POLR2J2	-0.47034	812
LGALS9	-0.46923	813
LSM4	-0.46914	814
ILK	-0.46901	815
CENPQ	-0.46886	816
DCTN2	-0.46882	817
PTPN23	-0.46865	818
GLTSCR2	-0.46844	819
ZNF585A	-0.46786	820
NCL	-0.46721	821
WBP11	-0.46628	822
VEZT	-0.46589	823
DNAJC17	-0.46589	824
RPL37	-0.46454	825
PXN	-0.46312	826
XRCC2	-0.46309	827
COX7B	-0.46285	828
VPRBP	-0.46283	829
THAP1	-0.46214	830
CYB5B	-0.46189	831
SMNDC1	-0.46166	832
SETDB1	-0.46133	833
TNPO3	-0.46098	834
RTCB	-0.46014	835
PFDN6	-0.45971	836
NCAPD3	-0.45897	837
TRAPPC2	-0.45787	838
PRPF40A	-0.45749	839
MTG1	-0.45701	840
CDK1	-0.4565	841
WWTR1	-0.45612	842
CDC123	-0.45548	843
F8A1	-0.45545	844
CENPL	-0.45537	845
MRPL36	-0.4547	846
RNASEH1	-0.45397	847
XAB2	-0.45379	848
SEC61B	-0.45358	849
SPRTN	-0.45324	850
FAM21A	-0.4531	851
SPANXE	-0.45291	852
ATP5D	-0.45287	853
DARS2	-0.45239	854
IMPDH2	-0.45237	855
COG1	-0.45196	856
ARPC3	-0.45014	857
BIVM-ERCC5	-0.45005	858
COG5	-0.4498	859
POLR3E	-0.44968	860
SUPT16H	-0.44911	861
SLC7A6OS	-0.44904	862
CPOX	-0.44835	863
MAPKAP1	-0.44824	864
C11orf30	-0.44823	865
COA5	-0.44765	866
FIP1L1	-0.44745	867
MED20	-0.4473	868
RPA2	-0.44718	869
KIF23	-0.44639	870
EIF5A	-0.44616	871
XRCC3	-0.44559	872
HNRNPC	-0.44554	873
MRPL42	-0.44519	874
CCNL1	-0.4449	875
HSCB	-0.44484	876
CGB7	-0.44471	877
AGPAT2	-0.44456	878
MRPL17	-0.44452	879
IDI1	-0.44441	880
NME6	-0.44381	881
ATL2	-0.44352	882
MCM3AP	-0.44351	883
RPN2	-0.44284	884
EEF1G	-0.44266	885
NBPF9	-0.44175	886
SNRNP40	-0.44135	887
PPP2CA	-0.44099	888
SRP72	-0.44097	889
COX4I1	-0.44036	890
U2AF1	-0.44023	891
TIMM13	-0.43938	892
COMMD3-BMI1	-0.43917	893
VPS54	-0.43847	894
ATP6V1B2	-0.4383	895
C19orf43	-0.4382	896
ETF1	-0.43806	897
PPP1R2	-0.43753	898
SRRT	-0.4374	899
NDUFA1	-0.43728	900
NOMO2	-0.43668	901
TARS2	-0.43663	902
ZBTB8OS	-0.43545	903
GTF3C5	-0.43529	904
NDUFAB1	-0.43504	905
DKC1	-0.4349	906
RPS8	-0.43454	907
ZNF580	-0.43446	908
TRAPPC11	-0.43419	909
RBFA	-0.43394	910
ELL	-0.43319	911
TTI1	-0.43255	912
RHOT2	-0.43222	913
TIMMDC1	-0.43132	914
NUBP1	-0.43105	915
NUP54	-0.43037	916
RPAP3	-0.42995	917
ERCC2	-0.42936	918
KRTAP2-2	-0.42866	919
C22orf28	-0.42837	920
GRWD1	-0.42793	921
ATP5B	-0.42739	922
VPS13D	-0.4269	923
IFNL2	-0.42665	924
AATF	-0.42521	925
UBE2C	-0.42486	926
RAD51C	-0.42469	927
HAUS7	-0.42454	928
NAA50	-0.42442	929
DCAF13	-0.42414	930
NPIPA5	-0.42408	931
RPL5	-0.42406	932
BMS1	-0.42338	933
RPN1	-0.42337	934
PSMD14	-0.42317	935
UROS	-0.42284	936
TARDBP	-0.42268	937
TINF2	-0.42254	938
TMEM258	-0.42234	939
HIST2H3C	-0.42213	940
CDK11B	-0.42211	941
INO80B	-0.42174	942
RPL10A	-0.42145	943
DLD	-0.42029	944
ATMIN	-0.42009	945
OSTC	-0.42005	946
IMP3	-0.41988	947
RPL12	-0.41979	948
PET117	-0.41947	949
HYPK	-0.41937	950
LLPH	-0.41905	951
NDUFB8	-0.41884	952
SYF2	-0.4188	953
PDLIM7	-0.41873	954
TAMM41	-0.41866	955
SF3B5	-0.41856	956
MRPL22	-0.41851	957
E2F6	-0.41835	958
CSNK2B	-0.41818	959
GTF3C3	-0.41778	960
UQCRB	-0.41771	961
HAUS1	-0.41743	962
MED21	-0.41712	963
PAM16	-0.41661	964
RPS2	-0.41657	965
NDUFS6	-0.41617	966
TXN	-0.41606	967
NVL	-0.41592	968
KRTAP2-3	-0.41571	969
PCBP1	-0.41566	970
RAE1	-0.41564	971
BARD1	-0.41545	972
GNL3	-0.41529	973
MED19	-0.41499	974
ATP6V1A	-0.41476	975
PPP1CB	-0.4146	976
SASS6	-0.41446	977
COQ3	-0.41436	978
DAD1	-0.41371	979
VPS28	-0.41343	980
BCAS2	-0.41333	981
MAU2	-0.41322	982
RPS20	-0.41277	983
ATP2A2	-0.41226	984
TBCC	-0.41216	985
MRPL40	-0.41178	986
CDK9	-0.41172	987
NDC80	-0.4113	988
ACSL3	-0.41122	989
COG7	-0.41113	990
POLA1	-0.41083	991
TUBGCP3	-0.4097	992
GAGE12B	-0.4096	993
MFN2	-0.40957	994
TAF2	-0.40954	995
TEAD1	-0.40933	996
TSEN34	-0.40919	997
SPCS3	-0.40918	998
NPY4R	-0.40907	999
NOL10	-0.409	1000
TMX2	-0.409	1001
NCBP2	-0.4088	1002
RPS19BP1	-0.40866	1003
USP5	-0.40847	1004
TRIAP1	-0.40784	1005
WBSCR22	-0.4077	1006
MRPS25	-0.40768	1007
PSMC5	-0.40733	1008
ORC5	-0.40706	1009
RABGGTB	-0.40685	1010
ATP6V1G1	-0.40666	1011
COX5A	-0.40568	1012
GAGE2A	-0.40547	1013
RASA4B	-0.40546	1014
GLMN	-0.40526	1015
MTRNR2L1	-0.40306	1016
SBDS	-0.40273	1017
ACTR6	-0.40199	1018
MTIF3	-0.40164	1019
C10orf131	-0.40057	1020
BUB1B	-0.40049	1021
RRM1	-0.40035	1022
USP17L5	-0.39988	1023
CDC7	-0.39963	1024
HIST2H4A	-0.39852	1025
CREBBP	-0.39815	1026
PLEKHJ1	-0.39804	1027
FITM2	-0.39791	1028
ZNF492	-0.3976	1029
SNRPE	-0.39749	1030
GRAPL	-0.39708	1031
AURKA	-0.39673	1032
RFC4	-0.39652	1033
U2AF2	-0.39651	1034
GAS2L2	-0.39644	1035
RTEL1	-0.39639	1036
NARS	-0.39631	1037
TRA2B	-0.39605	1038
LIG4	-0.39595	1039
TIMM10	-0.39585	1040
CENPM	-0.39557	1041
POLD3	-0.39545	1042
PARS2	-0.39542	1043
XRN2	-0.39497	1044
EMC6	-0.39464	1045
PRPF38A	-0.39433	1046
UBA5	-0.39404	1047
MED11	-0.39346	1048
MED31	-0.39284	1049
SNRNP200	-0.39222	1050
DDI2	-0.39215	1051
UTP3	-0.39214	1052
CTAGE15	-0.39167	1053
CCDC115	-0.3914	1054
HMGCS1	-0.39134	1055
DNAJA3	-0.39129	1056
WDR92	-0.39115	1057
IFNL3	-0.39094	1058
IDH3B	-0.39083	1059
ZRSR2	-0.39076	1060
SRSF6	-0.39058	1061
TWISTNB	-0.3905	1062
RBBP5	-0.39037	1063
MCM6	-0.39037	1064
NARG2	-0.39016	1065
MIS18A	-0.39009	1066
RPS3A	-0.38997	1067
CFL1	-0.38994	1068
MRPL27	-0.38988	1069
YPEL5	-0.38973	1070
NCKAP1	-0.3891	1071
MRPS9	-0.38881	1072
PQBP1	-0.3883	1073
EFTUD2	-0.38829	1074
SRP68	-0.38823	1075
ANKLE2	-0.38807	1076
YEATS2	-0.38767	1077
SUPT6H	-0.38765	1078
MRPL51	-0.38757	1079
POTEI	-0.38751	1080
CTCF	-0.38741	1081
ANXA8L2	-0.3874	1082
WDR77	-0.38737	1083
TIMM17A	-0.38713	1084
NSMCE4A	-0.387	1085
POU2F1	-0.38669	1086
USPL1	-0.38663	1087
EXOC8	-0.38605	1088
POC1B	-0.38577	1089
INO80E	-0.38576	1090
INO80	-0.38571	1091
RPL36AL	-0.38547	1092
WBSCR16	-0.38537	1093
INTS8	-0.38489	1094
ATP1A1	-0.38487	1095
RBM14	-0.3848	1096
TMEM191B	-0.38471	1097
TBC1D3	-0.38466	1098
PRIM2	-0.38446	1099
EIF3F	-0.38305	1100
RAD9A	-0.38235	1101
GPATCH1	-0.38213	1102
PAPL	-0.38204	1103
TAF1C	-0.38192	1104
ATP5H	-0.38181	1105
POLR2K	-0.38157	1106
AHCY	-0.38133	1107
ACACA	-0.3813	1108
POLRMT	-0.38127	1109
C10orf2	-0.37917	1110
RPS7	-0.37911	1111
UBE2D3	-0.37885	1112
GGPS1	-0.37862	1113
EIF3A	-0.37795	1114
MRPS30	-0.37792	1115
BET1	-0.37754	1116
NSUN2	-0.37736	1117
TCEB1	-0.37704	1118
TELO2	-0.37703	1119
MTHFD1	-0.37683	1120
CTU2	-0.37674	1121
MCM2	-0.37614	1122
NUS1	-0.37583	1123
ADO	-0.37582	1124
KDM8	-0.37576	1125
ACTR3	-0.37531	1126
CMTR1	-0.37519	1127
NHP2L1	-0.37511	1128
OPALIN	-0.37498	1129
N6AMT1	-0.37442	1130
DDX49	-0.37438	1131
WDR87	-0.37399	1132
SYNCRIP	-0.37382	1133
CCDC86	-0.37355	1134
SUCO	-0.37328	1135
WDR36	-0.37314	1136
TBRG4	-0.37276	1137
KIAA0391	-0.37228	1138
HSPA9	-0.37171	1139
NSA2	-0.37148	1140
NUP160	-0.37136	1141
COG4	-0.37122	1142
EEF1B2	-0.37112	1143
PUF60	-0.37102	1144
ATP5J2-PTCD1	-0.37097	1145
YAE1D1	-0.37075	1146
PCF11	-0.37066	1147
CIRH1A	-0.37059	1148
WDR88	-0.37047	1149
METAP1	-0.37007	1150
hsa-let-7e	-0.36988	1151
NUF2	-0.36943	1152
MRPL34	-0.36912	1153
EIF5	-0.36912	1154
KRTAP9-2	-0.36909	1155
TSEN2	-0.36855	1156
SHFM1	-0.3684	1157
RACGAP1	-0.36808	1158
C7orf55-LUC7L2	-0.36789	1159
MLST8	-0.36788	1160
STAG1	-0.36766	1161
INTS9	-0.36657	1162
CSK	-0.36647	1163
FTSJ3	-0.3663	1164
FASTKD5	-0.36626	1165
CDC34	-0.36611	1166
EIF2S1	-0.36608	1167
ENY2	-0.36602	1168
SEC61G	-0.3659	1169
EBNA1BP2	-0.36574	1170
MRE11A	-0.3657	1171
RASA2	-0.36563	1172
TEFM	-0.36539	1173
NDUFS7	-0.3653	1174
POLR2M	-0.36526	1175
TRMT10C	-0.36468	1176
POLR2F	-0.36417	1177
MTRNR2L7	-0.36382	1178
BTAF1	-0.36345	1179
PRPF31	-0.36344	1180
TRIM49B	-0.36267	1181
ZNF34	-0.36183	1182
UBA3	-0.36167	1183
BCAP31	-0.36164	1184
SP2	-0.36152	1185
RFWD2	-0.36126	1186
SNRPG	-0.3609	1187
RPL36A	-0.36064	1188
NDUFB4	-0.36046	1189
FOXRED1	-0.3604	1190
GGT1	-0.36027	1191
DIDO1	-0.35964	1192
EIF2B5	-0.35958	1193
NOP56	-0.35934	1194
ZNF850	-0.35907	1195
YBX1	-0.35897	1196
MGAT1	-0.35889	1197
RBFOX3	-0.35878	1198
HORMAD1	-0.35869	1199
CDC42	-0.35832	1200
ATP5L	-0.35785	1201
PSMD7	-0.35777	1202
MT1A	-0.35757	1203
RMI1	-0.3572	1204
VPS72	-0.35709	1205
TCOF1	-0.35651	1206
GTF2B	-0.35584	1207
F8A3	-0.3556	1208
NDUFB5	-0.35537	1209
CRIP3	-0.35485	1210
SUGT1	-0.35443	1211
MYBBP1A	-0.35438	1212
OSER1	-0.35408	1213
DLX3	-0.35387	1214
NUTM2A	-0.35373	1215
PIK3R2	-0.35372	1216
RAD51	-0.35349	1217
POLR2A	-0.35244	1218
EWSR1	-0.35242	1219
ERCC6L	-0.35212	1220
HTATSF1	-0.35202	1221
RRN3	-0.35189	1222
EPG5	-0.35161	1223
PTGES3L-AARSD1	-0.35116	1224
COQ5	-0.35095	1225
ANKHD1-EIF4EBP3	-0.35084	1226
TIPIN	-0.35054	1227
YWHAZ	-0.35042	1228
NSL1	-0.35005	1229
UFC1	-0.34996	1230
USP48	-0.3496	1231
H3F3A	-0.34943	1232
CPSF2	-0.34931	1233
MTIF2	-0.34849	1234
TIMM50	-0.34849	1235
RRP1	-0.34826	1236
NRAS	-0.34793	1237
SKA3	-0.34758	1238
DOHH	-0.34755	1239
SF3B2	-0.3474	1240
KRTAP4-12	-0.3472	1241
NRD1	-0.34704	1242
SRPR	-0.34684	1243
PSMA2	-0.34681	1244
RPS14	-0.34661	1245
CIT	-0.34603	1246
NELFA	-0.34602	1247
RUVBL2	-0.3458	1248
WDR4	-0.34541	1249
SNRPD2	-0.34541	1250
YBX2	-0.34521	1251
RAD50	-0.34517	1252
ZMAT2	-0.34515	1253
COASY	-0.34481	1254
PET100	-0.3448	1255
KRT17	-0.34431	1256
SDHC	-0.34381	1257
BRAT1	-0.34354	1258
VGLL3	-0.34336	1259
GTPBP6_X	-0.34303	1260
HIST2H2AA3	-0.34296	1261
EPN1	-0.34273	1262
ACO2	-0.34221	1263
DYNC1I2	-0.34162	1264
MRPS28	-0.3413	1265
TPT1	-0.34125	1266
HIST2H3A	-0.34122	1267
RTFDC1	-0.3411	1268
MIER1	-0.34084	1269
NASP	-0.34065	1270
CCDC59	-0.34031	1271
PTMA	-0.3403	1272
EIF2B4	-0.3402	1273
EIF3G	-0.33981	1274
TIMM44	-0.33978	1275
CENPN	-0.33974	1276
DPH5	-0.33914	1277
GATSL2	-0.33897	1278
DYNC1H1	-0.33884	1279
CHMP4C	-0.33847	1280
SART1	-0.33838	1281
DIEXF	-0.33822	1282
SRSF10	-0.33804	1283
PSMD1	-0.33781	1284
SYVN1	-0.33774	1285
TMCO6	-0.33744	1286
WDR59	-0.33726	1287
THOC7	-0.33721	1288
LSM5	-0.33718	1289
SCRN2	-0.33703	1290
TAF11	-0.33679	1291
HAUS8	-0.33678	1292
COPS8	-0.33664	1293
BDP1	-0.33655	1294
CLP1	-0.33629	1295
DUSP12	-0.3362	1296
LOC100287399	-0.33608	1297
HDAC3	-0.33601	1298
C10orf53	-0.33595	1299
PEX10	-0.33548	1300
TCEANC	-0.33543	1301
SREK1	-0.33523	1302
MRGBP	-0.33521	1303
INTS6	-0.3351	1304
MED26	-0.33496	1305
KRTAP4-8	-0.33467	1306
PDXK	-0.33463	1307
FCF1	-0.3346	1308
TTK	-0.33431	1309
RFC2	-0.33402	1310
ATP6AP2	-0.33402	1311
SGCA	-0.33397	1312
SURF6	-0.33387	1313
DPH1	-0.33369	1314
FOXD4L1	-0.33365	1315
FAM103A1	-0.33361	1316
POC1A	-0.33354	1317
ZSWIM8	-0.33335	1318
NOP9	-0.33289	1319
HAT1	-0.33233	1320
KRTAP9-6	-0.33197	1321
MEPCE	-0.33183	1322
MBTPS1	-0.33166	1323
DYNLRB1	-0.33159	1324
CMYA5	-0.33152	1325
POLR3F	-0.33139	1326
BCLAF1	-0.33077	1327
SACM1L	-0.33064	1328
POTEE	-0.33045	1329
ANAPC10	-0.33014	1330
NOP10	-0.33001	1331
MTMR12	-0.32987	1332
VDAC2	-0.3293	1333
PPIAL4E	-0.32875	1334
GTF2H4	-0.32801	1335
RTF1	-0.32753	1336
SMIM7	-0.32723	1337
CDS2	-0.3271	1338
KRTAP4-11	-0.32703	1339
EPPIN-WFDC6	-0.32703	1340
FOXM1	-0.32694	1341
SLC35B2	-0.32692	1342
CRLS1	-0.32687	1343
LAMTOR4	-0.32655	1344
ZZZ3	-0.32649	1345
ZNF330	-0.32639	1346
FERMT2	-0.32627	1347
ELP4	-0.32619	1348
ZNF254	-0.32605	1349
HUS1	-0.32571	1350
IGBP1	-0.3254	1351
GINS2	-0.32526	1352
DHPS	-0.32514	1353
C6orf136	-0.32504	1354
KDM1A	-0.3249	1355
NGRN	-0.32489	1356
PPIAL4A	-0.32472	1357
CXCL12	-0.32471	1358
VPS18	-0.32419	1359
MCMBP	-0.32409	1360
GTF3C6	-0.32366	1361
NHLRC2	-0.32343	1362
COPS3	-0.323	1363
C16orf59	-0.323	1364
HAUS4	-0.32296	1365
RPAP2	-0.32244	1366
SEPHS1	-0.32231	1367
BSG	-0.32206	1368
GNL1	-0.32163	1369
WDR62	-0.32143	1370
MORC2	-0.32101	1371
ZFP36	-0.32097	1372
PPP6C	-0.3209	1373
BCL2L1	-0.32086	1374
INTS1	-0.32037	1375
PPIL2	-0.32008	1376
CPSF1	-0.32001	1377
METTL3	-0.31999	1378
RPS23	-0.31994	1379
MED23	-0.31991	1380
LAMTOR1	-0.31976	1381
PIGW	-0.31969	1382
AASDHPPT	-0.31952	1383
CLSPN	-0.31921	1384
PEX1	-0.31901	1385
SSB	-0.319	1386
ZNF217	-0.31877	1387
ZNF593	-0.31848	1388
LIG1	-0.31823	1389
NPM1	-0.31812	1390
DGCR14	-0.31805	1391
C6orf203	-0.31794	1392
PTGES3L	-0.31778	1393
TFPT	-0.31763	1394
UTP23	-0.31734	1395
TAF1A	-0.3169	1396
FNTA	-0.31648	1397
P2RX5	-0.31638	1398
ZMIZ2	-0.31628	1399
CHD4	-0.31587	1400
KIF14	-0.31583	1401
DPY30	-0.3158	1402
COA3	-0.31562	1403
CHD1	-0.3156	1404
YME1L1	-0.31541	1405
SPATA31A5	-0.31527	1406
FXYD1	-0.3152	1407
NOB1	-0.31518	1408
PSMD4	-0.31481	1409
TRMT61A	-0.31469	1410
DNAJB6	-0.31451	1411
THOC1	-0.31449	1412
RPS21	-0.31403	1413
TRNT1	-0.31394	1414
TTC27	-0.31338	1415
DNAJC2	-0.3132	1416
RPS17	-0.31287	1417
ATP5J	-0.31285	1418
PGK1	-0.31266	1419
NMT1	-0.31214	1420
NDUFAF7	-0.31199	1421
FAM157A	-0.31169	1422
TUFM	-0.3112	1423
SELM	-0.31117	1424
MRPS18A	-0.31102	1425
INCENP	-0.31072	1426
INTS2	-0.31053	1427
GTF2E2	-0.31038	1428
RRP36	-0.31019	1429
COQ6	-0.30988	1430
CDK12	-0.30988	1431
RPUSD3	-0.3098	1432
FUBP1	-0.30969	1433
RICTOR	-0.30933	1434
HIST2H2BE	-0.30927	1435
CBWD3	-0.3091	1436
PNPT1	-0.30907	1437
RFC3	-0.30897	1438
HSH2D	-0.30892	1439
NOLC1	-0.30884	1440
PPEF2	-0.3088	1441
PSTK	-0.30866	1442
MED27	-0.30843	1443
ZEB1	-0.30838	1444
GMPS	-0.30838	1445
RPL29	-0.30817	1446
EIF3E	-0.30807	1447
DHX37	-0.30763	1448
FAM156B	-0.30753	1449
HLA-A	-0.30705	1450
NAA60	-0.30702	1451
NDUFA3	-0.30688	1452
PGRMC2	-0.30665	1453
EMC1	-0.30659	1454
MED6	-0.3064	1455
PALB2	-0.30624	1456
ARHGDIA	-0.30612	1457
DDOST	-0.30567	1458
RBM42	-0.30556	1459
BORA	-0.30544	1460
TBC1D20	-0.30502	1461
DOCK7	-0.30498	1462
SKA2	-0.30482	1463
POLD1	-0.30472	1464
SUPT4H1	-0.3043	1465
XPO5	-0.30427	1466
FAM35A	-0.30341	1467
HID1	-0.30326	1468
ADAT3	-0.30313	1469
PSMD2	-0.3031	1470
ARCN1	-0.30271	1471
GPR89B	-0.30259	1472
MTERFD2	-0.30214	1473
NFYA	-0.30184	1474
MRPL46	-0.30181	1475
C12orf49	-0.30109	1476
EMC3	-0.30108	1477
ERCC3	-0.30108	1478
PARN	-0.301	1479
POC1B-GALNT4	-0.3009	1480
ZC3H13	-0.30088	1481
NUPL1	-0.30047	1482
LTV1	-0.30046	1483
AKIRIN2	-0.30041	1484
MEF2B	-0.29956	1485
GEMIN6	-0.29945	1486
TP53TG5	-0.29928	1487
ABCC3	-0.29918	1488
SMARCA5	-0.29914	1489
DSPP	-0.29902	1490
SERF2	-0.29894	1491
CUL1	-0.29891	1492
NUP35	-0.29883	1493
FLOT2	-0.29861	1494
UQCRC2	-0.29851	1495
ATP5L2	-0.29833	1496
MRPL28	-0.29831	1497
RASGRP4	-0.29829	1498
VPS11	-0.29826	1499
EXOSC4	-0.29823	1500
FAM208A	-0.29801	1501
UBE2S	-0.29798	1502
SAMHD1	-0.29775	1503
MED9	-0.29762	1504
WDR25	-0.29733	1505
RPRD1B	-0.29712	1506
APLP1	-0.29667	1507
DLG5	-0.29665	1508
ELP2	-0.29648	1509
SAMM50	-0.29633	1510
POTED	-0.29573	1511
CD79B	-0.29571	1512
UBE2N	-0.29561	1513
SSRP1	-0.29557	1514
CLPX	-0.29554	1515
SYCN	-0.29552	1516
ZNF486	-0.29522	1517
EXOSC6	-0.29518	1518
NCCRP1	-0.29517	1519
INTS3	-0.29504	1520
EXOC3	-0.29485	1521
NOMO1	-0.29461	1522
ATP6V0D1	-0.29444	1523
CHMP2A	-0.29434	1524
HELQ	-0.29393	1525
NBPF4	-0.29363	1526
FAM150B	-0.29343	1527
TTF1	-0.29321	1528
HEATR6	-0.29308	1529
PPWD1	-0.2929	1530
C12orf79	-0.29261	1531
ZNF253	-0.29217	1532
HNRNPD	-0.29214	1533
SLC39A7	-0.29202	1534
TRIP13	-0.29198	1535
DNLZ	-0.29198	1536
PSMA7	-0.29188	1537
NUFIP1	-0.29175	1538
GOLGA6A	-0.29137	1539
SNW1	-0.29119	1540
ANKRD40	-0.29084	1541
LRRC42	-0.29056	1542
AMD1	-0.29012	1543
TTR	-0.28995	1544
CDC27	-0.28991	1545
SIT1	-0.2897	1546
LAMTOR5	-0.28968	1547
TSR3	-0.28954	1548
SPC25	-0.28952	1549
ELAVL1	-0.28933	1550
CDC5L	-0.28854	1551
H3F3B	-0.28836	1552
REN	-0.28829	1553
SPDYE1	-0.28823	1554
NUP62	-0.28813	1555
RPS29	-0.28744	1556
C15orf41	-0.28732	1557
NOL11	-0.28717	1558
FTSJ2	-0.28717	1559
POTEF	-0.2868	1560
PCGF6	-0.28671	1561
PPM1G	-0.28669	1562
C9orf131	-0.28652	1563
SF3A2	-0.28646	1564
GSK3B	-0.28641	1565
PPIL1	-0.28636	1566
FFAR3	-0.28607	1567
ANKRD20A1	-0.28601	1568
TOM1L1	-0.28456	1569
MED7	-0.28448	1570
NDUFA5	-0.28447	1571
RAB43	-0.28439	1572
NFKBIB	-0.28414	1573
SYT15	-0.28412	1574
RSRC2	-0.28378	1575
C18orf21	-0.28376	1576
SPDYE3	-0.28368	1577
RBM19	-0.28331	1578
PDPK1	-0.28307	1579
MDH2	-0.28287	1580
IPO7	-0.28282	1581
AHSA2	-0.28282	1582
SAP18	-0.2827	1583
RAC2	-0.28224	1584
LAMTOR2	-0.28203	1585
COX20	-0.28197	1586
MRPL2	-0.28196	1587
VWA7	-0.28184	1588
GOLGA7	-0.28183	1589
BRF2	-0.28164	1590
NUP107	-0.28121	1591
UQCRC1	-0.28105	1592
UBR4	-0.281	1593
ATP6V1F	-0.28085	1594
COG6	-0.28058	1595
CWF19L2	-0.28027	1596
MCPH1	-0.27993	1597
MAGOH	-0.27976	1598
LYZL4	-0.2796	1599
NUBPL	-0.27957	1600
NDUFV1	-0.27954	1601
MED12	-0.27945	1602
GSTA3	-0.27941	1603
PAFAH1B1	-0.27875	1604
POP4	-0.27871	1605
CELF1	-0.27869	1606
PPP1R8	-0.27861	1607
THOC6	-0.27845	1608
MED1	-0.27807	1609
RAPGEF1	-0.27801	1610
ERH	-0.2774	1611
PAPOLA	-0.27728	1612
KRTAP3-2	-0.27711	1613
RBM8A	-0.27701	1614
ACOX1	-0.27691	1615
PKN2	-0.27658	1616
CMIP	-0.27656	1617
SDE2	-0.27624	1618
OR11H12	-0.27622	1619
SUDS3	-0.276	1620
LOC100507462	-0.27585	1621
OXSM	-0.27557	1622
HNRNPM	-0.27553	1623
PPP1R9B	-0.27551	1624
SRRM2	-0.27546	1625
UBE2E1	-0.27515	1626
RPL31	-0.27513	1627
DDX3X	-0.27497	1628
PRPH2	-0.27429	1629
ZCCHC9	-0.27421	1630
NGDN	-0.2742	1631
ADK	-0.27391	1632
COQ7	-0.27385	1633
DHX9	-0.27377	1634
RBM28	-0.27377	1635
RPS26	-0.27371	1636
ZMAT5	-0.27367	1637
MTHFD1L	-0.27365	1638
EXOSC3	-0.27345	1639
CDT1	-0.27327	1640
KRTAP4-6	-0.27321	1641
LENG8	-0.27313	1642
CEP104	-0.27312	1643
MCM3	-0.27296	1644
C11orf73	-0.27272	1645
KIAA0947	-0.27239	1646
SARNP	-0.27189	1647
NDUFS1	-0.27176	1648
HNRNPAB	-0.27172	1649
CCNK	-0.27156	1650
ANKRD52	-0.27117	1651
GOLGA6C	-0.27106	1652
PTK2	-0.27091	1653
C17orf49	-0.27091	1654
RPP14	-0.2707	1655
MED29	-0.27058	1656
COX10	-0.27024	1657
SPATA20	-0.27022	1658
UFSP2	-0.27	1659
ZNF573	-0.26977	1660
PAK2	-0.26976	1661
PROCA1	-0.26972	1662
EMC2	-0.26971	1663
KCNRG	-0.2694	1664
HOXB6	-0.26932	1665
HEATR3	-0.26918	1666
BIRC8	-0.26899	1667
PCGF1	-0.26892	1668
UCHL5	-0.26882	1669
FZR1	-0.26872	1670
PFDN1	-0.26872	1671
WASL	-0.26867	1672
SLC25A45	-0.26782	1673
C1orf64	-0.26734	1674
EMC4	-0.26732	1675
GTPBP8	-0.26722	1676
CTAG1A	-0.26704	1677
TMEM11	-0.26703	1678
HAMP	-0.26695	1679
TFDP1	-0.26687	1680
CXorf56	-0.26673	1681
UROD	-0.26652	1682
ANLN	-0.26645	1683
CAND1	-0.26633	1684
HSPA5	-0.2663	1685
RAC1	-0.26614	1686
MPV17L2	-0.26597	1687
CHCHD2	-0.26544	1688
TRMT11	-0.26541	1689
DCAF10	-0.26535	1690
WDR26	-0.2652	1691
DKK1	-0.265	1692
PRKRIR	-0.26498	1693
ZNF845	-0.26469	1694
CBWD2	-0.26467	1695
UBE2V1	-0.26455	1696
TRIT1	-0.26437	1697
TMEM259	-0.26414	1698
METTL1	-0.26411	1699
AAMP	-0.26406	1700
PRSS45	-0.26393	1701
EIF3K	-0.26367	1702
MEMO1	-0.26326	1703
KCTD10	-0.2632	1704
MFNG	-0.26315	1705
WIPF2	-0.26315	1706
KAT5	-0.26309	1707
SEC13	-0.26277	1708
GGT6	-0.26276	1709
SF3A1	-0.26268	1710
IGSF23	-0.26241	1711
ZNF829	-0.2624	1712
AARS2	-0.26227	1713
BCS1L	-0.26189	1714
XPO1	-0.26184	1715
LPA	-0.26183	1716
PM20D1	-0.26143	1717
SCO1	-0.26139	1718
TLCD1	-0.26136	1719
PCYT1A	-0.26129	1720
RPS12	-0.26122	1721
USP1	-0.2612	1722
DBF4	-0.26119	1723
MRPL12	-0.26078	1724
COG3	-0.26072	1725
SRRD	-0.2606	1726
PGLYRP1	-0.26058	1727
AURKAIP1	-0.26058	1728
USP39	-0.2605	1729
NUP43	-0.26026	1730
NOC3L	-0.26024	1731
CTAGE4	-0.26018	1732
MYCL1	-0.26001	1733
PHOSPHO2-KLHL23	-0.25965	1734
SLC22A2	-0.25934	1735
8-Sep	-0.25901	1736
CDY2B	-0.25894	1737
H2AFB1	-0.25885	1738
SPINK7	-0.25837	1739
IGJ	-0.25809	1740
ALG8	-0.25806	1741
DPY19L3	-0.25794	1742
NGLY1	-0.25793	1743
ORC1	-0.25793	1744
SNRNP27	-0.25777	1745
MVD	-0.25773	1746
ZNF765	-0.25769	1747
RALBP1	-0.25741	1748
TUBB	-0.25741	1749
C9orf41	-0.25734	1750
FAM3C	-0.25731	1751
SEC11A	-0.25719	1752
STX18	-0.25711	1753
KHSRP	-0.25698	1754
DNAJC14	-0.25687	1755
FXYD7	-0.25662	1756
PUM1	-0.25656	1757
DAXX	-0.25653	1758
COX11	-0.25652	1759
LSMD1	-0.25612	1760
NUBP2	-0.25537	1761
ENTPD7	-0.25528	1762
TUBG2	-0.25526	1763
SPTLC2	-0.25511	1764
MRPS34	-0.25499	1765
MRPL11	-0.25497	1766
MFAP1	-0.25477	1767
COMMD3	-0.25474	1768
MT4	-0.25461	1769
PEX26	-0.2544	1770
GNG3	-0.25436	1771
ABCF1	-0.25423	1772
GFM2	-0.25412	1773
MRPL47	-0.25345	1774
TONSL	-0.25316	1775
LIN54	-0.2531	1776
NR1H2	-0.25306	1777
NSMCE2	-0.25294	1778
TPR	-0.25263	1779
C5AR2	-0.2523	1780
PNN	-0.25221	1781
PPRC1	-0.25215	1782
TOMM20L	-0.25209	1783
UQCRFS1	-0.25187	1784
FAM229A	-0.25169	1785
LMLN	-0.25143	1786
NUDCD3	-0.2513	1787
GAGE1	-0.25126	1788
CCNH	-0.25106	1789
PKM	-0.25071	1790
NXN	-0.25068	1791
PROSC	-0.25063	1792
HOXB4	-0.25058	1793
RDX	-0.25048	1794
EPS15L1	-0.25033	1795
QPRT	-0.25016	1796
ST3GAL6	-0.25002	1797
SNRPB	-0.24996	1798
SMC4	-0.24985	1799
NUP50	-0.24979	1800
OLA1	-0.24973	1801
TNIP3	-0.24964	1802
USP10	-0.24962	1803
YTHDC1	-0.24957	1804
TMEM179B	-0.24923	1805
NDE1	-0.24915	1806
MSL2	-0.24898	1807
NAT10	-0.24851	1808
SLC35C1	-0.24841	1809
GJB2	-0.24831	1810
MCAT	-0.24827	1811
NEDD1	-0.24822	1812
EXOC4	-0.24794	1813
LIMS1	-0.2479	1814
SLC35A2	-0.24778	1815
YBX3	-0.24756	1816
YIF1B	-0.24704	1817
PCBP2	-0.24694	1818
CAND2	-0.24652	1819
ANP32E	-0.2465	1820
SRP19	-0.246	1821
NANOS3	-0.24594	1822
ICMT	-0.24536	1823
EIF4ENIF1	-0.24533	1824
TIMM9	-0.24522	1825
LSG1	-0.24488	1826
TXNRD2	-0.24471	1827
EXOSC1	-0.24458	1828
PRSS21	-0.24454	1829
PMF1	-0.24453	1830
RIF1	-0.24442	1831
DTL	-0.24425	1832
DDB1	-0.24424	1833
ARL17A	-0.24423	1834
TUBB4B	-0.24389	1835
DSCC1	-0.24386	1836
WNT9B	-0.24375	1837
VSTM1	-0.24365	1838
MCM4	-0.24362	1839
MTRNR2L5	-0.2436	1840
MT2A	-0.24357	1841
FZD5	-0.24323	1842
ASGR2	-0.24303	1843
IKBKAP	-0.24281	1844
TAF6L	-0.24261	1845
FAM71F1	-0.24242	1846
TMEM165	-0.2424	1847
PPIAL4G	-0.24238	1848
FLCN	-0.24232	1849
COMMD10	-0.24232	1850
DGCR6	-0.24192	1851
SLC13A2	-0.24191	1852
CTRB1	-0.24186	1853
TMEM196	-0.24184	1854
DICER1	-0.24169	1855
PANK2	-0.24153	1856
SERINC3	-0.24149	1857
ALKBH6	-0.24143	1858
MED4	-0.2414	1859
CKLF	-0.24118	1860
HMGA1	-0.24115	1861
TNFSF12-TNFSF13	-0.24107	1862
CPSF3L	-0.24088	1863
RPL7L1	-0.24066	1864
PIK3C3	-0.24037	1865
FAAH	-0.24033	1866
DROSHA	-0.23991	1867
KIAA1432	-0.23991	1868
CDC37	-0.23982	1869
HDAC5	-0.23977	1870
CCL13	-0.23959	1871
RCL1	-0.23957	1872
URI1	-0.2395	1873
TIPRL	-0.23945	1874
ZBTB7A	-0.23943	1875
RGS14	-0.23933	1876
TPTE2	-0.23926	1877
WASF2	-0.23923	1878
CELA3B	-0.23919	1879
LCN6	-0.23915	1880
TUBGCP5	-0.23899	1881
COPG1	-0.2389	1882
C15orf48	-0.23885	1883
LMNB1	-0.23868	1884
AGAP6	-0.23864	1885
RBBP7	-0.23856	1886
LRRN4	-0.23854	1887
HSP90AB1	-0.23853	1888
FOSB	-0.23852	1889
EIF2B3	-0.23837	1890
CLPB	-0.23837	1891
NXF1	-0.23835	1892
SGMS1	-0.23826	1893
TMED7-TICAM2	-0.23814	1894
RNF40	-0.23807	1895
FAM76B	-0.23797	1896
CELF5	-0.23776	1897
HMGCR	-0.2377	1898
SLC27A5	-0.23759	1899
TCTN1	-0.23755	1900
CYP24A1	-0.2375	1901
ZNF432	-0.23736	1902
TKT	-0.23725	1903
SDHAF2	-0.2371	1904
GLO1	-0.23697	1905
CEACAM4	-0.2369	1906
P4HA1	-0.23679	1907
TRIM37	-0.23672	1908
C19orf38	-0.23665	1909
KRTAP19-4	-0.23665	1910
MED15	-0.23654	1911
WDR44	-0.23641	1912
HPCA	-0.23638	1913
BYSL	-0.23626	1914
TEAD3	-0.23584	1915
ACLY	-0.23575	1916
SLC1A5	-0.23564	1917
CCDC84	-0.23561	1918
SLK	-0.23556	1919
TRUB2	-0.23544	1920
PARP14	-0.23535	1921
MARS	-0.23526	1922
C10orf118	-0.23512	1923
SNAPC1	-0.23511	1924
PRTN3	-0.23507	1925
AHNAK2	-0.23501	1926
VWA3A	-0.235	1927
NDUFC2	-0.23499	1928
ARMC5	-0.23488	1929
RBM12	-0.23487	1930
SMARCC2	-0.23484	1931
DRG1	-0.23484	1932
BAP1	-0.23478	1933
EYA4	-0.23469	1934
UMOD	-0.23465	1935
CASP8AP2	-0.23453	1936
AREL1	-0.23415	1937
FBP2	-0.23414	1938
TMEM126A	-0.23409	1939
MAP3K7CL	-0.23382	1940
GLYAT	-0.23376	1941
SPOP	-0.23363	1942
CCDC114	-0.23355	1943
OSBPL9	-0.23352	1944
MED28	-0.23325	1945
FAM210A	-0.23309	1946
LRRTM3	-0.23298	1947
FBXO17	-0.23292	1948
CECR6	-0.23292	1949
MILR1	-0.23269	1950
CNTNAP1	-0.23265	1951
ZC3H7A	-0.2326	1952
ATPAF2	-0.23258	1953
SRFBP1	-0.23257	1954
TFAM	-0.2325	1955
C14orf166	-0.23247	1956
BUB3	-0.23247	1957
ACTR8	-0.23244	1958
SMG5	-0.23233	1959
RFC1	-0.23224	1960
PRR4	-0.23223	1961
NOL6	-0.23211	1962
DPF1	-0.2321	1963
GARS	-0.23195	1964
BRCA2	-0.23193	1965
DMRTC1B	-0.23181	1966
ZNF544	-0.23158	1967
POLR1D	-0.23139	1968
TMEM150C	-0.23096	1969
CCDC130	-0.23092	1970
EEF1A1	-0.23082	1971
CXXC1	-0.23075	1972
RPL22L1	-0.23075	1973
HEY2	-0.23067	1974
KIAA0195	-0.23056	1975
ARID1A	-0.23029	1976
LIG3	-0.23007	1977
TRAPPC3	-0.23006	1978
OR4S1	-0.22992	1979
PET112	-0.22986	1980
BRMS1	-0.22971	1981
TEX35	-0.22959	1982
CCDC58	-0.22951	1983
IGFALS	-0.22939	1984
RNF141	-0.22937	1985
AHCTF1	-0.22921	1986
ACTR2	-0.22886	1987
EPM2AIP1	-0.22878	1988
MYH9	-0.22874	1989
DNAH8	-0.22871	1990
MRPS35	-0.22863	1991
ANAPC15	-0.22843	1992
MBTPS2	-0.22837	1993
FAM221A	-0.22823	1994
C19orf82	-0.22821	1995
SERPINA11	-0.22821	1996
TACC1	-0.22815	1997
PAFAH1B3	-0.2281	1998
[truncated: 16,926 more rows]

## Sheet: Dataset EV1D
Dataset EV1D: Ranked β-score for each gene from a genome-wide CRISPR screen in YAPC cells
Gene Symbol	YAPC β-score	Rank
HIST2H2AA4	-3.9086	1
LIMS3L	-3.2548	2
USP17L5	-3.1051	3
RPL13	-2.7973	4
MYC	-2.4917	5
ISY1-RAB43	-2.4469	6
FAM96B	-2.3021	7
RPL3	-2.276	8
PSMB3	-2.2515	9
AGAP9	-2.2141	10
TMEM199	-2.1835	11
EIF3I	-2.1145	12
DHX33	-2.0994	13
POLR3A	-2.0793	14
CTDP1	-2.0792	15
PTPMT1	-2.0382	16
TBC1D3F	-2.0312	17
FOXD4L4	-2.0236	18
PDCD2	-1.9983	19
RPL13A	-1.9958	20
WDR59	-1.9711	21
MTG2	-1.9672	22
CCNA2	-1.9614	23
SMU1	-1.9061	24
SPIDR	-1.9011	25
PCNA	-1.8983	26
DNM2	-1.8837	27
RPS26	-1.883	28
PPIAL4F	-1.8615	29
SNRPD3	-1.8487	30
SART3	-1.8369	31
SPDYE5	-1.8245	32
CCT4	-1.8183	33
GOLGA6L4	-1.8017	34
PPIAL4C	-1.8007	35
AGAP5	-1.7946	36
BRF1	-1.7917	37
RPL11	-1.7915	38
GPR89B	-1.7895	39
DUX2	-1.7894	40
AK6	-1.7882	41
MOB4	-1.7852	42
SNRPF	-1.7717	43
RGPD6	-1.7372	44
SPDYE2L	-1.7337	45
GINS1	-1.7333	46
RPL23A	-1.7223	47
PPP4C	-1.7169	48
WDR82	-1.7131	49
DET1	-1.7104	50
PRAMEF6	-1.705	51
RFC5	-1.6986	52
RAB10	-1.6973	53
ALDOA	-1.6792	54
LOC440243	-1.6659	55
NIP7	-1.6424	56
RPL37A	-1.6405	57
UBE2I	-1.6379	58
UBE2M	-1.635	59
MAD2L1	-1.6259	60
GTF3C4	-1.6251	61
RPS28	-1.6225	62
TRMT112	-1.6116	63
PES1	-1.605	64
KATNB1	-1.6036	65
TRNT1	-1.6027	66
HIST2H3C	-1.6013	67
DHX15	-1.5929	68
RAD9A	-1.5853	69
POTEJ	-1.5845	70
NELFB	-1.5826	71
DDX18	-1.5804	72
KPNB1	-1.5791	73
LCE1A	-1.5786	74
IARS2	-1.5745	75
SCD	-1.5737	76
RPS19	-1.5726	77
TRIM49B	-1.5658	78
DDX42	-1.5596	79
NAE1	-1.555	80
GOLGA6B	-1.554	81
CSTF1	-1.5533	82
HEATR1	-1.5532	83
URGCP-MRPS24	-1.5507	84
POLR2D	-1.5504	85
RBX1	-1.5474	86
RPL24	-1.543	87
CNIH2	-1.5421	88
ARL2	-1.5354	89
RCC1	-1.5332	90
SFPQ	-1.5307	91
MSTO1	-1.5234	92
NOP16	-1.5225	93
NBPF24	-1.517	94
TSR1	-1.5137	95
RPL36	-1.513	96
SRSF3	-1.5037	97
PRPF38B	-1.5031	98
CAPZB	-1.5016	99
MVK	-1.4998	100
CPSF3	-1.4953	101
CMPK1	-1.49	102
RBM14	-1.4855	103
NOC4L	-1.4829	104
CIAO1	-1.4686	105
COQ2	-1.4658	106
RPS11	-1.4647	107
PMM2	-1.4638	108
RPL18	-1.4624	109
GNB1L	-1.4568	110
PLCH2	-1.4477	111
GOLGA6L10	-1.4449	112
TAF8	-1.4424	113
PSMD12	-1.4401	114
ATP6V0C	-1.438	115
SMN2	-1.4342	116
RPL17-C18orf32	-1.429	117
POLR2E	-1.4276	118
PELO	-1.4273	119
PSMB4	-1.4261	120
RRP9	-1.4254	121
TP53RK	-1.4167	122
POP5	-1.4166	123
EIF3D	-1.4136	124
HCFC1	-1.4126	125
CHMP7	-1.4123	126
PGAM1	-1.4104	127
DUT	-1.4085	128
KRTAP9-2	-1.4069	129
SLC7A1	-1.4054	130
NFYC	-1.4042	131
RPL8	-1.4042	132
RPS10-NUDT3	-1.3966	133
POP4	-1.3895	134
SMC6	-1.3759	135
POLR2J3	-1.3739	136
ELP3	-1.3722	137
SNRNP25	-1.37	138
FXYD6-FXYD2	-1.3671	139
SNAPC2	-1.3661	140
HSPA8	-1.3654	141
RPL17	-1.3647	142
POLR1C	-1.3639	143
TBCA	-1.3637	144
RPL21	-1.3611	145
ZBTB17	-1.3603	146
YIPF3	-1.3562	147
NHLRC2	-1.3558	148
RPS15A	-1.3531	149
HMGB1	-1.3518	150
RPL34	-1.351	151
SMARCB1	-1.345	152
LSM2	-1.3431	153
GAPDH	-1.3422	154
NDOR1	-1.3413	155
SAYSD1	-1.3408	156
ATP6V0D1	-1.3369	157
VPS28	-1.3352	158
SKP1	-1.3329	159
SAMD4B	-1.328	160
CTU1	-1.3278	161
FNTB	-1.3259	162
NPIPA5	-1.3253	163
WDR7	-1.3249	164
SRSF1	-1.3233	165
ELP6	-1.3231	166
AP2S1	-1.3163	167
CIT	-1.3153	168
C14orf80	-1.314	169
KDELR2	-1.3081	170
PPP2R4	-1.3063	171
RPL18A	-1.3017	172
LSM11	-1.2984	173
GTPBP4	-1.2971	174
PSMB5	-1.2942	175
RPP38	-1.2913	176
TRAPPC4	-1.2853	177
SLC25A26	-1.282	178
POTEM	-1.2819	179
HNRNPC	-1.2798	180
WDR43	-1.2791	181
XRCC6	-1.2785	182
KRAS	-1.2773	183
SARS2	-1.2768	184
LOC100132247	-1.2756	185
RPS27	-1.2745	186
CABIN1	-1.2745	187
ECD	-1.2738	188
CBWD1	-1.2734	189
SEPT7	-1.2725	190
UBL5	-1.2709	191
ZNF574	-1.266	192
UFD1L	-1.2658	193
PCF11	-1.2649	194
MRPL34	-1.2646	195
HSPE1	-1.2641	196
RBMY1J	-1.2628	197
EXOC7	-1.2627	198
SLC3A2	-1.2619	199
DCPS	-1.2565	200
AGAP4	-1.255	201
INO80C	-1.2519	202
RPS29	-1.2506	203
TUBG1	-1.2481	204
PKMYT1	-1.2474	205
SBNO1	-1.2473	206
NRF1	-1.2439	207
UPF1	-1.243	208
SMC2	-1.2429	209
NOP58	-1.2428	210
PPP2CA	-1.2392	211
IPO9	-1.2356	212
SEC61A1	-1.2346	213
SNRPC	-1.2332	214
EIF6	-1.2324	215
XRCC3	-1.2295	216
TNFRSF14	-1.2279	217
ELP5	-1.2276	218
DENR	-1.2275	219
MARS2	-1.225	220
NUP153	-1.2243	221
PARS2	-1.2241	222
NUP93	-1.2203	223
EXOC8	-1.2181	224
PFDN6	-1.2175	225
NAA10	-1.2142	226
SPC24	-1.2025	227
APOBEC2	-1.2023	228
FDX1L	-1.202	229
SS18L2	-1.2019	230
SDAD1	-1.1998	231
TOMM22	-1.1938	232
FRS3	-1.1925	233
PSMA6	-1.1909	234
CHMP6	-1.1892	235
MED8	-1.1884	236
TBP	-1.1873	237
HIST2H4A	-1.186	238
NPM1	-1.1859	239
SLC7A6OS	-1.1851	240
RIMBP3C	-1.1843	241
LRP5	-1.1842	242
GEMIN5	-1.1822	243
PPRC1	-1.1819	244
INCENP	-1.1814	245
RPL23	-1.1791	246
GFER	-1.1761	247
UNC5CL	-1.1757	248
LARS2	-1.1745	249
GNB2L1	-1.1736	250
NCAPG	-1.1734	251
DNLZ	-1.1727	252
MRPL36	-1.1724	253
ARMC7	-1.1702	254
PHB2	-1.1683	255
MRPL4	-1.1676	256
RPS16	-1.166	257
UROD	-1.1575	258
SCAP	-1.1564	259
TUBGCP4	-1.1514	260
MBD3L4	-1.1514	261
CDY2B	-1.1505	262
TXNL4A	-1.1484	263
TARS2	-1.1482	264
WASH1	-1.1473	265
PSMD3	-1.1469	266
RBBP4	-1.1456	267
LRRC73	-1.1447	268
TARDBP	-1.1445	269
ANAPC2	-1.1441	270
NOP2	-1.1419	271
VHL	-1.1398	272
GOLGA6L1	-1.1394	273
ASH2L	-1.139	274
TOMM20	-1.1389	275
IPO11	-1.1381	276
MCM5	-1.1377	277
LOC646498	-1.1362	278
RPL10A	-1.1324	279
RPL32	-1.1308	280
SELRC1	-1.1307	281
ENO1	-1.1283	282
CDT1	-1.1282	283
CDC45	-1.1268	284
CDCA8	-1.1231	285
AURKA	-1.1224	286
TMED2	-1.1206	287
PSMC5	-1.1195	288
TMEM48	-1.1193	289
FOXD4L2	-1.1193	290
RPL37	-1.1179	291
HIST2H3A	-1.1173	292
NARFL	-1.1165	293
YARS	-1.1118	294
SNRPD1	-1.1118	295
STRAP	-1.1117	296
DTYMK	-1.1107	297
PMVK	-1.1099	298
BANF1	-1.1088	299
CTCF	-1.1087	300
POLR2J	-1.107	301
FBL	-1.1048	302
VCP	-1.1038	303
MED30	-1.1026	304
VPS51	-1.1021	305
MDN1	-1.1007	306
EXOSC10	-1.1002	307
RPA3	-1.1001	308
N6AMT1	-1.0997	309
ZNRD1	-1.0996	310
HES1	-1.0993	311
WDR24	-1.0988	312
RER1	-1.0984	313
MED14	-1.0963	314
PRPH2	-1.096	315
ZNHIT1	-1.0945	316
DROSHA	-1.0941	317
VARS	-1.0935	318
EIF2B4	-1.0928	319
EMC6	-1.0927	320
ZNF592	-1.0924	321
POLR2L	-1.0923	322
USP5	-1.0916	323
PRPF8	-1.091	324
OSGEP	-1.087	325
PSMB7	-1.0866	326
PRIM2	-1.086	327
GEMIN2	-1.0851	328
RPL28	-1.0847	329
LONP1	-1.0841	330
POLR2I	-1.084	331
CHMP3	-1.0833	332
PCDHA2	-1.0815	333
RPL26	-1.0807	334
ZIM2	-1.0797	335
NAA30	-1.0786	336
PCSK7	-1.0784	337
CDC20	-1.0784	338
SERPINB6	-1.0773	339
SPDYE2	-1.0767	340
RPL38	-1.0762	341
LGALS9C	-1.073	342
ABT1	-1.0674	343
PRPF40A	-1.065	344
RPF2	-1.0634	345
POLR2B	-1.0634	346
MED17	-1.0611	347
ORAOV1	-1.0611	348
TP53TG3	-1.0605	349
NR1H2	-1.0595	350
PTMA	-1.0579	351
ALG2	-1.0574	352
WDR83	-1.0555	353
POLR3H	-1.0536	354
DAD1	-1.0531	355
PRICKLE4	-1.0528	356
PUF60	-1.0518	357
UTP15	-1.0509	358
COX15	-1.0508	359
MFN2	-1.0504	360
TAF5L	-1.0489	361
RPL41	-1.047	362
NCAPG2	-1.0469	363
OR4F29	-1.0468	364
GMPPB	-1.0444	365
INTS9	-1.0443	366
CENPW	-1.0429	367
NCR2	-1.0428	368
AARS	-1.0425	369
WDR12	-1.0425	370
RPL39	-1.0424	371
GOLGA6L9	-1.0422	372
DEFB104B	-1.0416	373
FDX1	-1.0399	374
MAT2A	-1.0397	375
SSB	-1.0397	376
ANAPC4	-1.0392	377
SPATA5	-1.0388	378
UBA52	-1.0387	379
NDUFV1	-1.038	380
HES5	-1.0377	381
NCBP1	-1.0374	382
MED23	-1.0371	383
ARFRP1	-1.0366	384
EIF4E	-1.0348	385
IKBKAP	-1.0346	386
PPP2R5B	-1.0339	387
PRPF31	-1.033	388
ESPL1	-1.0324	389
POLR2J2	-1.032	390
SUPT5H	-1.0307	391
METTL17	-1.0288	392
TONSL	-1.0285	393
EIF3B	-1.0277	394
TRIAP1	-1.0274	395
ECT2	-1.0267	396
ACTL6A	-1.0254	397
GOLGA6C	-1.023	398
TAF11	-1.0229	399
AGAP6	-1.02	400
TCP1	-1.0188	401
SCYL1	-1.0173	402
DIDO1	-1.0169	403
UBA5	-1.0155	404
EEF2	-1.015	405
CCDC84	-1.0126	406
NUDT21	-1.0125	407
GOLGA8O	-1.0112	408
RPS24	-1.0111	409
DGCR8	-1.0103	410
PSMD14	-1.01	411
TOP2A	-1.0099	412
SLC25A3	-1.0097	413
GET4	-1.0091	414
VPS25	-1.0086	415
SF3B4	-1.0072	416
PSMB2	-1.0064	417
NELFCD	-1.0059	418
RPL19	-1.0056	419
DHX36	-1.0048	420
TIMM10	-1.0044	421
HNRNPU	-1.0027	422
CDK11B	-1.0025	423
DBR1	-1.0025	424
MTRNR2L1	-1.0009	425
MEAF6	-1.0004	426
EIF3K	-1.0002	427
CCDC115	-0.99965	428
PSMA3	-0.99959	429
MRPL13	-0.99887	430
SLC22A7	-0.99787	431
PCID2	-0.99755	432
SDHD	-0.99713	433
RPL10	-0.99563	434
PFDN5	-0.99552	435
PPIL4	-0.99514	436
GPN2	-0.99458	437
IFLTD1	-0.99397	438
HIST2H2BE	-0.99325	439
PSMD8	-0.99269	440
RPS21	-0.99168	441
C22orf28	-0.99135	442
PFN1	-0.99119	443
TAF13	-0.98887	444
POLR3K	-0.98545	445
NOB1	-0.98332	446
CINP	-0.98277	447
TSGA10IP	-0.98252	448
NUMA1	-0.98184	449
MIS18A	-0.98113	450
AHCY	-0.97746	451
EIF2B2	-0.97728	452
DAXX	-0.97692	453
NDUFC2-KCTD14	-0.97688	454
WDR33	-0.97538	455
RELA	-0.97516	456
MRPL3	-0.97449	457
C7orf55-LUC7L2	-0.97394	458
YARS2	-0.97299	459
EEF1G	-0.97167	460
GLE1	-0.96925	461
RPUSD4	-0.96876	462
PRPF4	-0.96837	463
TPT1	-0.96787	464
ATP5O	-0.96488	465
CCR10	-0.96484	466
C19orf80	-0.96425	467
RPL7	-0.96402	468
ANXA8L2	-0.9634	469
RPL7A	-0.96285	470
HIST1H2AI	-0.96207	471
GFM1	-0.96115	472
RAN	-0.96088	473
RPL35	-0.96059	474
RPS25	-0.95999	475
TANGO6	-0.95935	476
NSMCE2	-0.95907	477
FAM213B	-0.95898	478
EIF2S3	-0.95848	479
NUDT4	-0.95741	480
IARS	-0.95697	481
STT3A	-0.95554	482
DARS2	-0.95525	483
CHEK1	-0.95517	484
CIRH1A	-0.95487	485
SMG7	-0.95433	486
PHF12	-0.95354	487
SMC1A	-0.95253	488
PPAN	-0.95067	489
ARIH1	-0.95027	490
MUS81	-0.94598	491
HSD17B10	-0.94489	492
HERC2	-0.94343	493
ACTR3	-0.94325	494
CSTF3	-0.94234	495
BCL2L2-PABPN1	-0.9415	496
HDAC3	-0.9411	497
GRHL2	-0.94019	498
ATP6V1G1	-0.93961	499
BARD1	-0.93938	500
MRPL53	-0.93872	501
NUPL1	-0.93865	502
U2AF2	-0.9374	503
F8A3	-0.93524	504
TUBB4B	-0.93377	505
TDP2	-0.93316	506
EIF2B3	-0.93158	507
NDUFS2	-0.93157	508
FEN1	-0.93125	509
CDIPT	-0.93038	510
ANKRD20A1	-0.92931	511
FH	-0.92912	512
GCSH	-0.92909	513
CT45A4	-0.92874	514
PNKP	-0.92608	515
QARS	-0.92588	516
NDUFB9	-0.92528	517
ATP6AP2	-0.92444	518
COA5	-0.9243	519
RPS23	-0.92402	520
MTA1	-0.92355	521
POLH	-0.92291	522
METTL14	-0.92281	523
PALM2-AKAP2	-0.92279	524
EEF1A1	-0.92196	525
MTOR	-0.92113	526
SAE1	-0.92051	527
TUBGCP3	-0.91938	528
TBCC	-0.91757	529
RARS2	-0.9164	530
LIN52	-0.91637	531
TBC1D3	-0.91611	532
RAB6A	-0.91601	533
WDR55	-0.91505	534
INO80B	-0.9147	535
GLTSCR2	-0.91464	536
VPRBP	-0.91414	537
CCND3	-0.91342	538
RFC4	-0.91243	539
PTCD1	-0.91234	540
ISCA2	-0.91199	541
MTHFD1	-0.91156	542
IER3IP1	-0.91096	543
POLG	-0.91056	544
PPIAL4A	-0.90937	545
SPDL1	-0.90913	546
CEBPZ	-0.90879	547
COG4	-0.90851	548
FKBPL	-0.90851	549
EEF1B2	-0.90815	550
EIF3H	-0.90778	551
REXO1L1	-0.9076	552
SNRPA1	-0.90676	553
TUFM	-0.90574	554
CTAGE15	-0.90426	555
SSU72	-0.90023	556
KLHDC3	-0.89985	557
CDK1	-0.89946	558
HSCB	-0.89939	559
GUK1	-0.89918	560
ABCC10	-0.89756	561
DDX55	-0.89752	562
TAF2	-0.89683	563
DDX20	-0.8965	564
ORC6	-0.89639	565
TSEN54	-0.89605	566
RAD21	-0.89586	567
CTU2	-0.89569	568
SOX9	-0.89568	569
C3orf17	-0.89565	570
LIPT1	-0.89405	571
ST20	-0.89365	572
ROMO1	-0.89148	573
KDM8	-0.88951	574
SLMO2	-0.8887	575
CENPC1	-0.88849	576
LRRC37A	-0.88805	577
ANAPC5	-0.8875	578
GOSR2	-0.88599	579
COPA	-0.88544	580
CNOT3	-0.88498	581
NARS	-0.88479	582
OBFC1	-0.88439	583
ARF4	-0.88381	584
INTS6	-0.88372	585
FAM157A	-0.88346	586
RPL30	-0.88302	587
PPP1R12A	-0.88275	588
VRK1	-0.88258	589
POM121	-0.88219	590
NDUFS8	-0.8821	591
EWSR1	-0.88194	592
RMI1	-0.88156	593
SF1	-0.88156	594
PLGLB2	-0.88104	595
KANK2	-0.88048	596
MRPL39	-0.87968	597
EXOSC8	-0.8788	598
TPI1	-0.87785	599
RNF4	-0.87448	600
ATP6AP1	-0.87441	601
RAB35	-0.87428	602
PAK1IP1	-0.87379	603
SF3B5	-0.87355	604
LOC729059	-0.87309	605
NDUFB10	-0.87241	606
KTI12	-0.87209	607
NELFA	-0.87166	608
PIAS3	-0.87138	609
EMC1	-0.87117	610
HSPA14	-0.87116	611
PWP2	-0.87049	612
PLK1	-0.87037	613
CCT2	-0.86861	614
CHMP2A	-0.86849	615
NR2C2AP	-0.86652	616
TMEM258	-0.86627	617
BAP1	-0.86354	618
C9orf114	-0.86268	619
CSH1	-0.86123	620
RPL7L1	-0.86099	621
CRCP	-0.85998	622
ZNF207	-0.85983	623
GPN3	-0.85946	624
DGCR6	-0.85861	625
GEMIN4	-0.85828	626
GNL2	-0.85823	627
WDR77	-0.85746	628
MRPL27	-0.85669	629
NFYA	-0.85631	630
WDR74	-0.85605	631
IKBKG	-0.85594	632
FAM49B	-0.85553	633
OR4F16	-0.85528	634
RPA2	-0.85512	635
GTPBP3	-0.85385	636
TSPAN11	-0.8537	637
MRPS10	-0.85338	638
MESDC2	-0.85338	639
HARS	-0.85274	640
FDXR	-0.85258	641
TRAPPC8	-0.85198	642
RABGGTA	-0.85092	643
C7orf26	-0.8509	644
MT1B	-0.85079	645
RUVBL2	-0.84927	646
SYMPK	-0.84808	647
DOCK6	-0.848	648
DCTN2	-0.84796	649
CUL2	-0.84793	650
GABPA	-0.84352	651
PSMA2	-0.84254	652
SEPHS2	-0.84144	653
NUDC	-0.84013	654
SF3A2	-0.83997	655
POLD3	-0.83972	656
SNAPC4	-0.83858	657
HAUS3	-0.83784	658
MLL2	-0.83765	659
HUS1	-0.83678	660
C2orf27A	-0.83622	661
COPG1	-0.83577	662
DSCC1	-0.83566	663
TSEN34	-0.83553	664
TICRR	-0.8347	665
EBNA1BP2	-0.83421	666
C17orf89	-0.8337	667
UTP20	-0.83352	668
MYBL2	-0.83295	669
FOXM1	-0.83287	670
MRPS21	-0.83213	671
PCDHGC5	-0.83158	672
NEDD8	-0.8315	673
CCDC12	-0.83093	674
GIGYF2	-0.83069	675
NTSR1	-0.8304	676
MRTO4	-0.82975	677
ATP6V0B	-0.82966	678
SLC25A22	-0.82845	679
TUT1	-0.827	680
DAAM2	-0.82648	681
DBF4	-0.8259	682
CGB2	-0.82579	683
H3F3A	-0.82561	684
CCDC59	-0.82468	685
DHDDS	-0.8243	686
PCBP2	-0.82427	687
C1orf86	-0.8241	688
POLR2C	-0.82381	689
ARHGEF16	-0.82371	690
RARA	-0.82333	691
NGRN	-0.82249	692
CASC5	-0.82212	693
LAMTOR2	-0.81972	694
RAB34	-0.81964	695
ELP2	-0.8193	696
MGAT2	-0.81908	697
NAA25	-0.81872	698
LETM1	-0.81806	699
PEX1	-0.81749	700
GRPEL1	-0.81694	701
TBC1D28	-0.81622	702
GPS1	-0.81601	703
TAF1	-0.81588	704
YKT6	-0.81483	705
POP7	-0.81399	706
HINFP	-0.81381	707
TMX2	-0.8133	708
RPL12	-0.81278	709
HMGCS1	-0.81246	710
NUP35	-0.81177	711
TOMM40	-0.81147	712
ASUN	-0.8104	713
MAP4K2	-0.81007	714
RBM17	-0.80991	715
SRSF2	-0.80959	716
COPS4	-0.80861	717
WDR18	-0.8085	718
MRPS12	-0.80822	719
GAGE2A	-0.80788	720
PA2G4	-0.80593	721
PRIM1	-0.80592	722
POLD2	-0.80541	723
GINS4	-0.8043	724
AIFM1	-0.80396	725
KPRP	-0.80199	726
PSMG1	-0.80188	727
RPS17	-0.80116	728
NHP2L1	-0.80051	729
AHSA2	-0.80046	730
RRP36	-0.79993	731
DPM3	-0.79971	732
ATAD3A	-0.79925	733
MTFMT	-0.79924	734
NAPG	-0.79913	735
GARS	-0.79897	736
CENPE	-0.79819	737
NOP56	-0.79761	738
SSH3	-0.79692	739
PSMC3IP	-0.7968	740
PABPC1	-0.79659	741
CCT8	-0.79628	742
EPRS	-0.79561	743
UXT	-0.79558	744
SUDS3	-0.79492	745
RIOK1	-0.79427	746
NPIPL3	-0.79344	747
PLCB3	-0.79299	748
GTF2H2	-0.79294	749
MED9	-0.79256	750
RPS5	-0.79179	751
HEATR3	-0.79164	752
ZC3H18	-0.79148	753
VMP1	-0.7914	754
TRIM64	-0.79063	755
CUEDC2	-0.79053	756
VARS2	-0.79037	757
ABCB7	-0.78934	758
POM121C	-0.78921	759
ALG1	-0.78846	760
TEN1	-0.78786	761
NSMCE1	-0.78723	762
PANK4	-0.78688	763
BIRC5	-0.78571	764
AIP	-0.78534	765
SRSF6	-0.78513	766
SYS1	-0.78464	767
IPO13	-0.78428	768
F8A1	-0.78417	769
WDR70	-0.78416	770
NBPF15	-0.78338	771
CBWD5	-0.7833	772
ACOX1	-0.78311	773
TAF1B	-0.78275	774
GINS3	-0.7826	775
THAP1	-0.78253	776
SF3B1	-0.7823	777
CDKN2D	-0.78156	778
UGT2A2	-0.78121	779
ACTRT2	-0.78119	780
POLR1E	-0.78097	781
ICT1	-0.78054	782
KDSR	-0.78014	783
TXNDC17	-0.77977	784
RASA4B	-0.77803	785
HAUS1	-0.77716	786
CEBPB	-0.77711	787
CREBBP	-0.77647	788
TRAIP	-0.77566	789
C16orf59	-0.77532	790
IFNL2	-0.77531	791
DPH6	-0.77497	792
GTPBP2	-0.7748	793
CDC16	-0.77426	794
KRTAP4-12	-0.77426	795
LAMTOR1	-0.7736	796
DDX27	-0.77359	797
TOP1MT	-0.77349	798
ASPRV1	-0.77324	799
SIN3B	-0.77267	800
POLRMT	-0.77263	801
SACM1L	-0.77083	802
FAM86B1	-0.77069	803
ARL14EP	-0.77001	804
PSMD7	-0.76956	805
SNUPN	-0.7695	806
PCYT1A	-0.76901	807
MRPL10	-0.76876	808
NUP62	-0.76852	809
MED12	-0.76851	810
XPO5	-0.76791	811
NAA20	-0.76708	812
XRCC5	-0.76654	813
MTBP	-0.76573	814
ACTR6	-0.76552	815
UQCR10	-0.76503	816
SAFB	-0.76332	817
AGPAT2	-0.76315	818
TMA16	-0.76257	819
FAM86B2	-0.76231	820
KIF6	-0.76206	821
ZDHHC24	-0.76192	822
NCKAP1	-0.76157	823
NIPBL	-0.76136	824
RPS20	-0.76116	825
TRIM73	-0.76025	826
OR11H12	-0.76024	827
RPN2	-0.75943	828
GPR89A	-0.7593	829
HSPA5	-0.7589	830
TAZ	-0.75874	831
YEATS2	-0.75802	832
TCEB1	-0.75751	833
MTPAP	-0.75746	834
RPS7	-0.75741	835
NBPF1	-0.75695	836
MRPL54	-0.75658	837
CDK2	-0.75653	838
ZNF259	-0.75613	839
PSMA5	-0.75586	840
CENPJ	-0.75586	841
ATP6V1H	-0.7556	842
ISG20L2	-0.75515	843
MAD2L1BP	-0.75474	844
NDUFV2	-0.75333	845
MKI67IP	-0.75255	846
GTF3C5	-0.75186	847
THRAP3	-0.75175	848
EPOR	-0.75156	849
ARPC4	-0.75127	850
CENPA	-0.75071	851
FARSA	-0.75061	852
MRPS18C	-0.7502	853
COPS8	-0.74989	854
C11orf73	-0.74948	855
DYRK1A	-0.74813	856
RAE1	-0.748	857
RBBP6	-0.74674	858
SPATA31A4	-0.74602	859
CISD3	-0.7458	860
MED4	-0.74537	861
GRSF1	-0.74429	862
RBM8A	-0.74374	863
EIF3J	-0.7431	864
DRAP1	-0.74302	865
UTP23	-0.74261	866
C6orf132	-0.74128	867
MDFI	-0.74062	868
PHAX	-0.74056	869
DAP3	-0.73941	870
TNFAIP8L2-SCNM1	-0.73939	871
PPP1CA	-0.73927	872
XPO7	-0.73793	873
DDA1	-0.73751	874
DYNLL1	-0.7373	875
CBWD3	-0.7372	876
SPRR2E	-0.737	877
TBL3	-0.73632	878
PMF1	-0.73612	879
MRPL21	-0.73605	880
C6orf226	-0.73599	881
COASY	-0.73521	882
MEA1	-0.7338	883
C21orf59	-0.73217	884
CEP97	-0.73179	885
KDM2A	-0.73178	886
PRPF39	-0.73177	887
MRPS24	-0.7314	888
FAM35A	-0.7309	889
RRM1	-0.7305	890
MCM7	-0.73046	891
SRSF7	-0.72998	892
TUBD1	-0.72983	893
CYB5B	-0.72962	894
RTF1	-0.7296	895
DPH3	-0.72935	896
MED11	-0.72889	897
THOC1	-0.72869	898
DDX46	-0.72791	899
KCNK17	-0.72749	900
NBPF9	-0.7269	901
CHAF1B	-0.7266	902
GLRX5	-0.72647	903
PRPF19	-0.72646	904
PDRG1	-0.72631	905
BAGE2	-0.72608	906
NLE1	-0.72582	907
KRTCAP2	-0.72573	908
NOL12	-0.72539	909
DPP3	-0.72535	910
PAXIP1	-0.72467	911
LGALS9B	-0.7244	912
ATP5J2	-0.72437	913
RPS4X	-0.72395	914
ATP5A1	-0.72331	915
NOL8	-0.72228	916
TOR2A	-0.72214	917
THBS3	-0.72208	918
SFSWAP	-0.72192	919
NVL	-0.72177	920
C12orf45	-0.721	921
TADA3	-0.72044	922
RPS18	-0.72038	923
RNF103-CHMP3	-0.71942	924
SOD2	-0.71926	925
NUBP2	-0.71916	926
UTP14A	-0.71907	927
TFAP2E	-0.71863	928
DCTN5	-0.71839	929
LAS1L	-0.71837	930
POLR3B	-0.71832	931
RABIF	-0.7176	932
PPIL2	-0.71739	933
HIST1H4K	-0.71627	934
PDCD11	-0.71627	935
EXOSC9	-0.71625	936
RBFA	-0.71526	937
RAD51	-0.71505	938
SIN3A	-0.71485	939
UVRAG	-0.7141	940
POLR1A	-0.71372	941
CCP110	-0.71335	942
ACTB	-0.71227	943
XAB2	-0.71219	944
HYOU1	-0.71175	945
TAF5	-0.71132	946
NRBP1	-0.71131	947
SRP9	-0.71111	948
RANGAP1	-0.71043	949
C16orf80	-0.71038	950
NXF1	-0.70953	951
SEMA5A	-0.70913	952
MRPL42	-0.70882	953
SPRTN	-0.70872	954
SRSF10	-0.70816	955
DHFR	-0.70812	956
MPI	-0.70809	957
TJAP1	-0.70697	958
PRPF6	-0.70682	959
CMTR1	-0.70652	960
BRIX1	-0.70642	961
PPP2R1A	-0.70584	962
DPF2	-0.70532	963
LCTL	-0.70505	964
TIMM22	-0.70435	965
RPLP2	-0.70425	966
CSPG4	-0.7031	967
PKM	-0.70263	968
PGGT1B	-0.70259	969
KIAA0100	-0.70219	970
XPO6	-0.70212	971
COL6A1	-0.70181	972
ACTR8	-0.70178	973
KAT8	-0.70133	974
SUPT6H	-0.70133	975
NOL6	-0.70129	976
CBWD2	-0.70092	977
WDR61	-0.70043	978
SARS	-0.69983	979
TTF1	-0.69972	980
RPAP3	-0.69943	981
SRCAP	-0.69892	982
PDE4DIP	-0.69796	983
DDB1	-0.69775	984
CCDC94	-0.69723	985
MRPS2	-0.69716	986
PSMG4	-0.69689	987
RAB1B	-0.69677	988
CCNC	-0.69666	989
NSMCE4A	-0.69622	990
UBA1	-0.69598	991
PPP4R2	-0.6951	992
BLID	-0.69298	993
MRP63	-0.69251	994
LCE3D	-0.69228	995
CCT5	-0.69221	996
NMT1	-0.69195	997
E2F1	-0.69092	998
GRWD1	-0.69044	999
NUDCD2	-0.69034	1000
CCDC74A	-0.69004	1001
GTF2H3	-0.68951	1002
UGT2B10	-0.68887	1003
PYURF	-0.68807	1004
SRP14	-0.68799	1005
GTF2B	-0.68793	1006
TARS	-0.68747	1007
SNAPC3	-0.68738	1008
WDR3	-0.68691	1009
WBSCR16	-0.68664	1010
CRIP3	-0.68658	1011
SUPT4H1	-0.68658	1012
CDC23	-0.68629	1013
ASNA1	-0.68578	1014
LTB4R	-0.68542	1015
FXN	-0.68528	1016
MRPL28	-0.68435	1017
DHX9	-0.68419	1018
HSPA9	-0.68328	1019
ATP2A2	-0.68298	1020
DDX56	-0.68268	1021
POLE2	-0.68254	1022
SYF2	-0.68253	1023
TRMT5	-0.68245	1024
TOMM70A	-0.68198	1025
NADSYN1	-0.68184	1026
KIF23	-0.6812	1027
RPL9	-0.68091	1028
DUSP4	-0.68072	1029
NUTF2	-0.68024	1030
TPX2	-0.68018	1031
SRRT	-0.67999	1032
CENPN	-0.67891	1033
MCM3AP	-0.67883	1034
DNAJC2	-0.67844	1035
LRRTM3	-0.67799	1036
HYPK	-0.67723	1037
HMGA1	-0.67701	1038
NKX6-2	-0.67621	1039
USP49	-0.67607	1040
RBMX	-0.67527	1041
RTTN	-0.67517	1042
UBA2	-0.67428	1043
ATP1A1	-0.67424	1044
MAD2L2	-0.67406	1045
NOMO2	-0.6739	1046
LIN54	-0.67348	1047
DUS2L	-0.67211	1048
CMTR2	-0.67167	1049
GNL3L	-0.67114	1050
NDUFAF7	-0.67113	1051
CDCA5	-0.67113	1052
PYROXD1	-0.67083	1053
KIF11	-0.67077	1054
COPB2	-0.67009	1055
SREK1	-0.66968	1056
HIPK2	-0.66935	1057
DLD	-0.66885	1058
RFK	-0.66837	1059
WDR6	-0.66831	1060
CPSF4	-0.6682	1061
SMARCAL1	-0.66817	1062
PSMC2	-0.6675	1063
HIST2H2AA3	-0.66729	1064
NOC2L	-0.66649	1065
WARS2	-0.66648	1066
GOLGA8B	-0.66624	1067
SASS6	-0.66443	1068
TMEM230	-0.66383	1069
GOLGA6A	-0.66346	1070
MTX1	-0.66249	1071
MRPL18	-0.66187	1072
EXOSC2	-0.66178	1073
BCAS2	-0.66163	1074
TIGD3	-0.66161	1075
SEH1L	-0.6612	1076
GFPT1	-0.6609	1077
ERH	-0.6608	1078
TCF7L2	-0.66071	1079
IMPDH2	-0.66063	1080
MCM2	-0.65989	1081
MYH9	-0.65957	1082
NDE1	-0.65875	1083
MNT	-0.6582	1084
SLC39A7	-0.65762	1085
ZNF569	-0.65751	1086
BOLA2	-0.65739	1087
IRF2BPL	-0.65719	1088
BYSL	-0.65697	1089
C20orf196	-0.6564	1090
COX5A	-0.65622	1091
ATAD2	-0.65542	1092
PET117	-0.65507	1093
C18orf21	-0.65466	1094
DSN1	-0.65449	1095
ZFP69B	-0.65319	1096
SENP6	-0.65307	1097
RXRA	-0.65298	1098
POLR2F	-0.65281	1099
GDAP1L1	-0.65272	1100
ANKHD1-EIF4EBP3	-0.65258	1101
GLB1L2	-0.65224	1102
LARS	-0.65179	1103
SRFBP1	-0.64954	1104
UBE2G2	-0.6495	1105
EPHA3	-0.64937	1106
SRP19	-0.6493	1107
SLMAP	-0.64912	1108
MRPS18A	-0.64892	1109
ZRANB1	-0.64834	1110
KANSL2	-0.64803	1111
CENPM	-0.64721	1112
TMEM134	-0.64709	1113
RPS12	-0.64621	1114
SRF	-0.64594	1115
SAP30BP	-0.6459	1116
BOP1	-0.64493	1117
CENPI	-0.64469	1118
RPL36A	-0.64426	1119
IFI27L2	-0.6435	1120
TREM2	-0.64319	1121
MOCS3	-0.64299	1122
DHX35	-0.64269	1123
CCNH	-0.64253	1124
RNF113A	-0.64225	1125
LSM4	-0.64223	1126
WASF2	-0.64211	1127
NASP	-0.64193	1128
VPS4A	-0.64136	1129
GGTLC2	-0.64126	1130
EXOC2	-0.64088	1131
DNAJC8	-0.64077	1132
NCAPD3	-0.64024	1133
MRPS22	-0.6402	1134
MLX	-0.6387	1135
GPR137	-0.63789	1136
EHBP1L1	-0.63775	1137
NAPA	-0.6375	1138
CENPC	-0.63671	1139
NDUFAF3	-0.63627	1140
E4F1	-0.63586	1141
GJB2	-0.63568	1142
STK40	-0.63454	1143
PRPF38A	-0.63414	1144
BHLHA15	-0.63398	1145
RAB6C	-0.63385	1146
KAT5	-0.63338	1147
EP400	-0.63254	1148
DDX10	-0.63201	1149
DDX51	-0.63183	1150
DMAP1	-0.63046	1151
MDH2	-0.63013	1152
COX10	-0.63006	1153
RPTOR	-0.62999	1154
ZMIZ1	-0.62865	1155
EXOSC7	-0.62834	1156
UTP3	-0.62741	1157
NPY4R	-0.62622	1158
HNRNPL	-0.62619	1159
VPS33A	-0.62598	1160
VPS72	-0.62537	1161
GLUL	-0.62513	1162
RPL6	-0.62465	1163
RPP14	-0.62424	1164
SEPHS1	-0.62383	1165
CS	-0.62374	1166
SPATA31A1	-0.62333	1167
PPARG	-0.62329	1168
GNL3	-0.6232	1169
TIMM13	-0.62267	1170
SBDS	-0.62247	1171
MMEL1	-0.62208	1172
SPATA31A2	-0.62162	1173
DOLK	-0.62138	1174
EIF3G	-0.62067	1175
CTAGE4	-0.61992	1176
COA6	-0.61964	1177
SMN1	-0.61875	1178
CAP1	-0.61875	1179
TTI1	-0.61875	1180
MRPL33	-0.61872	1181
LRR1	-0.61769	1182
STX5	-0.61742	1183
RRS1	-0.61704	1184
TSG101	-0.61697	1185
PAM16	-0.61651	1186
ZNF131	-0.61611	1187
BRI3	-0.61606	1188
TAF7	-0.61539	1189
GRM5	-0.6153	1190
MYT1	-0.61529	1191
MT1E	-0.61455	1192
DDX41	-0.61451	1193
C19orf38	-0.61327	1194
NFS1	-0.61324	1195
POTEG	-0.61317	1196
MAP3K3	-0.61311	1197
HRSP12	-0.61281	1198
HAP1	-0.6128	1199
IDI1	-0.61278	1200
SYVN1	-0.61268	1201
POLR2H	-0.61259	1202
BBS1	-0.61119	1203
SNRNP70	-0.60995	1204
PUS3	-0.60963	1205
METTL1	-0.60952	1206
RPS14	-0.60946	1207
FBXO2	-0.60905	1208
ZW10	-0.60903	1209
CDC7	-0.60877	1210
TTC34	-0.60845	1211
HSPD1	-0.60815	1212
LCE1D	-0.60719	1213
DHX16	-0.60699	1214
SMIM5	-0.60624	1215
C11orf87	-0.60619	1216
BRF2	-0.6055	1217
EIF3M	-0.60532	1218
NUDT8	-0.60488	1219
C11orf30	-0.60451	1220
MTO1	-0.60395	1221
KARS	-0.60364	1222
EPB41	-0.60361	1223
IMP4	-0.60345	1224
GMFG	-0.60319	1225
SHQ1	-0.60315	1226
PSMA7	-0.60307	1227
SLC7A5	-0.60297	1228
CCDC130	-0.6027	1229
LOC100289561	-0.60247	1230
COQ4	-0.60204	1231
TIMMDC1	-0.60164	1232
POLD1	-0.60119	1233
CFL1	-0.60095	1234
MED25	-0.60083	1235
POLR3E	-0.60047	1236
NSUN2	-0.60016	1237
RPLP0	-0.59993	1238
KRTAP2-4	-0.5998	1239
ZNF506	-0.59903	1240
SAA4	-0.59857	1241
GAR1	-0.5984	1242
RPAIN	-0.59825	1243
SMARCA5	-0.59771	1244
POMP	-0.59698	1245
FLII	-0.59687	1246
USP36	-0.59621	1247
BTAF1	-0.59602	1248
RPP21	-0.59569	1249
SNF8	-0.59434	1250
LAMTOR3	-0.59416	1251
MRPS25	-0.59409	1252
BAG5	-0.59387	1253
POTEF	-0.59328	1254
COX7B	-0.59315	1255
SFT2D3	-0.59297	1256
HAUS5	-0.59265	1257
AHCYL1	-0.59244	1258
C1QTNF5	-0.59214	1259
GLO1	-0.59198	1260
PHLDA2	-0.59198	1261
AQP11	-0.59162	1262
DHX38	-0.59129	1263
FAF2	-0.59098	1264
EIF3C	-0.59092	1265
COX20	-0.59085	1266
POLR2G	-0.58998	1267
DYNC1H1	-0.58964	1268
EIF5AL1	-0.5896	1269
C21orf2	-0.58959	1270
FIP1L1	-0.58935	1271
MED6	-0.58932	1272
HNRNPAB	-0.5886	1273
CUL5	-0.58842	1274
ISCU	-0.58676	1275
BGLAP	-0.58646	1276
RNASEH2A	-0.58644	1277
BRD4	-0.58621	1278
FAU	-0.58596	1279
EIF2S2	-0.58574	1280
HIST2H2AC	-0.58573	1281
PGS1	-0.5854	1282
EXOSC1	-0.58536	1283
DOLPP1	-0.5851	1284
MMRN2	-0.58507	1285
RSL24D1	-0.58499	1286
CPSF2	-0.58463	1287
CHRDL2	-0.58456	1288
NOMO1	-0.58438	1289
EMG1	-0.58429	1290
NDUFC1	-0.58408	1291
USP17L15	-0.58405	1292
HAUS8	-0.5833	1293
PDZD7	-0.58293	1294
UBA3	-0.58267	1295
RPL14	-0.58265	1296
ABHD16A	-0.58226	1297
NANOGNB	-0.5822	1298
PSMC4	-0.58158	1299
RHOD	-0.58154	1300
POFUT1	-0.58144	1301
RIF1	-0.58112	1302
MLLT11	-0.58078	1303
RPL31	-0.58073	1304
ATXN7L3	-0.58071	1305
SNRNP35	-0.5806	1306
COMMD3	-0.58034	1307
COPE	-0.58033	1308
FOXD4L3	-0.58032	1309
FXYD6	-0.57997	1310
UBTF	-0.57988	1311
TAF6L	-0.57937	1312
ELAC2	-0.57935	1313
UGT2B11	-0.57907	1314
ATXN2L	-0.57884	1315
EXOC3	-0.57874	1316
ARHGEF25	-0.57824	1317
PKD1	-0.57799	1318
THOC7	-0.57779	1319
C7orf61	-0.57768	1320
PEX3	-0.57724	1321
C2CD3	-0.57685	1322
PMPCB	-0.57679	1323
EIF5B	-0.57668	1324
CYFIP1	-0.57662	1325
ING3	-0.57661	1326
GTF3C6	-0.57655	1327
TMEM208	-0.57588	1328
HUWE1	-0.57564	1329
OR8D1	-0.57549	1330
UCKL1	-0.57476	1331
GSTM2	-0.57437	1332
ZBTB8OS	-0.57431	1333
SCRN2	-0.57399	1334
ZNHIT6	-0.57382	1335
POLD4	-0.57361	1336
ACTR2	-0.57357	1337
SNRPA	-0.57332	1338
ZCCHC7	-0.57218	1339
COQ5	-0.57192	1340
MED27	-0.57186	1341
C11orf35	-0.5714	1342
CCDC64B	-0.57085	1343
FZD4	-0.57004	1344
PEX16	-0.57	1345
TIMM23	-0.56984	1346
PPP1R35	-0.56975	1347
FAM25G	-0.56923	1348
TUBGCP6	-0.5691	1349
PDHA1	-0.56894	1350
CARS2	-0.56865	1351
CHCHD2	-0.56771	1352
YAE1D1	-0.56717	1353
CTSG	-0.56702	1354
TAF1C	-0.567	1355
RPS10	-0.56677	1356
SEC13	-0.56668	1357
TSTD1	-0.56638	1358
TFPT	-0.56583	1359
STIL	-0.56534	1360
THY1	-0.56489	1361
PPIF	-0.56472	1362
NOC3L	-0.56459	1363
RPLP1	-0.56453	1364
KPNA4	-0.56423	1365
RPL29	-0.56376	1366
MECR	-0.56366	1367
TIMM44	-0.56332	1368
TUBB	-0.56286	1369
PCM1	-0.56222	1370
CLCF1	-0.56215	1371
CTC1	-0.56198	1372
NDUFA5	-0.56184	1373
BCL9L	-0.56169	1374
NUTM2A	-0.56122	1375
SIGMAR1	-0.56122	1376
TEFM	-0.56122	1377
SNIP1	-0.56121	1378
LGALS9	-0.56121	1379
MYD88	-0.56065	1380
SNW1	-0.56055	1381
UHRF1	-0.56039	1382
RPL35A	-0.56036	1383
TAMM41	-0.56032	1384
FANCD2	-0.56024	1385
KMT2C	-0.56022	1386
TMEM41B	-0.5602	1387
PSMB1	-0.55975	1388
MED19	-0.55971	1389
VPS29	-0.55953	1390
RANBP1	-0.55946	1391
PSMA4	-0.55933	1392
CHD2	-0.55907	1393
LRFN2	-0.55904	1394
GEMIN7	-0.5588	1395
MRPS23	-0.55851	1396
EIF3A	-0.55847	1397
RGP1	-0.55842	1398
SUPV3L1	-0.55795	1399
XRN2	-0.55787	1400
DHX37	-0.5577	1401
SEC61G	-0.55743	1402
URB1	-0.55737	1403
SMC5	-0.55732	1404
GUCA1A	-0.55732	1405
COQ7	-0.5573	1406
SLFNL1	-0.55705	1407
RPS9	-0.55651	1408
MINOS1	-0.55594	1409
MED28	-0.55491	1410
H3F3B	-0.55482	1411
SELE	-0.55479	1412
COG1	-0.55471	1413
UCHL5	-0.5546	1414
ACACA	-0.55442	1415
HNRNPD	-0.55364	1416
SNAP23	-0.55319	1417
PEX13	-0.55284	1418
PACS2	-0.55283	1419
MASP2	-0.55282	1420
MRPL20	-0.55275	1421
MICALL2	-0.55253	1422
PEX10	-0.55246	1423
NOP14	-0.55162	1424
SURF1	-0.55136	1425
SCMH1	-0.55128	1426
SSX1	-0.55083	1427
NOM1	-0.55009	1428
DDX24	-0.54921	1429
NARS2	-0.54898	1430
PTPN11	-0.54839	1431
UAP1	-0.54815	1432
TRUB2	-0.54766	1433
INTS2	-0.54757	1434
HEY1	-0.54743	1435
DYNLRB1	-0.54706	1436
WDR1	-0.54691	1437
LCE2D	-0.54681	1438
EXOC1	-0.54651	1439
TSEN2	-0.54651	1440
NDUFA11	-0.54631	1441
RABGGTB	-0.54622	1442
SYNJ2BP-COX16	-0.54594	1443
GTF2A2	-0.54593	1444
TTC27	-0.54579	1445
GCN1L1	-0.54544	1446
SH3RF2	-0.54528	1447
SYNCRIP	-0.5448	1448
ACTL6B	-0.54476	1449
HNRNPA0	-0.5447	1450
KHDRBS1	-0.54442	1451
PPA2	-0.54429	1452
PAK4	-0.54425	1453
DSCAML1	-0.54378	1454
FAM195B	-0.54377	1455
HIST1H2AJ	-0.54376	1456
SPRN	-0.54335	1457
TRRAP	-0.54331	1458
WDR25	-0.54322	1459
OR5C1	-0.54304	1460
CMA1	-0.54303	1461
MORN1	-0.5426	1462
CRCT1	-0.54259	1463
DDX59	-0.54256	1464
TNS4	-0.54248	1465
NSUN4	-0.54234	1466
PSMD13	-0.54213	1467
CHD4	-0.54197	1468
TRAF2	-0.54175	1469
ZC3HAV1L	-0.54137	1470
MRPL9	-0.54105	1471
KIF20A	-0.54104	1472
ATP2B1	-0.54041	1473
LHX8	-0.54001	1474
PSMA1	-0.53948	1475
INTS10	-0.53913	1476
VTI1A	-0.53908	1477
METAP1	-0.53887	1478
UBIAD1	-0.5388	1479
IRF2BP2	-0.53843	1480
CDK2AP2	-0.53841	1481
SPG21	-0.53799	1482
OSTC	-0.53681	1483
CDC25B	-0.53647	1484
CARM1	-0.53625	1485
PUS1	-0.53624	1486
RNMT	-0.53499	1487
MRPL47	-0.53498	1488
TOMM6	-0.53493	1489
HLA-DRA	-0.53473	1490
PPP1R2	-0.53464	1491
PSMD1	-0.53453	1492
ZNF439	-0.53418	1493
KLC4	-0.53391	1494
LAMC3	-0.53306	1495
PLK4	-0.53299	1496
PDSS2	-0.53293	1497
THG1L	-0.53286	1498
FCGR1A	-0.53266	1499
HIST2H3D	-0.53241	1500
WDR46	-0.53228	1501
ZNF771	-0.53212	1502
SLC36A1	-0.53162	1503
ABCA7	-0.53159	1504
TRAPPC1	-0.53047	1505
SCD5	-0.52994	1506
TRIM4	-0.52993	1507
FOXRED1	-0.52981	1508
CHMP1A	-0.52872	1509
CYLD	-0.5284	1510
COPS6	-0.52838	1511
CWC25	-0.52832	1512
SGCA	-0.52821	1513
MAD1L1	-0.52786	1514
SPINT1	-0.5278	1515
CNPY2	-0.52777	1516
MRPL49	-0.52717	1517
ABCC6	-0.52688	1518
IDH3A	-0.5268	1519
PTPRE	-0.52667	1520
FANCM	-0.52663	1521
EVL	-0.52661	1522
FAM133B	-0.52643	1523
COCH	-0.52624	1524
AMER3	-0.52599	1525
ZNF684	-0.52587	1526
IRAK1	-0.52564	1527
RPL5	-0.52526	1528
C20orf201	-0.52518	1529
C5orf46	-0.52491	1530
PSMC3	-0.52468	1531
MPDU1	-0.52467	1532
CCDC101	-0.5244	1533
UFC1	-0.52437	1534
MTG1	-0.52407	1535
PPP1R15B	-0.52402	1536
ARL17A	-0.52379	1537
ZNF658	-0.52353	1538
THOC3	-0.52292	1539
MRI1	-0.52236	1540
DNAJB14	-0.52188	1541
TOMM20L	-0.52177	1542
GOT2	-0.52121	1543
RFC2	-0.52074	1544
MTRNR2L3	-0.52056	1545
BRAT1	-0.52055	1546
FABP5	-0.52049	1547
SHBG	-0.52008	1548
MED7	-0.51969	1549
HTATSF1	-0.51969	1550
TXNDC15	-0.5196	1551
ATP5D	-0.51946	1552
HIST1H4J	-0.51939	1553
BUD31	-0.51939	1554
KIAA0317	-0.5193	1555
PRR7	-0.51909	1556
GRB2	-0.51894	1557
CD200R1L	-0.51889	1558
LHB	-0.51885	1559
PRAMEF17	-0.51875	1560
DNM1L	-0.51875	1561
CYB561	-0.51874	1562
RSL1D1	-0.51802	1563
DHPS	-0.51792	1564
EEFSEC	-0.51788	1565
CDC73	-0.51784	1566
ASF1B	-0.51776	1567
DCAF4L2	-0.51765	1568
OSBP	-0.51751	1569
KIAA0556	-0.51714	1570
PRC1	-0.51705	1571
YWHAZ	-0.51703	1572
TCFL5	-0.51665	1573
DNAJB1	-0.51646	1574
DARS	-0.51632	1575
COMMD3-BMI1	-0.51628	1576
DGCR14	-0.51617	1577
IL10RA	-0.51593	1578
XRCC2	-0.51539	1579
H2AFZ	-0.51521	1580
UXS1	-0.51517	1581
ZNF428	-0.51513	1582
LIAS	-0.5151	1583
HPN	-0.51466	1584
ARHGAP23	-0.51455	1585
SIPA1	-0.5141	1586
TMEM116	-0.51384	1587
PET112	-0.51368	1588
MAK16	-0.51362	1589
IPO7	-0.51333	1590
TCF3	-0.51285	1591
DYNC1I2	-0.51154	1592
TKT	-0.51141	1593
SPANXE	-0.51133	1594
PTK7	-0.51091	1595
DNAL1	-0.51077	1596
CSNK1A1	-0.51039	1597
CXXC1	-0.50999	1598
GAL	-0.50968	1599
LTV1	-0.50958	1600
BUB1B	-0.50914	1601
NAA38	-0.50898	1602
TTI2	-0.50878	1603
NNAT	-0.50859	1604
S1PR5	-0.5083	1605
RBM39	-0.50788	1606
SCFD1	-0.50746	1607
LSM3	-0.50724	1608
ZNF48	-0.50721	1609
DLK2	-0.50689	1610
RNASEK	-0.50673	1611
C6orf136	-0.50655	1612
ARGLU1	-0.50623	1613
SPINT2	-0.50601	1614
TRIM49D1	-0.50596	1615
NUS1	-0.50521	1616
COA3	-0.50511	1617
RRP7A	-0.50465	1618
SWSAP1	-0.50436	1619
POLR1B	-0.50432	1620
SCAMP3	-0.50426	1621
KCTD10	-0.50414	1622
OVCH2	-0.50382	1623
IWS1	-0.50362	1624
POLR2K	-0.5036	1625
POC1B-GALNT4	-0.50334	1626
U2AF1	-0.50281	1627
ZNF492	-0.50245	1628
CRLF1	-0.50223	1629
KEAP1	-0.50204	1630
PRPF3	-0.502	1631
LOC100505679	-0.50139	1632
DDX5	-0.50136	1633
SH2D2A	-0.50133	1634
CCDC147	-0.50121	1635
ARHGEF15	-0.50047	1636
COX6A1	-0.50045	1637
SCAND1	-0.50036	1638
PFAS	-0.49954	1639
HID1	-0.49911	1640
HAPLN2	-0.49903	1641
CHORDC1	-0.49891	1642
EIF1	-0.49881	1643
NHP2	-0.49879	1644
TAF12	-0.49868	1645
ADAT3	-0.49855	1646
SLC39A10	-0.4985	1647
SRCIN1	-0.49848	1648
PDHB	-0.49841	1649
PHRF1	-0.4982	1650
RPS13	-0.49786	1651
CABP2	-0.49779	1652
KLF16	-0.49736	1653
TIPRL	-0.49727	1654
FAM86C1	-0.49703	1655
AMFR	-0.49676	1656
SREBF1	-0.4967	1657
ZNF829	-0.49612	1658
ANXA8L1	-0.49607	1659
GRAMD1A	-0.49605	1660
IFNA1	-0.49555	1661
NDUFAF5	-0.49524	1662
FUT8	-0.49476	1663
DENND4C	-0.4947	1664
SPRR2A	-0.49446	1665
LSMD1	-0.49441	1666
AAGAB	-0.49413	1667
SLC26A6	-0.49409	1668
CACNA2D2	-0.49396	1669
TPCN2	-0.49384	1670
CBLC	-0.49379	1671
NEIL1	-0.49323	1672
CFLAR	-0.49316	1673
CHRNB2	-0.49291	1674
MRPS6	-0.49288	1675
EMC3	-0.4926	1676
DPM2	-0.49239	1677
SLFN12L	-0.49191	1678
FBXL17	-0.49044	1679
NEU1	-0.49044	1680
EIF3F	-0.4903	1681
SLC9A3	-0.49017	1682
DDOST	-0.48935	1683
EIF5A	-0.48866	1684
NUP133	-0.48866	1685
GTF2IRD2	-0.4886	1686
TUBE1	-0.48837	1687
SNRPD2	-0.48811	1688
THOC2	-0.48801	1689
RNF121	-0.48713	1690
RPGRIP1	-0.48712	1691
PTTG1	-0.48702	1692
NCCRP1	-0.48699	1693
KIAA0947	-0.48657	1694
SDHC	-0.48655	1695
HAUS4	-0.48649	1696
SLC20A2	-0.48622	1697
ARL4D	-0.48604	1698
PYROXD2	-0.48562	1699
CD3EAP	-0.48559	1700
SNRNP200	-0.48544	1701
HJURP	-0.48532	1702
RFNG	-0.48525	1703
C17orf50	-0.48523	1704
CTAG2	-0.48489	1705
AATF	-0.48478	1706
ALYREF	-0.48451	1707
MYO7A	-0.48435	1708
UBE2W	-0.48432	1709
MIOS	-0.48428	1710
DIEXF	-0.48393	1711
KCNK16	-0.48391	1712
ZNF318	-0.48362	1713
NDUFA3	-0.48346	1714
PITPNM1	-0.48345	1715
MAP3K11	-0.48328	1716
RAC3	-0.4831	1717
CDK9	-0.48252	1718
TADA1	-0.48223	1719
WNT1	-0.48222	1720
CHAC2	-0.48217	1721
CAPRIN1	-0.48205	1722
PSME3	-0.48182	1723
RPS15	-0.48171	1724
EVA1B	-0.48152	1725
KRT38	-0.48102	1726
ACTG1	-0.48089	1727
TRMT6	-0.48088	1728
OPCML	-0.48052	1729
SRPR	-0.48043	1730
RUVBL1	-0.4804	1731
IMP3	-0.48038	1732
MSL1	-0.4803	1733
SERF1A	-0.48023	1734
LIG4	-0.48022	1735
DSCR4	-0.48019	1736
XAGE1B	-0.47948	1737
MRPL16	-0.47922	1738
CTAGE5	-0.47877	1739
AQP12B	-0.4787	1740
SSRP1	-0.47823	1741
ZMYND8	-0.47812	1742
RFX5	-0.47747	1743
TFAP2D	-0.47742	1744
SNRPB2	-0.47708	1745
ANKRD13D	-0.47703	1746
PRKCSH	-0.47683	1747
USP17L11	-0.4766	1748
DUSP22	-0.47638	1749
ANAPC10	-0.4763	1750
ARHGAP11B	-0.4761	1751
UBL7	-0.47607	1752
ABCE1	-0.47601	1753
IL12RB1	-0.47577	1754
WAC	-0.47571	1755
DNAJB13	-0.47553	1756
DDRGK1	-0.47529	1757
ZNF689	-0.47527	1758
SLC25A11	-0.47505	1759
MT1F	-0.47501	1760
PIDD	-0.47467	1761
NDC80	-0.47449	1762
TIAF1	-0.47437	1763
HSPA13	-0.47405	1764
TREML4	-0.47401	1765
NDUFS6	-0.47357	1766
BMP8A	-0.47305	1767
CHTF8	-0.4729	1768
TOP3A	-0.47272	1769
ETS1	-0.47254	1770
TMEM126A	-0.4717	1771
LCE3E	-0.47162	1772
SKP2	-0.47149	1773
MAPKAP1	-0.47143	1774
ZNF273	-0.47143	1775
POTEE	-0.47104	1776
MRPL38	-0.47072	1777
EXOSC4	-0.47045	1778
SDCBP2	-0.4704	1779
OGT	-0.47038	1780
LCE1B	-0.47033	1781
VPS54	-0.47006	1782
OXA1L	-0.46972	1783
LMNB1	-0.46874	1784
POTED	-0.46862	1785
KRTAP4-9	-0.46819	1786
NMD3	-0.46802	1787
HSPE1-MOB4	-0.46777	1788
LIMD2	-0.46699	1789
DSCR3	-0.46689	1790
UBE2L3	-0.46675	1791
TMEM155	-0.46668	1792
MBTPS2	-0.46639	1793
DAND5	-0.46619	1794
RIIAD1	-0.46601	1795
OR4F15	-0.46584	1796
TADA2B	-0.46487	1797
SET	-0.46376	1798
MTERFD2	-0.46375	1799
CTPS1	-0.46367	1800
COX4I1	-0.46362	1801
NDNL2	-0.4636	1802
TRIB1	-0.4632	1803
LRCH4	-0.46249	1804
ATP6V1A	-0.46188	1805
HPRT1	-0.46122	1806
IGBP1	-0.46121	1807
QPRT	-0.46112	1808
DDX49	-0.46091	1809
MLST8	-0.46084	1810
RBBP5	-0.46083	1811
ATP5H	-0.46057	1812
AMBN	-0.46039	1813
SF3A1	-0.46033	1814
TBRG4	-0.46011	1815
HMBS	-0.4601	1816
SLC35E4	-0.4601	1817
BAGE3	-0.46009	1818
NXT1	-0.46008	1819
COMMD4	-0.46001	1820
HEXDC	-0.45952	1821
ZNF536	-0.45948	1822
C9orf117	-0.45944	1823
PLEKHG2	-0.45925	1824
GMPS	-0.45895	1825
RPS19BP1	-0.45871	1826
RPS6	-0.45815	1827
PPAT	-0.45812	1828
PTPRCAP	-0.45784	1829
PAK2	-0.45771	1830
RFC3	-0.45766	1831
TPR	-0.45717	1832
IPO5	-0.45655	1833
CARNS1	-0.45644	1834
MRPL12	-0.45596	1835
NDUFS5	-0.45564	1836
EMC2	-0.45524	1837
USP18	-0.45498	1838
C1orf131	-0.45485	1839
TMEM5	-0.45441	1840
ARPC4-TTLL3	-0.4543	1841
PROCA1	-0.4541	1842
UTP18	-0.4541	1843
ADRBK1	-0.45404	1844
ACTR3B	-0.45401	1845
SRGAP2B	-0.4539	1846
SLCO2B1	-0.45382	1847
C14orf166	-0.45362	1848
DCTN3	-0.45353	1849
TSEN15	-0.45309	1850
GTPBP5	-0.45262	1851
WDR92	-0.45261	1852
SIDT2	-0.45207	1853
MAX	-0.45206	1854
MAU2	-0.45199	1855
SURF4	-0.45198	1856
LSM7	-0.45198	1857
PLEC	-0.45172	1858
VPS35	-0.45166	1859
TRAPPC3	-0.45158	1860
EMC4	-0.45117	1861
ZNF217	-0.45084	1862
MRE11A	-0.45084	1863
ZC2HC1C	-0.45073	1864
PFDN2	-0.45072	1865
PGC	-0.45045	1866
RNPS1	-0.45044	1867
RPE	-0.45023	1868
CLASRP	-0.45023	1869
RASGRP2	-0.45014	1870
PTPN23	-0.45013	1871
SGTA	-0.44962	1872
PCDH1	-0.44941	1873
CYCS	-0.44933	1874
ARHGEF40	-0.44903	1875
ALS2	-0.44855	1876
TMEM106A	-0.44846	1877
GSTP1	-0.44836	1878
NCBP2	-0.44809	1879
ENY2	-0.44752	1880
SFN	-0.44749	1881
MED31	-0.44716	1882
IL12RB2	-0.44688	1883
TSFM	-0.44675	1884
ZNF808	-0.44666	1885
SRRM1	-0.44647	1886
DDX31	-0.4462	1887
IFT46	-0.44601	1888
SDHB	-0.44578	1889
PIGH	-0.44577	1890
SLC1A5	-0.44575	1891
GPANK1	-0.44564	1892
RBM28	-0.44556	1893
USE1	-0.44551	1894
HNRNPM	-0.44551	1895
MTL5	-0.44545	1896
KIF24	-0.44513	1897
ATP5J2-PTCD1	-0.44486	1898
OR2A25	-0.44471	1899
TMEM165	-0.44463	1900
NPAT	-0.44433	1901
PSMC1	-0.44401	1902
HOXA9	-0.4438	1903
HEPACAM2	-0.44377	1904
RTCB	-0.44362	1905
TXN	-0.4434	1906
CTRB2	-0.44325	1907
ACO2	-0.44301	1908
SLC25A19	-0.44261	1909
ARF6	-0.44241	1910
KCNT1	-0.44199	1911
SAMM50	-0.44197	1912
ACSM3	-0.4418	1913
PFDN1	-0.44133	1914
LRRC16B	-0.44124	1915
DPAGT1	-0.44121	1916
ARRDC1	-0.441	1917
TRIM68	-0.44097	1918
OR4X2	-0.44079	1919
DUSP12	-0.44067	1920
TEAD1	-0.44048	1921
ALG8	-0.44031	1922
DEFB131	-0.43989	1923
MMS22L	-0.43958	1924
POLR2A	-0.43949	1925
JKAMP	-0.43922	1926
ASIP	-0.43917	1927
PTP4A3	-0.43916	1928
GTF3A	-0.4386	1929
LRPPRC	-0.43833	1930
NUP85	-0.43807	1931
LOC283710	-0.43783	1932
TMUB2	-0.43777	1933
ARCN1	-0.43752	1934
UBE2N	-0.43751	1935
SMIM3	-0.43742	1936
RFWD2	-0.43698	1937
TRIM28	-0.43637	1938
RPL15	-0.43613	1939
PHYHD1	-0.43607	1940
LCE2A	-0.43557	1941
SPATA5L1	-0.43518	1942
PSMG3	-0.43518	1943
PGRMC2	-0.43495	1944
LYRM5	-0.43491	1945
PCDHGA10	-0.43486	1946
ARRDC2	-0.43448	1947
PAG1	-0.43396	1948
RPL27A	-0.43387	1949
DEXI	-0.4338	1950
ANKRD13A	-0.43373	1951
DDX4	-0.43361	1952
DIS3	-0.43355	1953
LINGO4	-0.43339	1954
KCNK15	-0.43323	1955
ZNF253	-0.43314	1956
MBTPS1	-0.43289	1957
RNF44	-0.43285	1958
MTX2	-0.43242	1959
LRRC59	-0.43236	1960
NDUFB11	-0.43216	1961
SLC7A6	-0.43215	1962
HARS2	-0.43212	1963
DLAT	-0.43173	1964
MED21	-0.43163	1965
CTSF	-0.4316	1966
NAA50	-0.43156	1967
EIF2A	-0.43113	1968
PRELID1	-0.43106	1969
SKIV2L	-0.4309	1970
METTL12	-0.43054	1971
MIPEP	-0.43032	1972
ASB10	-0.43002	1973
C1orf109	-0.42992	1974
DPH5	-0.42988	1975
PDCD6IP	-0.42977	1976
AASDHPPT	-0.42969	1977
PER1	-0.42954	1978
NOTCH2NL	-0.42934	1979
SPOP	-0.42914	1980
GPHA2	-0.42903	1981
METTL16	-0.4288	1982
FBXL19	-0.42871	1983
C8orf47	-0.42861	1984
NRD1	-0.42843	1985
MFRP	-0.42814	1986
TNFRSF8	-0.42813	1987
VKORC1L1	-0.4281	1988
LOC100507462	-0.42786	1989
MED26	-0.42784	1990
CRYAB	-0.42762	1991
DDX19B	-0.42695	1992
IRF1	-0.42685	1993
RUFY1	-0.42659	1994
PLAA	-0.42636	1995
FOXA2	-0.4263	1996
FLG	-0.42621	1997
PEX12	-0.42609	1998
[truncated: 16,926 more rows]

## Sheet: Dataset EV1E
Dataset EV1E: Med.CS for each gene from the genome-wide CRISPR screens in GIST cells
Gene Symbol	GIST430 med.CS	GIST-T1 med.CS
NGLY1	-3.31517	-1.48962
DHX9	-3.27161	0.043057
PTPMT1	-3.09197	-2.19354
DPH6	-3.08626	-1.67212
ACTR3	-2.89373	-1.33363
DYNLL1	-2.86338	1.95972
SOD2	-2.80782	-1.98527
WDR24	-2.79388	-0.590173
RGPD2	-2.78545	0.411837
HIC1	-2.74986	-1.76153
CRCP	-2.7249	-1.84857
PELO	-2.72336	-0.965703
RTCB	-2.70962	-0.145934
GOLGA6L4	-2.68642	-2.42808
KATNB1	-2.6708	-1.77446
MRPL36	-2.6649	-1.6655
NAA10	-2.65206	-0.427836
DUT	-2.65033	-1.26648
AARS	-2.63902	0.166109
TRMT112	-2.58486	-1.12635
OSGEP	-2.57865	-1.45359
RPTOR	-2.56563	-1.41395
CCDC115	-2.54283	-0.360493
DARS	-2.52758	-1.01105
DDX20	-2.48719	-1.62161
PPP4C	-2.48223	-1.34349
RPL3	-2.48138	-2.28266
CCT8	-2.46145	0.330549
SPDYE5	-2.45537	-0.916089
RPS3A	-2.45391	-0.369195
TBCA	-2.45028	0.185659
NSMCE2	-2.44364	-1.10378
DPH5	-2.43807	0.727999
PDCD2	-2.4329	-2.59872
C10orf131	-2.42381	0.177407
WDR74	-2.41669	-1.40361
DDI2	-2.40508	-0.500775
PSMA7	-2.38641	-0.645931
CTDP1	-2.38548	-1.16142
TONSL	-2.38393	-0.186007
ANAPC5	-2.38044	-1.28798
CDAN1	-2.38005	-0.214846
RBX1	-2.3653	-1.73582
TP53RK	-2.35735	-1.27904
SBNO1	-2.34802	-2.01141
POLR2J2	-2.32768	-2.11736
RPL9	-2.32722	0.0260918
TMEM199	-2.32021	-1.60312
CENPC1	-2.31852	-0.587625
ANAPC2	-2.31704	0.148435
CEBPZ	-2.29864	-1.03943
DHX33	-2.29284	-1.26081
NOP16	-2.2921	-0.927818
C15orf41	-2.28663	-1.26497
POLR2E	-2.28391	-1.87597
TBCC	-2.26951	-2.22947
ASNA1	-2.26142	-2.07628
AURKB	-2.2586	-0.378107
HIST1H2AJ	-2.25772	-0.262986
AGAP2	-2.24936	-1.34586
C2orf27A	-2.24894	-0.100625
SKP1	-2.24814	-1.84397
CDK4	-2.2467	-1.27753
NRBP1	-2.246	-0.580535
UBE2H	-2.24467	-1.57353
FNTB	-2.24249	-0.507646
RPS8	-2.23941	-1.24142
SNRPC	-2.23855	0.0563462
IPO11	-2.23554	-1.1181
SMG7	-2.23401	-1.30367
SEH1L	-2.23252	-0.408911
RPS18	-2.22946	-0.648269
SHOC2	-2.21864	-1.2254
RPS10-NUDT3	-2.21773	-1.89538
TAF1C	-2.20961	-1.49748
SASS6	-2.20652	-1.20515
POU2F1	-2.19674	-2.60695
HNRNPM	-2.18927	-1.534
SNRNP40	-2.18766	0.544699
RPL17	-2.18502	-0.838964
DPAGT1	-2.18271	-0.466435
HSP90AB1	-2.18019	-0.616183
RPL12	-2.16823	-0.766833
RPL18	-2.16777	-1.40587
RPF1	-2.16694	-1.17771
WDR43	-2.16636	-1.42089
NPLOC4	-2.16358	-0.889905
TPX2	-2.16251	-0.757691
PSMC5	-2.15573	-0.809916
PRPF38B	-2.15474	-0.986656
BUD31	-2.15303	-2.30535
N6AMT1	-2.14522	0.219402
ARL2	-2.14115	-1.61659
RBBP4	-2.13826	-0.329384
SRSF2	-2.13709	-1.41234
C14orf80	-2.13677	-1.41467
PSMA3	-2.13525	-0.670119
XRN1	-2.1303	-0.921721
MDN1	-2.12843	-1.3162
ZNF259	-2.12362	-1.95003
SPC24	-2.12341	-0.414099
RAB5C	-2.11816	-1.35446
XAB2	-2.11733	0.0998588
IARS	-2.11399	1.08585
RPL32	-2.11182	-1.55611
MAK16	-2.10596	-0.439343
WRAP53	-2.10125	-1.01696
MDM2	-2.09973	-0.611355
PGK1	-2.0946	-0.547112
MED1	-2.09108	-0.956437
NPIPA5	-2.09091	0.326152
TRAIP	-2.08759	-0.0372798
POLR2D	-2.08741	-1.23724
UBE2I	-2.08596	-1.05173
RPL41	-2.0801	-0.78106
RBM25	-2.07962	-0.453661
SNRNP70	-2.07929	-0.602917
NUDT21	-2.07362	-0.352288
OR8U8	-2.06783	-0.643354
VMP1	-2.06592	0.213687
CCDC86	-2.06139	0.11307
NARS	-2.06029	-1.31171
UFD1L	-2.05949	-0.367837
PQBP1	-2.05394	-0.97331
TSEN2	-2.04989	-0.764847
PPIL1	-2.04213	-0.972935
ATP6V0D1	-2.03588	-0.478808
SRSF11	-2.03579	-0.394007
EIF1AX	-2.03324	-1.73336
USP39	-2.03283	-0.452459
RPS21	-2.03127	-1.22024
PTPN2	-2.02888	-0.42806
HIRA	-2.0229	-1.13418
RPS28	-2.01578	-1.51959
PPP2R1A	-2.0145	-0.523318
E2F1	-2.01337	-1.2988
SSRP1	-2.00815	-0.492121
KLRC1	-2.0069	0.339672
DNAJC11	-2.00502	-0.31379
FCF1	-2.00248	-0.954341
SPATA5	-1.99998	-0.818185
RPS24	-1.99976	-0.739837
SCAP	-1.99973	-1.66853
PPIH	-1.99115	0.10916
SIT1	-1.99058	-2.06565
CCNH	-1.98886	-0.622347
GAPDH	-1.98656	-1.25261
UBA5	-1.97981	-0.427947
PNKP	-1.97883	-1.12473
RSPH6A	-1.97558	0.312637
RPL18A	-1.97305	-1.42157
CENPC	-1.97293	-0.675755
ARID5B	-1.96842	-1.06926
CDC37	-1.96788	-0.215615
SOD1	-1.96625	-0.403913
ATP6V1H	-1.96544	-0.884938
NAA30	-1.96406	-1.62464
SUMO2	-1.96319	-0.227222
INTS2	-1.95814	0.898663
TRAPPC8	-1.95589	-1.2681
EEF1B2	-1.95563	-0.613766
GATAD1	-1.95419	-0.994961
DDX21	-1.95274	-0.760107
RRS1	-1.95121	-0.45167
PIK3C3	-1.95092	-1.74083
RFC3	-1.94877	-0.153772
RPS25	-1.94742	-1.09521
CCNA2	-1.94533	-1.73691
CDC27	-1.94398	-0.878181
NDOR1	-1.94215	-0.676549
AATF	-1.94062	-1.06761
HNRNPL	-1.93967	-1.21225
PSMB3	-1.93782	-0.832734
EEF1A1	-1.93275	-0.489275
ZW10	-1.93226	0.0882607
NLE1	-1.93138	-0.359174
ELP2	-1.93039	-0.98526
UBE2NL	-1.9289	-1.13712
POP5	-1.92756	-1.16643
CAPZB	-1.92749	-1.14177
PCNA	-1.92513	-0.878594
GDF1	-1.92154	0.793874
SFSWAP	-1.92085	-1.62431
XRCC5	-1.92	-1.41396
LSM11	-1.9192	-0.694383
RAD51	-1.91881	-0.289795
URB1	-1.91783	-0.660154
TMA16	-1.9163	-0.586081
NIP7	-1.9143	-0.950899
SYS1	-1.91303	0.539275
NARFL	-1.91026	-2.25524
RPL36	-1.90944	-0.430594
FXN	-1.90841	-0.984941
MOCS3	-1.90593	-0.38542
MAD2L1	-1.90534	-1.49905
FIS1	-1.90457	-1.01842
CDK1	-1.90414	-1.07798
TAMM41	-1.90139	-0.755084
WDR59	-1.90128	-0.543503
DDX10	-1.89908	-0.635486
SMARCB1	-1.89766	-0.088355
NIPBL	-1.89424	0.5821
BRF1	-1.89418	-1.27581
KANSL2	-1.89335	0.231585
ELP3	-1.89308	-1.03112
KDM8	-1.89025	-0.12372
OR1I1	-1.88848	0.18801
ALG2	-1.8865	-0.964038
CRIPT	-1.88631	1.20234
DHPS	-1.88598	-0.664421
NCBP1	-1.88484	-0.201044
PTAR1	-1.88374	-0.988178
RPL34	-1.88163	-1.86007
C16orf59	-1.88053	-0.0400112
WDR82	-1.87643	-0.295198
STX4	-1.87513	-1.56011
RPL13	-1.87351	-1.07253
HUWE1	-1.87333	-1.49445
FDX1L	-1.87286	-1.64691
FAM96B	-1.87199	0.379804
SLC7A6OS	-1.8699	-1.65734
MEMO1	-1.86689	-0.703604
BCLAF1	-1.86424	-0.803489
PSMD12	-1.86111	-1.19888
TEN1	-1.85776	-0.906724
NUFIP1	-1.85768	0.368575
ELP5	-1.85636	-1.24946
UBE2M	-1.85632	-0.866587
NHP2L1	-1.85621	-0.687073
SNUPN	-1.85452	-0.85455
USP22	-1.85444	0.189736
SRSF1	-1.85244	0.979623
GNB1L	-1.85185	-0.919151
PRPF38A	-1.85134	-0.788484
IST1	-1.84997	-0.117325
NAE1	-1.84853	-0.440941
TAF11	-1.84785	0.355314
CDCA8	-1.84527	-0.899528
NDNL2	-1.84292	0.801881
EWSR1	-1.84268	-0.730063
RPL37A	-1.84228	-0.6746
RPS26	-1.84046	-0.292455
RPUSD4	-1.83962	-2.53914
QARS	-1.83697	-0.532508
RPS9	-1.8369	-1.10473
EIF2B2	-1.83515	-1.39048
ECD	-1.83161	-0.898039
COPB1	-1.83097	-0.146368
MRPS21	-1.83075	0.431201
PDCL3	-1.83057	-1.1276
ZNHIT2	-1.83027	1.05334
FBL	-1.83022	-0.607936
UTP3	-1.82967	-0.150265
AP2S1	-1.82677	-0.727365
CSE1L	-1.82633	-0.217382
SNRPD1	-1.82586	-0.683387
MRP63	-1.8245	-0.512864
TAZ	-1.8218	-0.941079
RPS11	-1.82077	-1.54138
SLC22A17	-1.81893	-0.112762
AGAP4	-1.81765	-0.643174
MFN2	-1.81677	0.466803
KHNYN	-1.81463	-0.592207
IARS2	-1.81084	-0.875904
EIF6	-1.81007	-0.559279
PTCD1	-1.80892	0.625165
XPO5	-1.80888	0.0157774
LOC100132247	-1.8067	-0.167653
RARS2	-1.80649	-0.499383
POLD1	-1.80549	0.69082
TUBGCP4	-1.80526	-0.449594
TXNL4A	-1.80466	-1.76052
CSNK1A1	-1.80385	-0.648404
ARID1A	-1.80362	-1.3807
MAPK14	-1.8018	-0.135759
MZT2B	-1.80012	-1.1456
CDIPT	-1.7985	-1.0125
PDRG1	-1.79652	-1.63278
PRPF40A	-1.79569	-1.48524
SYT13	-1.79514	-0.829197
GTF2H2	-1.7911	0.726852
VHL	-1.7885	-0.527225
RSL24D1	-1.78786	-1.14001
NOP2	-1.78725	-0.766935
SEPT8	-1.78544	0.115158
ARMC7	-1.78418	-0.958374
PCIF1	-1.78318	0.289824
SS18L2	-1.78302	-1.49808
DNAJB14	-1.7797	-0.295263
DYRK3	-1.77928	-0.824061
IMP3	-1.77862	-1.55624
KTI12	-1.77856	-1.40499
ANKRD11	-1.77675	2.31258
PGK2	-1.77421	1.57104
RPS15A	-1.77364	0.885896
LOC100288332	-1.76873	-0.2385
C5orf34	-1.76782	1.03454
TAF13	-1.76768	-1.21319
U2AF1	-1.76655	-0.829796
SFPQ	-1.76603	-1.00685
TOMM20	-1.76575	0.340039
SAA4	-1.76542	-0.13888
HINFP	-1.76284	-1.42692
ZEB2	-1.76192	0.597689
RCE1	-1.75942	-1.03334
SF1	-1.75863	-1.57852
POLR3A	-1.75801	-0.738303
IER3IP1	-1.75756	-1.04656
MED17	-1.75737	-1.24106
NBPF24	-1.75698	-1.66331
RPS19	-1.75542	-1.7607
MRPL13	-1.75203	-0.74945
LIG1	-1.75187	-1.24234
PSMA5	-1.7491	-0.0114302
ASH2L	-1.74789	-0.514909
PLK1	-1.74705	-0.962243
ZMAT2	-1.74381	-1.28117
CTU1	-1.74164	-1.58011
ABT1	-1.74107	-1.42416
CEP192	-1.74061	-0.154286
DDX18	-1.74029	-0.833606
IRG1	-1.7381	-1.48714
RAF1	-1.73663	0.964306
SCGB1C1	-1.73656	0.300919
GINS1	-1.7364	-1.09236
SMIM13	-1.7346	0.755937
UNC50	-1.73394	-0.713972
ZNHIT1	-1.73077	0.155009
MRPL4	-1.7304	-1.26852
MRPL10	-1.72955	-0.0584581
FARSB	-1.72945	-1.70605
PMPCA	-1.72828	-1.2253
GARS	-1.72826	-0.597056
CNOT3	-1.72675	-0.633573
CHEK1	-1.72664	-0.702454
PAK1IP1	-1.72645	-0.725804
SNRPA	-1.72521	-1.32826
INO80C	-1.72332	-1.38484
BAP1	-1.7229	-0.789252
C7orf26	-1.72246	-0.270338
ANKLE2	-1.72223	0.423665
ZNF574	-1.72085	-1.51856
C9orf173	-1.72067	0.587466
EIF2B1	-1.72003	-0.0171678
SRP9	-1.71964	-0.177276
TAF1	-1.71958	-0.286237
PLXDC1	-1.71345	-1.28928
DYNC1H1	-1.71258	-0.173223
QRSL1	-1.71251	-1.13186
SBDS	-1.71092	-0.691463
EED	-1.70947	-1.38439
DPH1	-1.70814	-1.05967
MRGBP	-1.70724	-0.155485
PCID2	-1.70686	0.873168
TIMM50	-1.70534	-1.2897
GNB2L1	-1.70421	-1.34384
XRCC3	-1.70379	-0.356515
GAR1	-1.70325	-0.94904
LOC100130451	-1.70264	-0.417507
KPNB1	-1.70197	-1.18239
CISD3	-1.70129	-1.82073
ZMAT5	-1.69967	0.249396
TUT1	-1.69965	-0.0963596
U2AF2	-1.69884	-0.69927
CXXC1	-1.69792	-1.19923
TBL3	-1.69551	-1.44558
NEDD8	-1.69457	1.02107
YARS2	-1.6938	0.344195
TRNAU1AP	-1.69275	-1.6682
RPS13	-1.69243	-0.352221
HNRNPU	-1.69191	-0.234309
PRC1	-1.69171	-0.884555
DNAJC17	-1.69084	0.286572
POLR3K	-1.68848	-0.841105
MAGEA6	-1.68835	0.535253
PARN	-1.6876	-1.4254
MRPL18	-1.68733	-1.23845
DNAJC2	-1.68717	-0.97557
PSMD8	-1.68481	-1.19813
CSNK1D	-1.68375	-0.932066
ATP6V1B2	-1.68208	-0.417626
CCT4	-1.67955	-1.01374
GNL3	-1.67952	-0.031767
CTSG	-1.67946	0.706612
OS9	-1.67913	-1.86433
SPDL1	-1.67866	-0.951721
MED14	-1.67762	-0.178446
ATP5J	-1.67742	-0.427652
PPIL2	-1.67722	-1.05876
SH2D1B	-1.67693	-0.900415
PRPF4	-1.67605	-1.51383
MLLT1	-1.67585	-1.75166
GPN2	-1.67516	-0.37706
IMP4	-1.67258	-0.141991
SEC61A1	-1.67214	0.510185
PPIL4	-1.67196	-0.657227
EIF2B5	-1.67179	0.463352
RNF168	-1.66994	-0.361966
GDF10	-1.66993	-0.10521
POP7	-1.66976	-1.70668
RPL6	-1.66881	-1.09893
MAPKAP1	-1.66832	-1.20531
MRPL48	-1.66816	-1.32238
CSTF3	-1.66705	-0.71044
TRIM49D1	-1.66623	-1.06729
BRD4	-1.66607	-0.989037
DDX52	-1.66566	-0.0126241
PPIAL4A	-1.66562	-0.9247
CTU2	-1.66408	-1.28125
SRRD	-1.66383	-1.23108
ZSWIM8	-1.6624	-0.998423
ALDOA	-1.66226	-0.745048
PPIAL4E	-1.66032	-0.809474
PPP4R2	-1.66	-0.0670235
BUB1B	-1.65857	-0.612332
CYP27B1	-1.65753	-0.975831
MED30	-1.65678	-0.854672
MRPL27	-1.65579	-0.983798
CRKL	-1.65452	-1.75491
SPATA5L1	-1.65429	-0.20341
RABGGTB	-1.65385	-0.058958
RBM27	-1.65263	-0.382107
HCFC1	-1.65244	1.09025
NUMA1	-1.65205	0.832384
MZT1	-1.65177	-0.212761
SPATA31A5	-1.65148	-0.274186
PSMB2	-1.64942	-1.68789
KTN1	-1.64942	0.402661
USP48	-1.64881	-0.224454
KANSL3	-1.64874	-0.316608
MYCN	-1.64707	-1.60857
SMARCD1	-1.6448	-0.387601
HIST1H3I	-1.6445	-0.0318994
LAMTOR3	-1.64297	-0.83663
VPS25	-1.64291	0.322261
DNM2	-1.64221	-1.16857
TARS2	-1.63836	-1.11885
ACTR8	-1.63823	0.507111
COG3	-1.63822	-1.19588
RPL26	-1.63788	-1.7815
RPP38	-1.63757	-1.10558
PSMD14	-1.63717	-1.66707
VCP	-1.63692	-1.2325
NCAPH2	-1.63479	-0.72184
ATP6AP1	-1.63465	-1.18611
PCBP2	-1.63445	0.244442
ARHGAP19	-1.63426	0.72779
DIDO1	-1.63245	-0.240571
GADD45GIP1	-1.63175	-1.16637
YAE1D1	-1.63159	-0.582486
TOPBP1	-1.63156	0.330041
NFS1	-1.63061	-0.533908
BRAT1	-1.6304	-0.434361
ATP5F1	-1.62684	-1.54059
ESPL1	-1.62626	-2.00022
PRPF4B	-1.62601	-0.334228
EIF3K	-1.62578	-1.58226
TIMM10	-1.62164	-0.473603
NCAPG	-1.62147	-0.375768
SARS	-1.62079	-1.16688
WASH1	-1.62014	-2.33159
HSPA8	-1.61982	-1.6136
RNGTT	-1.61979	0.501382
EIF3H	-1.61909	-0.677855
NHP2	-1.61776	-1.4044
WDR70	-1.61768	-0.302724
CASP7	-1.61552	-0.653579
UBE3A	-1.61483	-0.113588
SF3B4	-1.61466	-1.00126
RPS27	-1.61313	-0.801346
EMC1	-1.6096	-1.09314
COLEC12	-1.60843	-0.298283
DDX59	-1.60814	-0.299103
CSNK2B	-1.60749	-1.01123
RANGAP1	-1.60735	0.0243924
HPS5	-1.60445	-1.29581
GAL3ST4	-1.60396	-1.21377
ANAPC11	-1.60392	-0.806618
SLC26A10	-1.6035	-0.622113
TP53AIP1	-1.60331	-0.857485
C14orf166	-1.60292	-1.09395
TBP	-1.59943	-0.249898
CDC16	-1.59893	-0.694358
TAF2	-1.59882	-0.465641
CCND3	-1.59881	-0.780933
TMEM147	-1.59876	-1.5347
HEATR1	-1.59773	-1.36232
NUP85	-1.59763	-1.79679
KANSL1	-1.5976	-0.102785
DHX36	-1.59693	0.0295747
PRPF39	-1.59487	-0.43798
BANF1	-1.59346	-0.0233951
CENPM	-1.5923	-0.487659
C19orf43	-1.59225	-1.12493
PPIE	-1.5918	-1.10972
RPL15	-1.59098	-1.15215
GTF3C4	-1.58887	-1.31602
PTTG1	-1.58879	-0.331781
TRIM37	-1.58775	-0.383198
ECT2	-1.5874	-0.771192
CEP152	-1.58515	-1.4598
GLMN	-1.58498	-1.68473
DET1	-1.58446	-0.872799
RPL14	-1.58378	-0.394689
RBMX2	-1.5833	-0.943069
SMNDC1	-1.5828	-1.34919
ATAD3A	-1.58254	-0.82436
GPR75-ASB3	-1.58168	-0.552382
HNRNPC	-1.58138	-1.38327
USP7	-1.58043	-1.23655
CIRH1A	-1.58019	-0.450192
RUVBL1	-1.57729	-1.63035
CCDC101	-1.57689	1.44184
RBBP6	-1.57498	-0.831416
DDOST	-1.57446	-0.133429
COPA	-1.57422	0.904162
TRAPPC13	-1.57421	1.68019
TICRR	-1.5726	-0.611769
ARHGAP21	-1.57129	0.150826
ATP5J2	-1.57124	-1.376
RPL5	-1.57034	-0.0978989
NAA50	-1.56972	-1.179
HSPE1	-1.56874	-1.86412
OTP	-1.56857	-0.670161
KRTAP4-7	-1.56841	0.161734
COG2	-1.56761	-0.0196361
PITX1	-1.56666	-1.88319
SRSF10	-1.56645	-0.778066
SNRPA1	-1.56604	-0.832607
C2orf44	-1.56592	-0.492026
PTMA	-1.56561	-0.0255926
MZT2A	-1.56554	-0.343895
PRPF3	-1.56534	-1.02753
HAND1	-1.56501	-1.6375
PFDN6	-1.56438	-0.698974
RPRD2	-1.56377	-1.19983
RPS14	-1.5628	-0.996308
WDR96	-1.56229	-0.444728
SMU1	-1.56187	0.0914731
PTCD3	-1.56114	-1.14083
CDC7	-1.56043	-0.465724
NCAPG2	-1.56017	-1.54676
AASDHPPT	-1.55632	-0.410769
ARGLU1	-1.55477	-0.476261
HDAC3	-1.55329	-0.762336
GRB2	-1.553	-1.1132
SUGP1	-1.55176	0.928875
TANC2	-1.55158	-0.864191
XRCC6	-1.55058	0.217374
RAD9A	-1.55024	-1.55826
THOC7	-1.54788	-1.26566
MRPL54	-1.5431	-1.29816
PSMA6	-1.54271	-1.3493
NBAS	-1.54197	-0.726225
KLHL20	-1.53892	-0.322659
NAA38	-1.53763	-0.0838425
TMEM258	-1.53749	-0.580205
CENPW	-1.53706	-1.85545
MIS18A	-1.53676	-0.68836
EIF2S2	-1.53671	0.00806732
C1QBP	-1.53635	-2.44026
SF3B5	-1.53583	-1.69527
MCM7	-1.53521	-1.42971
CPSF6	-1.53516	-0.707555
DPT	-1.5348	-1.10656
CMTR1	-1.53396	-1.0199
CCAR1	-1.53294	-0.621022
CENPA	-1.53248	-1.87346
RBM17	-1.53229	-0.81729
POLE2	-1.53216	-0.43567
PRPF6	-1.53214	-0.711098
ITPRIPL2	-1.53038	-0.47659
TMEM214	-1.53	-0.73703
CPSF3	-1.52976	-0.312149
RFT1	-1.52956	-0.435573
SLC25A26	-1.52835	-1.21988
TRNT1	-1.52821	0.312917
YBX1	-1.52817	-0.45103
UBA2	-1.52798	-0.623871
ATP2B1	-1.52753	0.147777
NRDE2	-1.52722	-0.767602
PSMC1	-1.52685	-0.920213
MARS2	-1.5266	-1.82916
RPL27	-1.52655	-0.0970493
SMARCC2	-1.5261	0.119507
POLR3E	-1.52579	0.530528
CMYA5	-1.52527	-1.11581
RET	-1.52526	-0.439583
RBM39	-1.52517	-1.51204
DHX38	-1.52414	-1.03872
RPS4X	-1.52312	-0.125943
ELOF1	-1.52299	-0.554647
MASP1	-1.52118	-0.84045
RICTOR	-1.52082	-0.832948
MDM1	-1.52079	-0.06218
TRIM35	-1.52064	-0.693143
PAIP1	-1.52019	-0.14445
EEFSEC	-1.51944	-0.754936
SREK1	-1.51899	0.501064
AKT3	-1.5185	-1.555
ARHGEF10L	-1.51689	0.0144565
ARFRP1	-1.51635	-1.3726
PAF1	-1.51605	-0.986501
CCDC59	-1.51589	-1.41176
SART3	-1.51476	-2.08125
POLR1C	-1.51458	-1.04573
CPSF4	-1.51432	-1.1417
CCDC74A	-1.51415	-0.323602
ANKRD20A1	-1.51342	0.726151
EEF2	-1.51335	-0.853083
PACSIN2	-1.51311	-0.0869359
MRPL34	-1.5127	-1.73273
ANKDD1A	-1.51252	-1.40378
GSX2	-1.51222	-1.45341
CLTC	-1.51084	0.375593
MED9	-1.51036	-0.996791
SRPRB	-1.51017	-0.677653
COPS2	-1.50977	-0.827741
PNO1	-1.50976	-0.0854886
VPS4A	-1.5096	-0.848263
B3GNT3	-1.50919	-0.594008
SAMD9L	-1.50662	-0.286962
LSM2	-1.50538	-1.68512
RIMBP2	-1.50507	0.577725
PRRC2A	-1.50504	-0.283732
CTCF	-1.50416	-1.38322
SP3	-1.50313	-0.859005
HIST2H2AC	-1.50273	-1.70599
CTDSP1	-1.50226	0.215841
UBA1	-1.5016	-1.12723
HYPK	-1.50137	-2.07566
YIPF3	-1.50077	0.278575
HIST2H2BE	-1.50003	0.165842
TIMM13	-1.49981	-1.15145
METTL14	-1.49899	2.92656
FABP5	-1.49856	-0.0549108
RGPD5	-1.49718	-0.812262
GTPBP4	-1.49695	-1.15551
PHB2	-1.49683	-0.557423
PWP2	-1.49651	0.195888
RPA1	-1.49526	-0.945325
FAM5C	-1.49405	-0.96865
CSTF1	-1.49376	-1.36367
MADCAM1	-1.49363	0.439428
GIGYF2	-1.4907	-1.83548
C10orf113	-1.49067	-0.764182
FGFR3	-1.49058	-1.05895
DEPDC1B	-1.48971	-0.0515199
METTL1	-1.48962	-0.718773
CENPJ	-1.48882	-0.920241
SMARCA5	-1.48715	-1.46413
TMEM167A	-1.48703	-1.83452
DDX27	-1.48646	-0.29004
SSB	-1.48577	-0.675948
PZP	-1.48524	0.603115
EFS	-1.48463	0.162769
MTG1	-1.48457	-1.72726
SPC25	-1.48445	-1.60149
GFER	-1.48374	-1.46779
ISLR	-1.48335	0.853052
SNRNP25	-1.48295	-2.23127
OBP2A	-1.48068	-0.786084
EHMT1	-1.48064	-1.28759
AHDC1	-1.48059	-0.284865
RBBP8	-1.47977	-0.775788
SDAD1	-1.47921	0.360886
MRPL40	-1.47892	-1.46602
ZFP30	-1.47853	1.0028
SH2B3	-1.4766	-0.110662
PSMB1	-1.47659	-1.31604
ZFAND1	-1.47595	-0.48127
PSMA1	-1.47499	-0.592845
TSPAN31	-1.47486	0.708226
FBXO9	-1.47333	-0.80255
GTF2H5	-1.47313	-1.80296
NAPG	-1.47308	-0.278682
ANHX	-1.47196	-1.1145
CCL15	-1.4719	-0.0802918
EIF4G3	-1.47138	-1.81807
EXOSC4	-1.47078	-1.11005
BARD1	-1.47068	-0.736334
POTEG	-1.47057	0.693126
ST20	-1.46847	-0.892992
RFC5	-1.46838	-0.63796
RNPS1	-1.46784	-0.913413
YWHAZ	-1.46658	-1.49978
ORC2	-1.46652	-0.152447
CHMP7	-1.46545	-0.131057
TUFM	-1.46545	-0.240943
GRWD1	-1.46516	-1.55716
BORA	-1.46462	-0.759546
MTOR	-1.4615	-0.904149
NPAT	-1.46105	-0.818162
TUBB	-1.45899	-0.630457
TOMM22	-1.45875	-1.35906
PSMC2	-1.45691	-0.786701
TRIP11	-1.45688	-0.742844
MLF2	-1.45621	-0.887298
SNF8	-1.4561	0.0894244
WARS	-1.45609	-0.760922
AIP	-1.4559	-0.55432
TUBB8	-1.45552	-0.0550789
WBP11	-1.45455	-1.0973
RPL4	-1.45453	0.121448
ANKMY2	-1.45343	0.468447
EXOSC8	-1.4521	-0.781041
SUDS3	-1.45157	-1.12933
FCRL1	-1.45024	0.884467
MLST8	-1.45012	-0.00499475
CAPRIN1	-1.44967	-0.888759
GINS3	-1.44839	-0.544829
GOLGA6L10	-1.44765	-0.421637
RNMT	-1.44623	-0.591889
KRTAP4-8	-1.44603	-0.793555
DGCR14	-1.44552	0.268698
KAT8	-1.44514	0.331695
RPS15	-1.44397	-0.856017
POLR3H	-1.44305	-1.36837
INTS6	-1.44106	-0.999679
AHR	-1.44102	-0.00195231
OAZ1	-1.44096	0.551724
GOSR2	-1.44025	-0.435958
PSMG4	-1.43986	0.727776
PSMB5	-1.43969	-1.46742
RPL38	-1.43966	-1.24111
TTC40	-1.43966	0.245183
KCNN1	-1.43946	-0.738903
C21orf59	-1.43837	-1.46756
MTPAP	-1.4381	-0.726484
SNRNP27	-1.43757	-1.65799
PHB	-1.43693	-1.63626
CTAGE9	-1.43649	-0.818862
SHFM1	-1.43625	-0.555677
NDC80	-1.43603	-0.723103
DDX47	-1.4357	-1.85311
PPIAL4F	-1.43559	-2.17048
NR1H2	-1.43382	-0.605975
RPL27A	-1.43318	-1.28105
TRABD2B	-1.43317	-0.933973
CCNK	-1.43305	-0.348532
NKX1-2	-1.43271	-0.121584
NCAPH	-1.43239	0.80629
NSMCE1	-1.43233	-0.57878
CFDP1	-1.4322	-0.0332569
MCM3AP	-1.43184	-0.918835
TUBG1	-1.43173	0.0542624
SCYL1	-1.43117	-0.491526
ATP6V1G1	-1.42939	-1.24306
MAGIX	-1.42885	-1.57103
TTC16	-1.42802	0.532234
RGL1	-1.42799	-0.786167
CDCA5	-1.42696	-1.19427
GGTLC2	-1.42665	0.0778822
CETN1	-1.42549	-0.161876
CBWD1	-1.42455	-1.49285
GEMIN4	-1.42402	-1.61244
KAT5	-1.4235	-0.389981
NUP62	-1.42286	0.293793
NOL12	-1.42251	0.60852
ROMO1	-1.42192	-1.34733
SACM1L	-1.42012	-1.56574
PHF5A	-1.41875	-1.60297
NAT10	-1.41848	-0.14212
ABCA2	-1.41838	-0.874735
MUC21	-1.4155	-0.0875161
ELTD1	-1.41523	0.112173
PRMT7	-1.41521	-1.03739
CHAF1B	-1.41318	-0.713543
SNAP23	-1.41182	-0.710113
HJURP	-1.41037	-0.921608
BCL2	-1.40983	-0.973823
METAP2	-1.4093	-0.0291706
MRPS6	-1.40904	-0.807689
PRPF19	-1.40903	-1.37239
ZNF280C	-1.40893	-0.416907
ARHGEF25	-1.40641	-0.87181
MRPS31	-1.40634	-0.0696691
ZWINT	-1.40611	-0.58753
SRRT	-1.40469	-0.448153
EXOSC5	-1.4041	-1.04785
ATP5A1	-1.4034	-1.60551
SF3B3	-1.40281	0.937549
H2AFZ	-1.40194	0.754957
COG1	-1.40166	-1.07106
GTF2H4	-1.40142	-1.24857
ITGA2B	-1.40124	-0.0121831
EIF2S1	-1.40059	-0.488885
CTNNBL1	-1.40032	0.152386
HSCB	-1.40016	-1.00545
CRNKL1	-1.4001	-0.624681
ZDHHC19	-1.4	-0.870062
GNL3L	-1.39982	-1.64232
SAMD4B	-1.3985	-0.531984
CDKN2AIP	-1.39836	-0.268857
HNRNPH1	-1.39825	-0.545685
YPEL5	-1.39793	-0.150033
LAS1L	-1.39779	-1.43466
RBMX	-1.39722	-0.779827
VPS18	-1.39699	-0.963938
PDIA4	-1.39674	-0.593001
STX18	-1.3964	-0.969884
FARSA	-1.39631	-1.5135
XRN2	-1.39542	0.26081
CAMK2B	-1.39535	-1.49744
USPL1	-1.39478	-0.171598
LONP1	-1.39391	-0.803312
FTSJD1	-1.39369	-0.0601023
CDC25B	-1.3936	-0.628144
C9orf114	-1.3922	-1.75765
MYLK3	-1.39126	-1.13473
CYP2E1	-1.39008	0.429203
SSU72	-1.38986	-0.149605
CRBN	-1.38963	0.154045
MPDU1	-1.389	-1.05375
MTRNR2L3	-1.38871	0.0410631
LSMD1	-1.38792	-1.48176
IMPG2	-1.38782	0.306037
SMC2	-1.38737	-0.967755
COPS4	-1.38658	-0.823712
MYH9	-1.386	-1.14682
PPAN	-1.38573	0.206116
PCP2	-1.38458	-2.1208
DEFB124	-1.38421	-0.754004
MAGEL2	-1.38387	-0.186433
SMC5	-1.3833	-1.48188
SULT1A3	-1.38328	-0.44953
LSM7	-1.383	-0.854123
MMD	-1.38254	-0.808705
SRSF7	-1.38242	-0.929426
TAF6L	-1.38201	-0.959673
LDHB	-1.38194	-1.43229
UHRF1	-1.38176	-0.537534
SORCS3	-1.38104	-0.811077
TUBGCP3	-1.38085	-1.76072
ATP6V0C	-1.3796	-1.99209
GNL2	-1.37945	-0.30867
GRPEL1	-1.37891	-2.39771
POLR1E	-1.3784	-2.38966
TOM1L1	-1.37806	-0.0745615
RPS12	-1.37801	-0.182656
TLCD2	-1.37718	0.811979
NSMCE4A	-1.37675	-2.10988
LSM4	-1.37579	-0.725508
USP14	-1.3756	-0.548902
NHLRC2	-1.37466	-0.533777
PSMB7	-1.3745	-0.0392116
DNAJB6	-1.37351	1.12016
TCP1	-1.3727	-0.467821
MRPL53	-1.37104	-0.050411
GTPBP6_X	-1.37026	-0.881044
NOP58	-1.37023	-0.441481
BLMH	-1.36986	-0.576061
NUPL1	-1.36926	-0.115273
ITGA4	-1.3692	-2.19234
STXBP3	-1.369	-1.2254
RNF103-CHMP3	-1.3688	-0.203153
ZNF573	-1.36854	-1.89531
MUT	-1.36789	-1.4948
ISCA2	-1.36771	-1.76349
DMAP1	-1.36702	-0.645159
SPOP	-1.36647	-0.489576
TMEM41A	-1.36573	-1.23188
GUCA2A	-1.36562	-0.493464
SEPSECS	-1.36512	-0.0735868
PTGR2	-1.36468	-1.72998
NUP54	-1.36441	0.596344
EIF2B3	-1.3643	-0.749124
ACTR10	-1.36357	-0.45199
UPF1	-1.36233	0.602071
UTP14A	-1.36201	-0.887298
NAA20	-1.36154	-0.464583
PRAMEF11	-1.36146	-0.0755093
DISP2	-1.36125	-0.774801
CHMP6	-1.35962	0.562854
CRH	-1.35916	0.397486
MYBBP1A	-1.3588	-0.326577
KRAS	-1.35865	-1.31224
STRA13	-1.35794	-1.36037
CCL13	-1.35702	0.102425
RHEB	-1.35701	-0.150301
FRG1	-1.35694	0.134126
TROAP	-1.35647	-0.712882
NUP153	-1.35641	-1.31048
PCF11	-1.35487	-0.00966044
INTS1	-1.35476	-0.635048
RMI1	-1.35397	-0.739862
SMARCC1	-1.35384	0.640064
SLC29A1	-1.35326	-1.0851
RPS19BP1	-1.3527	-0.759489
NUDT11	-1.35249	0.456171
POLR1A	-1.35202	-1.03092
COPS5	-1.35197	0.456696
ALG1	-1.35188	-0.972036
SLC4A9	-1.35188	-0.193111
GPN1	-1.35069	-0.404694
TMCO6	-1.34994	-0.0599269
JMJD6	-1.34988	0.267522
PSMD1	-1.3496	-0.930225
USP6	-1.34928	-0.207757
UBL5	-1.3491	-1.15113
ZNF878	-1.34764	0.124835
TRA2A	-1.3469	-1.03669
TAF10	-1.34677	0.197184
KBTBD12	-1.34606	-0.712666
ELP4	-1.34598	-0.755268
RRP15	-1.3455	-0.557779
TOP1	-1.34545	-0.988831
WDR55	-1.34527	-0.58968
RPS10	-1.34399	-1.70323
NOB1	-1.34381	-0.0273502
GAB2	-1.34359	-0.851931
RECQL4	-1.34321	-0.938152
RPN2	-1.34296	-0.595556
DPP3	-1.34198	-1.50299
UBE3D	-1.34147	-1.33137
GLYATL3	-1.34047	-0.563173
GTF2H3	-1.33994	-1.17127
DPY30	-1.33946	-1.03015
GPR115	-1.33945	0.268412
TMEM240	-1.33907	-0.894944
MED21	-1.33828	-0.162939
DHDDS	-1.33777	-1.07699
EIF3D	-1.33747	-1.35751
NUP88	-1.33626	-0.941735
ABCC10	-1.33604	-0.456769
TBCB	-1.33479	-1.16462
BOLA2	-1.33477	-0.260315
PCDHB7	-1.33453	-0.412304
RNF20	-1.33428	-0.336936
RAD23B	-1.33403	1.42531
ATP5E	-1.33379	-0.263647
CAP1	-1.33281	-0.954995
CNOT11	-1.33167	-0.245952
CCDC94	-1.33113	-0.27138
COX15	-1.32906	-1.21949
VWA1	-1.3282	-0.872233
TMEM57	-1.32739	-0.531139
CYB5B	-1.32737	-0.760854
COPS6	-1.32692	-1.44607
BUB3	-1.32611	-0.714956
TAF8	-1.32489	-0.975543
EXOC2	-1.32443	-0.356349
PNN	-1.32398	0.823686
DHX15	-1.32389	-1.1574
CDC73	-1.32356	-0.695639
WDR4	-1.32271	0.722021
GTPBP2	-1.32253	-0.185799
INO80B	-1.32186	-0.0753159
TIPIN	-1.32112	-0.974332
GEMIN7	-1.32062	-0.366605
TCEB2	-1.32059	-0.616012
CCR7	-1.32045	-1.36468
WDR46	-1.32032	-2.14571
BET1	-1.32003	-1.07946
EMC6	-1.31953	-0.69653
OSR1	-1.31931	-0.917325
WDR92	-1.3193	-1.58951
C11orf96	-1.31684	-0.636763
RIOK1	-1.31621	0.236367
LOC440243	-1.31506	-1.27447
HSPE1-MOB4	-1.31489	1.108
IKBKAP	-1.31466	-0.0497955
ETV1	-1.31406	-0.804407
ADHFE1	-1.31303	-0.188936
TRIM6-TRIM34	-1.31224	0.828954
APMAP	-1.31218	-0.961747
CASC10	-1.31201	-1.85006
LSM3	-1.31091	-0.69793
HTATSF1	-1.31089	-0.174414
PATL1	-1.31085	-0.0868878
DDX3X	-1.31062	0.501941
AIFM3	-1.31028	-0.609964
SMC6	-1.31027	-1.88835
SLMO2	-1.3093	-1.06089
PAXIP1	-1.30911	-0.322969
GTF3C5	-1.3087	-1.08183
STRBP	-1.3079	-0.00380531
AGPAT6	-1.30726	-1.56466
MOG	-1.30526	-0.20446
SPATA31A4	-1.30487	-1.05568
FGF19	-1.30457	-1.02253
ZNRD1	-1.30427	-1.17051
PEMT	-1.30375	0.792026
ULK4	-1.3017	-0.711174
HOXD13	-1.30132	-0.70915
EIF5AL1	-1.30128	-1.96709
OR4N4	-1.30087	-0.384682
RPL39	-1.30035	-0.895712
DCTN2	-1.30034	-0.707554
ABCB7	-1.30013	-0.940581
COG4	-1.29961	-1.64575
ATP5L	-1.29942	-1.48624
AK6	-1.29919	-1.10978
FOXF1	-1.29902	-1.27518
PSMD11	-1.29896	-0.54197
DDX55	-1.29852	-0.998961
BRI3	-1.29844	-0.321177
ZBTB7A	-1.29823	-1.58737
MAPRE1	-1.29822	0.0623446
COPS3	-1.29778	0.693638
C1QA	-1.29772	-0.00052182
SEC11C	-1.29767	0.287351
MPHOSPH8	-1.29752	-0.481408
CD2AP	-1.29711	-0.134427
VTA1	-1.29693	0.601935
SPCS3	-1.29587	-0.441608
ANKRD49	-1.29564	-1.52995
FAM69B	-1.29559	-0.680978
WEE1	-1.29529	-0.762385
C16orf72	-1.29524	-1.49668
THOC1	-1.29522	-0.445148
SMC1A	-1.29507	1.01917
ERCC2	-1.29433	-2.26435
WDR18	-1.29393	-0.259983
C3orf80	-1.2938	0.289412
TAF1B	-1.29378	-1.40127
YKT6	-1.29363	-1.64516
MARCH5	-1.29259	-2.02796
HSD3B1	-1.29248	-1.01107
DCAF7	-1.29209	-1.20379
TADA3	-1.2918	-1.12836
LILRA4	-1.29077	-0.659572
SNRNP200	-1.28974	-0.363768
ACTB	-1.28969	0.514275
TRMT13	-1.28956	-0.84946
MBD2	-1.28951	-0.879309
EIF3I	-1.28917	-1.03734
SCD	-1.28889	0.27734
ARHGEF10	-1.28888	-0.0812811
ADAT3	-1.28863	0.553094
LGALS7	-1.28817	0.498386
VPS51	-1.28804	-0.445867
NUDC	-1.28785	0.355021
PSMA4	-1.28742	0.473636
DIMT1	-1.28669	-0.536707
KIF5A	-1.28624	0.9957
PAH	-1.2862	-0.861207
GTPBP5	-1.28476	-1.39233
SRSF3	-1.28473	-1.97355
TTLL9	-1.28447	-0.789018
HIST1H2BK	-1.28422	-1.12721
CINP	-1.28313	-1.06293
C12orf71	-1.28255	-1.19794
EXOC8	-1.28239	-1.06677
DENR	-1.28213	-1.19194
TAOK2	-1.28204	-1.87029
USP5	-1.28199	-1.04712
HLA-DPB1	-1.28182	-1.28252
CWC25	-1.28093	-0.301008
ATP5H	-1.28037	-1.01639
AVIL	-1.28005	-1.40225
VRK1	-1.27968	1.16322
MRPL44	-1.27967	-0.384464
TTC1	-1.27937	-1.11596
EXOSC1	-1.27932	0.632457
CEBPD	-1.27905	-0.877542
ZNF207	-1.27799	-1.33193
DONSON	-1.27796	-1.44977
OST4	-1.27696	-0.399811
CHTF8	-1.27687	-1.08339
HSPA14	-1.2767	-0.00967971
C9orf89	-1.2751	-1.14807
DOLK	-1.27371	-0.622479
EXOSC7	-1.27273	0.460882
ATG3	-1.27267	-0.495403
RABGGTA	-1.27226	-1.56524
SMEK1	-1.27182	-0.23909
TAF5L	-1.27172	-1.07303
TLK1	-1.27162	-0.815837
GGPS1	-1.27084	-0.478855
NFIC	-1.27084	-1.38354
HAUS5	-1.27006	-1.0189
BIRC7	-1.26992	-1.23003
YTHDF2	-1.26918	0.396037
CASS4	-1.26906	-1.4128
WDR33	-1.26835	-1.00069
FTSJ3	-1.268	-1.24668
CCDC84	-1.26769	-1.935
POC1A	-1.26748	-0.41097
NR2F6	-1.26735	-0.559019
TEX10	-1.26731	-0.00942714
TMEM222	-1.26705	-0.163093
CEBPE	-1.26691	-1.34673
CABIN1	-1.26671	-0.81302
POLD3	-1.26656	-0.953757
PTPRCAP	-1.26655	-0.994362
CDC5L	-1.26616	0.0222061
GEMIN8	-1.26525	-0.565406
PHAX	-1.26285	-1.03911
PDE4DIP	-1.26276	0.00848328
DCAF5	-1.26249	-1.84333
NUTF2	-1.2617	0.530005
EIF3B	-1.26162	-0.915551
DMD	-1.26139	-0.702836
TAF5	-1.26109	-1.367
EIF1	-1.26027	-0.0708035
CCDC124	-1.2602	-0.939593
LIG4	-1.25997	-1.02037
DGCR8	-1.25991	-1.06064
LAMB3	-1.25965	-1.32075
ASPDH	-1.25928	1.08565
GTF3C1	-1.25867	-1.23666
PRPH	-1.25744	-0.0795759
ELP6	-1.25655	-0.479841
RFC4	-1.25616	-0.896946
DHX29	-1.25501	-0.824432
PLK2	-1.25442	0.031316
MYBL2	-1.25426	-1.5057
BUD13	-1.25425	-0.720364
NAV1	-1.25406	-1.49695
NUS1	-1.25335	-1.24169
SUPT6H	-1.2526	-0.143659
SPEG	-1.25245	-1.26763
HAS2	-1.25234	-0.383271
CPSF7	-1.25224	-0.0582713
NXNL2	-1.25216	-0.770224
PAK2	-1.25158	-0.0706155
NOM1	-1.25111	-0.929112
GPR89A	-1.25057	-0.348122
SMTNL2	-1.24935	-0.562284
PIK3CA	-1.24911	-0.263644
TSEN54	-1.24895	-1.23048
RAB3IP	-1.24812	0.326048
TKTL1	-1.24771	-0.0314974
CTH	-1.24751	1.02247
TSEN34	-1.24673	-0.558986
MTA2	-1.246	-1.23526
VMA21	-1.24561	-0.502568
RPS5	-1.24432	0.348761
SULT6B1	-1.24336	-0.12549
SLCO2B1	-1.24322	-1.85346
ZMIZ1	-1.24313	-0.44674
HIST1H2AI	-1.24293	-1.03071
ATP2C2	-1.24283	-0.609446
ERVFRD-1	-1.24273	-0.0758963
NCAPD2	-1.24266	-0.803399
SRXN1	-1.24238	-0.637616
DCTN5	-1.24177	-0.49224
PSMD2	-1.23981	-0.147648
UBR5	-1.23883	-0.730946
UBTF	-1.2386	-0.761103
GRIN2C	-1.23821	-0.800644
HOXA9	-1.23766	0.751416
DYDC2	-1.23748	-0.842557
PHF8	-1.23669	-0.659054
PDCD11	-1.23631	-0.764347
MCM2	-1.23593	-0.522563
ESPN	-1.23587	-1.32314
REXO1L1	-1.2358	-2.41212
TMEM71	-1.23545	-1.28252
MAZ	-1.23537	0.867286
FAM126A	-1.23516	0.177655
MRPS2	-1.23504	-0.873766
ZSCAN20	-1.23498	-1.06456
PCNXL3	-1.23493	-0.896129
LOC653486	-1.23441	0.722012
RAD51B	-1.23376	-0.851358
DPM2	-1.23373	-1.12131
CUL2	-1.23347	-0.881816
CDKN1C	-1.23236	1.26992
FNBP4	-1.23198	-0.956916
PCBP1	-1.2315	0.670347
AGAP6	-1.23127	-1.39361
NIPAL2	-1.22995	-0.222392
C12orf45	-1.22993	-0.127787
LRR1	-1.22972	-0.610406
SNRPG	-1.22969	-1.52635
CACNG2	-1.22963	-0.85938
POLR3C	-1.22874	-0.104187
LPPR4	-1.22867	-0.423197
NUCKS1	-1.22867	-0.312834
EIF4ENIF1	-1.22854	-0.0164849
AKAP10	-1.22848	-0.350591
STX5	-1.22824	0.0228437
ANO8	-1.22782	0.34297
LIPE	-1.22768	-0.731918
PWWP2B	-1.22753	-0.220477
PSIP1	-1.22738	-0.194459
ZNF808	-1.2263	-1.69792
AREL1	-1.22576	-0.855066
PHPT1	-1.22532	-1.55011
BRCA1	-1.22495	-0.195114
TIMM23	-1.22451	-1.14012
PSMG1	-1.22411	-0.492627
KAT6A	-1.22366	-1.44903
ZNF784	-1.22359	-0.611206
CHST10	-1.22306	-1.09848
REV3L	-1.22306	-1.28249
PSMC3	-1.22285	-0.798779
LRRC72	-1.22251	-0.213336
TRIP13	-1.22236	-0.771345
ZIC2	-1.22216	-1.51782
RHNO1	-1.22132	-0.451139
ZNF407	-1.22092	-1.05712
MCMBP	-1.21996	-1.21622
ZNF665	-1.21982	0.168845
SLC8B1	-1.2198	1.56647
TSFM	-1.21967	-1.70521
BDP1	-1.21956	-0.653501
MAP2K2	-1.2186	-0.750248
THOC3	-1.21835	-0.666331
TIMD4	-1.21775	-0.864131
LATS1	-1.21701	-0.971142
TTC25	-1.21665	0.956526
ZBTB17	-1.21628	-0.743238
EIF2S3	-1.21583	-1.66471
FDX1	-1.21567	-1.26233
NBR1	-1.21553	-1.18823
GRAMD4	-1.21551	0.734459
GLE1	-1.21536	-1.20036
TRAPPC1	-1.21511	-2.25775
SAP30BP	-1.21462	-0.575213
SLC7A8	-1.21428	0.323348
BTBD2	-1.21325	1.29018
RPF2	-1.21321	-0.951721
PRPF31	-1.21311	-0.252486
SEBOX	-1.21254	-1.37568
CRISP2	-1.21161	1.53714
TRAPPC2L	-1.21121	-0.41281
UQCRC2	-1.21107	-1.18434
BMP4	-1.21088	-0.940243
B4GALT7	-1.21077	-1.0717
NMD3	-1.21041	0.80725
OR11H12	-1.21036	0.0180146
TOP2A	-1.2103	0.0115395
NPBWR2	-1.21007	0.890631
AXIN2	-1.20979	-0.554691
MAGEF1	-1.20959	0.791478
TMEM180	-1.20959	0.596593
WDR61	-1.20953	-0.145328
E2F3	-1.20952	-0.958374
RAC3	-1.20909	0.364257
SRP19	-1.20907	-1.27253
ITGA1	-1.20822	-1.35946
CASZ1	-1.20816	0.218975
AK5	-1.20759	-0.437573
TRPS1	-1.20722	0.239345
ANXA2R	-1.20705	-0.36569
C9orf9	-1.20692	1.33939
HLA-A	-1.2065	-0.457577
NOTCH2	-1.20576	-1.63926
DAP	-1.20556	0.265044
GPS1	-1.2055	0.046382
PDCL	-1.20528	-1.92929
REPS1	-1.20483	0.0865325
HOXB1	-1.20455	-1.78489
YARS	-1.20442	-1.03463
RPL23	-1.20417	-1.62901
DPH3	-1.20414	-0.829955
HSPD1	-1.204	-1.34227
SNRNP35	-1.2036	0.983367
CMTM7	-1.20334	-0.0665332
LIN54	-1.20322	0.269526
HBE1	-1.20297	-0.842937
NAALADL1	-1.20246	-0.835289
UXT	-1.20166	-1.59551
SP7	-1.20163	-0.487904
RNF224	-1.20117	-0.467723
FCRLB	-1.20061	-1.05757
TDG	-1.20057	-1.44035
MCM4	-1.20035	-0.723887
TMEM208	-1.2002	0.535303
COPB2	-1.19955	0.706554
PSTK	-1.19852	-1.74744
CHMP4B	-1.19837	-0.371416
RAB1B	-1.19805	-0.476832
MKRN2	-1.19782	0.215347
KIAA1429	-1.19721	0.753613
EIF5B	-1.19657	-0.239661
MROH1	-1.19589	0.174055
ADC	-1.19485	-1.20883
HERC1	-1.19442	-0.36976
ZCRB1	-1.19436	-1.12273
SLC22A7	-1.19428	-0.0264974
NSMF	-1.19406	0.675266
FCHSD1	-1.19404	-0.0815721
PLAC4	-1.194	0.339669
CDC123	-1.1932	-0.204865
SNAPC5	-1.19263	-1.3604
C1orf100	-1.19224	-1.5026
STK31	-1.19219	-0.250007
MMAA	-1.19179	0.243357
PISD	-1.19135	-0.26928
PDE4B	-1.19101	-0.428992
POU4F1	-1.19064	-1.3474
SNCG	-1.19017	-0.255588
MAL2	-1.1901	-1.13497
ABHD13	-1.1899	1.34117
AGAP1	-1.18915	-0.214326
ISY1	-1.18875	-0.397883
SCPEP1	-1.18837	-0.748072
AK7	-1.18828	0.523755
RPP14	-1.18811	0.406966
CIDEA	-1.18765	-0.679623
NUAK2	-1.18757	-0.797274
MRPS34	-1.18735	-0.992246
DTL	-1.18708	0.574993
ALG14	-1.18693	-1.26578
NOP14	-1.1865	0.0342593
ZNF396	-1.18622	0.582097
GHRH	-1.18611	-0.308454
DDIT3	-1.18576	0.0515237
DCUN1D1	-1.18512	-0.232626
SLC25A18	-1.18486	0.114046
SEP7	-1.1848	-0.988279
TRAPPC4	-1.18445	-0.785063
CLNS1A	-1.18378	-0.618797
IQCF3	-1.18309	-1.00347
USP37	-1.18294	-0.183145
H2AFB1	-1.1829	-0.355257
DEFB110	-1.18232	-1.54391
AUP1	-1.18219	-0.8815
SLC35E2B	-1.18213	-0.22556
RPL24	-1.18156	-0.245239
NCAPD3	-1.18148	0.0208382
MRPL21	-1.1807	-0.613846
TRMT1	-1.17984	1.07165
EMC2	-1.17961	-0.402053
RPP40	-1.17941	-2.2698
RPL10	-1.17937	-0.528354
OR10Z1	-1.17937	-0.65063
ATP6V0B	-1.1793	-0.2365
XPNPEP3	-1.17852	-1.29128
SF3B1	-1.17786	-1.35598
ATP5O	-1.17768	-1.14693
NAP1L2	-1.17744	-0.939677
SORBS1	-1.17715	-0.69042
MED7	-1.17693	-0.380049
FAM115A	-1.1769	-1.63734
CDC45	-1.17661	-1.77016
DCAF15	-1.17643	0.142974
USP9X	-1.17613	-0.643735
CDCA4	-1.1761	-1.45518
PHYHD1	-1.17594	-0.0223026
EIF3A	-1.17584	-1.31954
COPG1	-1.17554	-0.88224
C10orf35	-1.17519	-1.2858
SUPT4H1	-1.17503	-2.22928
SYNCRIP	-1.17497	-0.457515
VPS53	-1.17447	-0.984896
PPA2	-1.17443	-0.910335
UBE2N	-1.17408	-0.593749
PPY	-1.17365	0.159131
NFYB	-1.1733	1.06627
ADM5	-1.1733	-0.453366
SH3RF3	-1.17292	-1.24423
TMEM154	-1.17278	-0.166106
TTI2	-1.17275	-1.03196
DUSP22	-1.1727	0.0348711
USP17L11	-1.17243	-0.187148
KIF18A	-1.17233	0.0249882
NBPF1	-1.17122	-2.15211
OTUB1	-1.17097	1.22002
UBXN10	-1.17069	-0.794673
IDI1	-1.17037	-1.23246
OR10H1	-1.1695	-0.267015
FOXH1	-1.16946	-0.257574
RTFDC1	-1.16937	-0.730323
DICER1	-1.16931	-1.15814
SLC2A9	-1.16916	-0.584596
PDZD8	-1.169	-0.92754
GID8	-1.16889	-0.320836
HAUS8	-1.16831	-1.58081
NFYC	-1.16717	-0.95526
MYADML2	-1.16715	0.635229
ATMIN	-1.16704	1.46029
HNRNPA2B1	-1.16641	-0.8674
LIN52	-1.16635	-1.06577
CCDC64B	-1.16594	-1.63193
ATP6V1E1	-1.16588	-0.629005
KDM5B	-1.16586	-0.521277
LRRC73	-1.16576	-0.482919
SEMA6A	-1.16486	-0.473664
SUPV3L1	-1.16442	-0.383076
APBA2	-1.16432	0.235254
MAGEA9	-1.16408	0.18733
AIFM1	-1.16402	-0.826009
PUSL1	-1.16391	-0.524032
LDLRAD3	-1.16378	-0.817736
HIST1H2BJ	-1.16239	-0.124425
MSTO1	-1.16122	-1.35312
MEPCE	-1.16113	-0.258452
NOC2L	-1.16009	-1.05391
SLC28A1	-1.15976	-0.593079
GRIA2	-1.15971	0.196294
FOXM1	-1.15952	-0.217913
OR2Z1	-1.15945	0.0688662
SETD1A	-1.1591	-1.38655
DOLPP1	-1.15906	-0.815107
RNASEH1	-1.15794	-1.01921
CKB	-1.15772	-0.510562
C17orf96	-1.15771	-1.23601
VARS	-1.1575	-0.97507
LHX5	-1.15702	-1.05707
ZMPSTE24	-1.15698	-0.278772
DOT1L	-1.15614	-0.247099
TMEM177	-1.15614	-0.72005
RERG	-1.1561	-0.674121
HIST2H4A	-1.1558	-0.517003
PSMC4	-1.15501	-0.248827
HYOU1	-1.15499	-1.48212
ISYNA1	-1.15488	-1.09744
TMEM200C	-1.1547	1.60306
SLC38A7	-1.15462	-0.725946
HAUS4	-1.15326	-1.54239
NELFE	-1.15324	-1.08367
HOXC11	-1.15321	-0.504594
TOP3A	-1.15319	-0.9806
PIK3CB	-1.15291	-0.336545
CDK16	-1.15283	-1.40073
TRIM23	-1.15267	-1.26874
GGT5	-1.15252	0.421088
GLTSCR2	-1.15238	-1.30195
KIF11	-1.15209	-1.4254
TRMT61A	-1.15096	-0.391352
NASP	-1.15085	-1.12153
C15orf26	-1.15082	-0.12207
UFSP2	-1.15068	-1.37512
MUSTN1	-1.1505	-0.960509
IGIP	-1.15031	-0.305559
INSC	-1.15021	-0.489613
SRRM1	-1.14988	-0.0547136
SKIV2L2	-1.14976	0.275544
FAM86B1	-1.14965	-0.657189
RFPL1	-1.14955	-0.513264
RDH14	-1.14935	-1.17632
EPS15L1	-1.1492	0.669203
ZC3H8	-1.14917	-0.612166
C14orf166B	-1.14881	0.478052
RPL13A	-1.14876	-1.19341
ERH	-1.14868	-0.983798
TGIF1	-1.14857	0.450473
IPO7	-1.14805	-1.08372
LOR	-1.14802	-1.08715
RNF166	-1.14761	-1.11284
COPS8	-1.14722	-1.58386
CCDC30	-1.14703	-0.517487
RPS16	-1.14636	-0.295992
NACC2	-1.14602	1.40811
NSUN4	-1.1454	-0.986282
RPL23A	-1.14501	-1.03679
MED29	-1.14487	0.650692
CEP57L1	-1.14474	-0.100084
USP33	-1.14413	-0.496309
PSME4	-1.14389	-0.578552
CHMP1A	-1.14366	-1.0392
FAM192A	-1.14339	-0.341548
PBOV1	-1.14284	-1.0474
MRPL43	-1.14281	-0.407136
MED20	-1.14273	-0.522478
THOC5	-1.14268	-1.12912
TESC	-1.14268	-1.01742
TUBE1	-1.14261	-1.66937
PTPN11	-1.14187	-1.59234
DENND3	-1.14183	-0.272516
RPL29	-1.14175	-0.232779
TMEM179B	-1.1417	-0.718013
TM2D3	-1.14155	-0.0443368
ANAPC1	-1.14153	-0.731012
FAM13B	-1.14119	-0.211365
STAM	-1.14076	-0.221529
FAP	-1.14072	-0.915293
ZCCHC10	-1.14066	-1.18564
EIF4G1	-1.1404	0.115145
KHK	-1.14026	-0.530577
HEPHL1	-1.14024	-1.04008
TMED2	-1.14016	0.414886
UNC119B	-1.14012	-1.10576
CDKN2D	-1.13974	1.55635
GEMIN2	-1.13932	0.331419
EIF4E	-1.13927	-1.43063
ZNHIT6	-1.13842	-0.650332
RRH	-1.1381	-0.598739
SGTA	-1.13808	-0.11953
RBM42	-1.13794	-1.4563
RHBDL3	-1.13783	-0.287441
RAE1	-1.13778	-1.18864
SIRT6	-1.13747	-0.569697
CCP110	-1.13721	-0.954646
SPDYE2	-1.1371	-0.781212
USO1	-1.13698	-1.27994
IPO9	-1.13694	-1.42413
MCM6	-1.13623	-1.48171
MTHFSD	-1.13601	-0.652893
XPO4	-1.13581	-0.807865
RBMS1	-1.13577	0.675673
VPS13D	-1.1349	0.713152
RTTN	-1.13403	-0.241776
MRPL42	-1.13394	-0.944545
PMP22	-1.13367	-1.30425
RPP21	-1.13346	-0.671857
IRAK2	-1.13264	-0.244796
CHM	-1.13243	-0.580088
TPCN2	-1.13181	-0.521736
OR52R1	-1.13163	-0.986541
CASC5	-1.13151	-1.11074
SMOX	-1.13144	0.0497249
PLD5	-1.13144	-1.06428
SLC5A2	-1.13097	-0.0647599
DDHD2	-1.13067	-1.11815
KCNQ3	-1.13027	-0.772709
HSPA4	-1.13022	-0.812371
NUCB1	-1.12966	-0.765588
DNAJA1	-1.12808	0.475021
TRIM77	-1.12759	-0.598887
GMEB2	-1.12758	0.370128
PPT1	-1.12708	-1.11534
HSD17B12	-1.12693	-0.265412
POLR2J	-1.12679	-1.20778
SLC2A8	-1.12647	-0.12154
HDAC9	-1.1263	0.384935
C11orf86	-1.12627	1.62195
SERPINH1	-1.12619	-0.17109
DDX19A	-1.12613	-0.914954
RPLP1	-1.12584	-0.857898
RNF41	-1.12578	-1.15893
ZBTB8OS	-1.12518	-0.837745
KMT2D	-1.12508	-0.851599
ROCK2	-1.12447	-0.079636
GOLGA6C	-1.12398	-1.00576
TCEB1	-1.12376	0.5477
TBC1D28	-1.12373	-2.43881
PNPLA2	-1.12365	-1.55332
CSK	-1.12353	-0.828689
TXNL1	-1.12353	-0.918268
RPL28	-1.1234	-1.24043
SERPINI1	-1.12326	-1.21359
SH2D3A	-1.12283	-0.96931
DNAJA2	-1.12222	-0.808398
TSG101	-1.12218	-1.2123
TLN1	-1.122	-0.499068
MACC1	-1.1214	-0.702988
NEUROG1	-1.12105	0.518684
TUBA3E	-1.12022	0.919806
RHOT2	-1.12019	-1.04064
KPNA6	-1.12013	-1.17138
SECISBP2	-1.12006	-1.00028
HYDIN	-1.11995	1.45583
DSN1	-1.11977	-0.968902
LCN1	-1.11956	0.332393
GBP5	-1.11874	0.410038
SLC2A2	-1.11799	-0.283949
ARHGAP6	-1.11788	0.451604
ATP5B	-1.11675	-0.667078
PRR4	-1.11605	-0.457177
ZNF469	-1.1147	-0.695771
EXT1	-1.11462	-1.03334
MESDC2	-1.1145	-0.226143
GAN	-1.11386	-0.447454
LRRC10	-1.11352	-1.17797
MED8	-1.11343	-1.46588
NUF2	-1.11319	-0.0498682
PDCD5	-1.11273	0.576695
TP53TG3	-1.11267	0.649373
ACSS3	-1.11261	-0.374528
EXOSC6	-1.11208	-0.459238
ELAVL1	-1.11202	-0.782518
TMEM120A	-1.11194	-1.55917
DAP3	-1.11183	-0.89851
RRP9	-1.11096	-2.05313
RAC2	-1.11085	-0.433415
KBTBD2	-1.11012	-0.212162
SLC51A	-1.10942	-0.569951
USP36	-1.10904	-0.273711
LOC100505841	-1.10869	-0.321971
MRPL9	-1.10816	-0.183234
PMF1-BGLAP	-1.10807	-1.10217
OR2Y1	-1.1079	-1.29267
MAEA	-1.10656	-0.120701
GLT8D1	-1.10626	-0.915868
TRPC6	-1.10592	-0.915742
C8orf87	-1.10592	-0.442928
FIP1L1	-1.10584	-1.03926
ACD	-1.10562	0.175526
NUDT4	-1.10526	-0.963931
CENPN	-1.10514	-0.813791
METTL16	-1.10507	-0.48937
PSMB11	-1.10451	-1.23149
ZNF519	-1.10387	0.265285
HUS1	-1.10373	-0.121461
SPATA22	-1.1037	0.901412
ACTR6	-1.10366	-1.50738
EXOSC9	-1.10359	-0.860524
ZC3HAV1	-1.10274	1.21068
HSPA9	-1.10263	0.154897
TNMD	-1.10259	-1.38539
VSX2	-1.10253	-0.384223
FAM157A	-1.10228	-0.99426
ADAMTS10	-1.10194	-2.42337
TSR2	-1.1016	-1.15366
NELFCD	-1.10137	-1.1241
VPS54	-1.10118	-1.59293
CPNE8	-1.1002	3.2456
TRABD	-1.09999	-0.211017
DTX1	-1.09985	-0.164654
MRPS23	-1.09963	-1.77776
LYZ	-1.09911	-0.766627
SVOPL	-1.09862	-0.710554
SEPT10	-1.0983	-0.902607
EIF2B4	-1.09828	0.0828283
KCNA1	-1.09827	-1.12934
HAUS6	-1.09798	-0.228269
GPR20	-1.09794	-0.484753
MICALL1	-1.09675	-0.308244
ATP6V1A	-1.09642	-1.34593
TACC2	-1.09636	-1.50303
KRTAP9-6	-1.09624	0.720852
PPP1R10	-1.09576	-0.18917
NEDD1	-1.09572	-0.681817
MTMR4	-1.09497	-1.30491
DDX24	-1.09482	-0.610556
ATL1	-1.09404	-0.382418
F2RL2	-1.09399	0.220267
C1orf95	-1.0937	-1.06941
RPS23	-1.0934	-0.56278
UNC119	-1.09322	-0.112216
ESCO2	-1.09254	-1.57238
PET100	-1.09246	-1.0292
DUOX1	-1.09233	-0.971237
GOLPH3L	-1.09203	-0.0302955
TMOD1	-1.09183	-0.403943
MTRNR2L5	-1.09161	-1.29962
CHMP3	-1.09153	-0.439126
B4GALNT1	-1.09107	-0.834207
SAYSD1	-1.09099	-0.892604
CDK17	-1.09036	1.02543
PSME1	-1.09029	-0.315066
WDR7	-1.09004	-0.17307
TBX15	-1.08972	-1.39748
UVRAG	-1.08945	-1.17419
MRPS24	-1.08911	-0.363938
LOC728819	-1.08861	-0.395856
SEC61B	-1.08859	1.04302
ARMC5	-1.08754	-1.32104
IGBP1	-1.08747	-0.628378
STIP1	-1.08739	-0.364599
RSPO4	-1.08726	-1.37788
SUPT5H	-1.08649	0.387454
RNF25	-1.08648	-0.832093
GTF2H2D	-1.08639	-1.29617
IK	-1.08604	-0.41816
PRM2	-1.08552	-0.624813
CRYGD	-1.0843	-0.456929
TMEM239	-1.08397	0.6554
ELF1	-1.08396	-0.4785
GTF2A2	-1.0838	-0.904299
KLF17	-1.08305	-1.47934
GOLGA8O	-1.08255	-1.04547
MDC1	-1.08227	-0.806375
RPS7	-1.08221	-0.163117
EPT1	-1.08183	0.218106
KRTAP19-6	-1.08155	-0.499315
INO80E	-1.08154	0.917241
TPR	-1.08109	-0.106429
SLMO1	-1.08068	-0.691463
SCARA3	-1.08052	0.614475
DCAF12	-1.0803	-0.484378
FOXC2	-1.08021	0.461054
DDX42	-1.0802	-0.668669
AFAP1L1	-1.07975	-0.316016
SURF6	-1.07961	-1.30806
DYNC1I2	-1.07961	-1.26286
MBTPS2	-1.07721	-0.0988948
APOBEC2	-1.07717	-0.86406
NOTCH2NL	-1.07675	-1.30783
AP2B1	-1.07666	0.439543
ADORA2A	-1.07657	-0.798587
LYPD1	-1.07619	-0.120889
PEX10	-1.07546	-0.573044
GAST	-1.07539	-0.288969
GPSM1	-1.07525	-0.664694
DUSP4	-1.07516	-0.756349
ANKRD17	-1.07516	-0.721554
RSPO1	-1.07507	0.201772
PIGN	-1.07475	-0.794992
MED26	-1.07473	0.218133
NRARP	-1.07411	-0.853984
BUB1	-1.0741	-0.195852
THAP11	-1.0739	-0.538098
P2RX5	-1.07371	-0.465773
AP2M1	-1.07368	-0.716378
TGFBRAP1	-1.07339	-0.584637
TADA1	-1.07339	-0.782981
OR51I2	-1.07332	-0.889062
SRCAP	-1.07318	-0.689524
MED10	-1.07317	-1.0579
FBXO32	-1.07313	-1.11043
RASSF9	-1.07308	-1.15262
DR1	-1.07303	-1.54128
PARS2	-1.0729	0.200421
USP17L15	-1.07271	-0.70437
TMEM140	-1.07267	0.0498648
RPA2	-1.0723	0.0790617
HDLBP	-1.07212	-0.0949179
PGAM1	-1.07193	-1.58833
UBALD2	-1.07158	0.0447198
PURA	-1.0715	0.254869
BIRC5	-1.0712	-1.56677
RAX2	-1.07116	-1.51061
SPRYD7	-1.07112	-0.970372
PCED1B	-1.07093	0.93087
FKBP1A	-1.07061	0.244255
CTAGE4	-1.07044	-0.673121
DGUOK	-1.07018	0.818027
CAPN11	-1.07002	-1.08516
ASIC5	-1.06871	-0.100482
C2CD4A	-1.06861	-0.385136
IMPACT	-1.06841	-1.3341
OIP5	-1.06839	1.40349
FBXO5	-1.06823	-1.27346
NCR3	-1.06785	-1.47511
SMC4	-1.06771	-1.18189
EP400	-1.06769	-0.646101
GFI1B	-1.0673	0.396845
C9orf163	-1.06728	-0.399937
TRMT5	-1.06704	-0.617324
SEPHS2	-1.06685	-0.886567
MOV10L1	-1.06652	-0.393097
NUPL2	-1.06631	-1.28192
TUBA1B	-1.06503	1.19563
EFHC1	-1.06473	0.634441
USP46	-1.06473	-0.564355
DUSP12	-1.06447	-0.259636
PLEC	-1.0643	-0.322351
CCDC177	-1.06386	1.50278
NLRP2	-1.06362	-0.419364
RAPGEF5	-1.06359	-0.909251
EML4	-1.06357	-0.612166
OBP2B	-1.0628	0.708261
VPRBP	-1.06275	-0.479377
HSPB8	-1.06265	-0.0185358
PRKDC	-1.06249	-0.0678123
RBL2	-1.06214	0.145883
ARL3	-1.06198	0.0761334
MAP2K1	-1.0616	-1.45355
STIL	-1.06143	0.654777
AVPR2	-1.06135	-0.189411
RYBP	-1.06124	0.0347257
OR2S2	-1.06085	-0.111109
CYBA	-1.06083	0.0329607
NIT2	-1.06079	0.0103841
ZNF106	-1.06043	-0.826315
COA3	-1.06025	-1.73175
PYROXD1	-1.05954	-2.03269
TRIM43	-1.05919	-0.954952
FAM126B	-1.05914	-1.71596
IRF8	-1.05912	0.0817732
PAM16	-1.05844	-0.670293
LEMD2	-1.05826	-1.57147
WDR26	-1.05816	-0.550066
NDUFAF2	-1.05814	-1.90776
CSRP3	-1.05797	-0.776096
TOMM40L	-1.05779	-0.406502
DMTN	-1.05742	-0.134596
ZNF362	-1.05734	-0.517605
SAE1	-1.05641	-1.76128
MED12	-1.05612	0.023716
CHERP	-1.0561	-0.601564
BCDIN3D	-1.05584	-0.370736
ZFR	-1.05564	-1.50738
PMPCB	-1.05557	-1.2521
ZNF777	-1.05531	-0.119384
FOXP1	-1.05455	0.878324
COA5	-1.05402	-1.67123
FAR1	-1.05376	-0.959319
C3orf17	-1.05364	-0.602744
SCAF8	-1.05318	-1.47153
ORAOV1	-1.05316	-0.364383
MSMB	-1.05236	-0.688237
USP10	-1.05181	-0.512371
VPS72	-1.05149	-1.30648
RHAG	-1.05133	-0.624924
MMGT1	-1.0513	0.343091
PRDM10	-1.05091	-0.0932967
PTPN1	-1.05075	0.564306
TMEM159	-1.05038	0.20353
CDT1	-1.05028	-1.19666
C6orf99	-1.05024	-0.504999
ERLIN2	-1.05011	-0.854253
WDR25	-1.05002	0.0722898
ERO1L	-1.04852	-2.11907
LRRC16B	-1.04851	-1.5667
CLYBL	-1.04837	-0.759551
CELF2	-1.04821	0.0852757
CHP1	-1.04776	-0.817898
JAKMIP1	-1.04768	-0.927673
RNF139	-1.04767	-1.02541
DHRS2	-1.04754	-0.438201
F8A1	-1.04748	-1.5751
CKAP5	-1.04741	-0.315685
NKD1	-1.04656	-1.02147
DNAH3	-1.04632	-0.268924
MIOS	-1.04629	-0.740383
COASY	-1.04605	-1.13
PARD6A	-1.0457	-0.455549
COX6A1	-1.04546	0.908734
CARD10	-1.04521	-0.416553
PPP2R4	-1.04494	-0.987322
RFPL4AL1	-1.04402	-0.260124
CFLAR	-1.04388	-0.786232
ID2	-1.04384	0.142656
KIAA0232	-1.04378	-0.690025
TOMM70A	-1.04369	-1.77547
MRPS18C	-1.04344	-1.60345
DLX3	-1.04273	0.966697
XPO6	-1.04261	-0.819596
TM6SF2	-1.0424	-0.511409
ARL4D	-1.04222	0.43278
UGP2	-1.04168	1.52738
LCMT2	-1.04167	1.02021
OCLM	-1.04167	-0.142199
RPL30	-1.04111	-1.42194
OARD1	-1.0409	-0.368929
CNDP1	-1.04077	-0.463809
TUBG2	-1.04027	-0.441791
HARS	-1.03995	-0.169419
CHRNB1	-1.03953	0.826606
TERT	-1.03907	0.0344205
TNPO2	-1.03887	-0.380225
PON3	-1.03875	-1.00271
MRTO4	-1.03875	-1.05421
RASSF8	-1.03853	-0.975611
ATR	-1.03853	-0.6663
CDK2	-1.03848	-0.955884
OSBP	-1.03815	-0.302325
ABCC2	-1.03801	1.85232
PCYOX1L	-1.03784	-0.216276
NPAS3	-1.03745	-2.00794
OXSM	-1.0372	-1.48851
SPINK8	-1.03658	-0.79931
TMEM171	-1.03532	-0.200793
PLK5	-1.0352	-0.847218
DDX6	-1.03513	-1.08534
FAM204A	-1.03502	-0.627728
TPSG1	-1.03486	-0.270038
PEX5	-1.03483	1.01009
EIF3G	-1.03464	-0.734539
TFAP2B	-1.03461	0.491326
ILF2	-1.03425	0.191651
IKBKE	-1.03336	-0.200886
NAPA	-1.03326	0.952907
CENPI	-1.03291	-0.0972915
CECR2	-1.03267	-1.64545
KIAA0101	-1.03249	-0.301346
PPIAL4G	-1.03233	-1.63766
PRMT5	-1.03223	-1.16567
DAD1	-1.03223	-0.383715
HGS	-1.03222	-1.54995
EFTUD2	-1.03186	-0.284435
CYP27C1	-1.03164	0.728297
BCKDHA	-1.03145	-1.621
ARIH1	-1.03127	-1.49153
SNX12	-1.03106	-0.38407
RNASEH2B	-1.03054	-1.15346
PRR23C	-1.02994	-0.698669
APOC3	-1.02983	0.160791
VPS28	-1.02954	-1.40204
ATXN7L3	-1.02905	-1.03047
AKAP6	-1.02889	0.503664
MAP3K7CL	-1.0288	-0.321665
OR56A1	-1.02795	-1.55389
MICALCL	-1.02751	-1.21607
BEST3	-1.02734	1.09585
GRHL2	-1.02718	-0.921704
NUP107	-1.02704	0.0267052
PCDH12	-1.02668	0.362475
PITPNM1	-1.02661	0.22985
WDR91	-1.0265	-0.283609
VMAC	-1.02639	-1.16082
ZNF732	-1.02627	-1.15966
IL27	-1.02611	-0.200643
MRPL41	-1.02541	-0.180772
NOL6	-1.02523	1.12369
CNNM2	-1.02509	-0.865684
EMP3	-1.02481	-0.400555
TRPV4	-1.0244	-1.01963
SIGLEC1	-1.02417	0.471867
PRCC	-1.02402	-1.01684
CDK5RAP3	-1.02363	-1.0766
HIST3H2A	-1.02362	-0.218616
FAM194A	-1.02324	1.42353
TAF3	-1.02323	-1.32434
HTR3E	-1.02323	-0.70045
VEGFA	-1.02253	-1.12554
ASTN2	-1.02244	-0.935525
ACAP3	-1.02209	-1.03614
TMC8	-1.02191	-0.416567
SLC4A4	-1.0215	-0.607442
COPE	-1.0214	-1.27792
SIX5	-1.02125	-1.33531
HIST1H2BG	-1.02108	-1.28466
DDX51	-1.02099	-1.49652
MAP2K7	-1.02098	0.322262
ZBTB38	-1.02077	-0.826852
ADAMTS4	-1.02075	-0.750519
CXorf64	-1.02074	0.408702
ENO2	-1.02056	-0.628187
RPL21	-1.02014	-0.777838
CUL3	-1.02002	-0.722
CNST	-1.01998	-1.25233
PSMD7	-1.01992	0.104001
C7orf50	-1.01943	-1.40257
CTC1	-1.01941	-1.05505
ASF1A	-1.01918	-1.09196
UBA52	-1.01869	-1.67098
RBM10	-1.01822	-0.46867
SREBF1	-1.01789	-0.279028
BSG	-1.01777	-1.65205
KNTC1	-1.01772	-1.46022
PSMA2	-1.01771	-0.450246
SHQ1	-1.01708	0.480823
CXXC11	-1.01704	-0.577165
CSAG1	-1.01684	-0.947168
PBX2	-1.01661	-0.606807
POTED	-1.01649	-0.754616
KIAA1524	-1.01577	-0.577688
PPM1M	-1.01575	-1.35659
ONECUT1	-1.01541	-0.486647
LOC100129636	-1.01518	0.478463
WTAP	-1.01506	0.106325
KRTAP4-6	-1.01482	-0.252969
PLA2G10	-1.01448	-0.115209
WISP1	-1.01443	-0.718168
VPS35	-1.01427	-0.0638381
GOLGA6B	-1.01358	-1.31954
RAN	-1.01337	-0.662676
C9orf69	-1.01304	-1.29944
OTOL1	-1.01299	-2.04201
DDRGK1	-1.0122	-0.787482
ADRA1A	-1.01157	0.0157678
CARS2	-1.01095	-0.205343
GUCA1A	-1.01087	0.428602
GRP	-1.01076	-1.10801
SAMD4A	-1.01074	-0.525179
TMEM74	-1.01049	-0.8354
PFDN5	-1.01043	-1.72257
HIRIP3	-1.01018	1.63736
WNT4	-1.00998	-0.0645517
EFTUD1	-1.0096	0.070196
SLC25A14	-1.00951	-0.286497
MAL	-1.00929	-0.769365
TTC14	-1.00896	-0.368067
GATA4	-1.00895	0.606215
THRAP3	-1.00863	-0.948176
FRS2	-1.00848	-0.19214
PVRIG	-1.00844	0.446592
INCENP	-1.00843	-0.975989
SLC45A3	-1.00843	-0.980364
SPDYE3	-1.00842	-0.54644
RPH3A	-1.00785	-1.54124
DGCR6	-1.00747	0.865719
SLC2A6	-1.00737	-0.679385
RAB6C	-1.00725	-0.308977
XPO7	-1.007	-1.45551
ARHGAP1	-1.00687	1.02934
LITAF	-1.00651	-0.290573
HMGB4	-1.00648	-0.904537
MVD	-1.00647	-0.564897
CCDC127	-1.00637	-1.33461
SNAPC2	-1.00629	-0.765231
PPWD1	-1.00621	-0.585621
PSMB6	-1.00565	-0.996345
TEKT5	-1.00563	-0.336257
RPL7	-1.00519	-1.217
SOX9	-1.00498	0.276869
OPLAH	-1.00474	-0.967655
EXOC4	-1.00434	-0.616997
NUP188	-1.00396	0.533448
TXN	-1.00384	0.617245
PCK2	-1.00341	-0.209875
HIST1H1B	-1.00335	-0.446067
TMEM108	-1.00315	-0.179107
POGZ	-1.00291	-1.15181
C4orf40	-1.00288	-0.0387345
C2orf48	-1.00281	-0.296014
DHFRL1	-1.00274	-0.793981
SFT2D3	-1.00211	-0.151968
C11orf42	-1.00168	-0.563216
SNX32	-1.00166	-0.753145
LYZL2	-1.00143	-0.453773
PPP1R15B	-1.00131	-1.41722
TBCE	-1.0013	-1.3073
CNOT4	-1.00119	-0.530937
LY6G5B	-1.00117	-0.0640772
ZNF541	-1.0011	0.374236
C19orf52	-0.999578	-0.932493
MIS18BP1	-0.99918	0.514472
CTSK	-0.998578	-0.192708
TERF1	-0.99841	-0.0590964
TPGS1	-0.998335	-1.98872
RPL7L1	-0.998235	-1.26874
ZFR2	-0.998186	-0.508178
LARS2	-0.998164	-1.11615
KAT7	-0.997901	-1.30949
SLC16A3	-0.997279	-1.07319
CEP170B	-0.997247	0.627938
TMUB2	-0.997083	-0.0385918
TSPO	-0.99706	0.0379853
[truncated: 16,726 more rows]
