# Supplementary material for: Genome-wide CRISPR screens identify PKMYT1 as a therapeutic target in pancreatic ductal adenocarcinoma
Source: EMBO Mol Med. 2024 Apr 3;16(5):5. doi: 10.1038/s44321-024-00060-y (PMC11099189; doi:10.1038/s44321-024-00060-y)
Supplement: Supplementary file 4 — Dataset EV2 [file 44321_2024_60_MOESM4_ESM.xlsx]

## Sheet: Dataset EV2A
Dataset EV2A: List of sgRNA or shRNA sequences
Gene symbol	Species	Primer name	Forward sequence (5'-3')	Reverse sequence (5'-3')
PLK1	Homo sapiens	sg1	CACCGAGCCAAGCACAATTTGCCGT	AAACACGGCAAATTGTGCTTGGCTC
		sg2	CACCGGCCTAAAAGAGACCTACCTC	AAACGAGGTAGGTCTCTTTTAGGCC
PKMYT1	Homo sapiens	sg2	CACCGGCAGCGGATGTGTTCAGGTG	AAACCACCTGAACACATCCGCTGCC
		sg3	CACCGAGCAGCGGATGTGTTCAGGT	AAACACCTGAACACATCCGCTGCTC
Pkmyt1	Mus musculus	msg5	CACCGCACAGGAAAGACACCCTCCG	AAACCGGAGGGTGTCTTTCCTGTGC
		msg6	CACCGGGGCGACTTTGGACTACTGG	AAACCCAGTAGTCCAAAGTCGCCCC
Trp53	Mus musculus	msg	CACCGGAAGTCACAGCACATGACGG	AAACCCGTCATGTGCTGTGACTTCC
PRKDC	Homo sapiens	sh3	CCGGCCATCCCTTATAGGTTAATATCTCGAGATATTAACCTATAAGGGATGGTTTTTG	AATTCAAAAACCATCCCTTATAGGTTAATATCTCGAGATATTAACCTATAAGGGATGG

## Sheet: Dataset EV2B
Dataset EV2B: Primers used for genotyping
Gene symbol	Primer name	Sequence (5'-3')
Trp53	Trp53-mgtF	ACCTGATCGTTACTCGGCTTGTCC
	Trp53-mgtR	GCTGTTAAAGTAGACCCTGGGCTGG
Pkmyt1	Pkmyt1-mgt5F	CCATCCCAGTTCCAGCTTACTTCCG
	Pkmyt1-mgt5R	TGCTAGGCCTGGACAAGAGGCC
	Pkmyt1-mgt6F	TACCTGCAGACAGAACTCTGCGGG
	Pkmyt1-mgt6R	AGCCATGAAGCTGCAAGGAGACG

## Sheet: Dataset EV2C
Dataset EV2C: Primers used for plasmid constructions
Primer name	Sequence (5'-3')	Application
PKMYT1-WT-F	CATAGAAGATTCTAGAGGCCACCATGCTAGAACGGCCTCCTGCAC	PKMYT1 sequences
PKMYT1-WT-R	AGATCCTTCGCGGCCGCTCAGGTTGGGTCTAGGGTGTCCT
PKMYT1-SGR-1F	TTTGACCTCCATAGAAGATT	SgRNA-resistant PKMYT1 sequences
PKMYT1-SGR-1R	CGAGAGAAAAGACGTCCGCTGCTGTCCCAT
PKMYT1-SGR-2F	ACGTCTTTTCTCTCGGCCTCACCATCCTGG
PKMYT1-SGR-2R	AGCGATCGCAGATCCTTCGC
PKMYT1-NA-1F	TTTGACCTCCATAGAAGATT	Kinase-dead sgRNA-resistant PKMYT1-N238A sequences
PKMYT1-NA-1R	CACCTTGATGTCAAGCCTGCCGCCATCTTCCTGGGGCCCCG
PKMYT1-NA-2F	CGGGGCCCCAGGAAGATGGCGGCAGGCTTGACATCAAGGTG
PKMYT1-NA-2R	AGCGATCGCAGATCCTTCGC
