# Supplementary material for: Genome-wide CRISPR screens identify PKMYT1 as a therapeutic target in pancreatic ductal adenocarcinoma
Source: EMBO Mol Med. 2024 Apr 3;16(5):5. doi: 10.1038/s44321-024-00060-y (PMC11099189; doi:10.1038/s44321-024-00060-y)
Supplement: Supplementary file 5 — Dataset EV3 [file 44321_2024_60_MOESM5_ESM.xlsx]

## Sheet: Dataset EV3A
Dataset EV3A: Gene expression profiling by RNA sequencing 96 hours after PKMYT1 knockout in Pa-Tu-8988T cells
Gene symbol	Ctrl_FPKM	PKMYT1-sg3_FPKM	Z.stats	p.value	q.value
PI3	0.94	19.07	9.34385	0	0
IFI27	14.56	106.93	9.19332	0	0
SAA1	15.39	123.16	9.50585	0	0
IFITM1	10.02	71.21	9.07029	0	0
NPIPA8	0	15.49	9.14133	0	0
LUZP6	20.43	0.94	-9.63933	0	0
ZNF888	0.12	12.38	8.19321	2.22045e-16	2.29426e-13
OAS2	20.78	117.91	8.13399	4.44089e-16	4.43556e-13
MIR3190	0	10.89	8.03236	8.88178e-16	8.58496e-13
SAA2	3.97	28.75	7.92499	2.22045e-15	2.01617e-12
EIF3CL	12.27	0.87	-7.66501	1.79856e-14	1.41821e-11
IFIT1	30.15	150.19	7.57403	3.61933e-14	2.71124e-11
SNORD36B	9.39	0	-7.57025	3.73035e-14	2.72625e-11
RSAD2	1.98	17.26	7.52906	5.10703e-14	3.55877e-11
ISG15	62.15	340.82	7.51997	5.4845e-14	3.73495e-11
CSF3	0.42	11.06	7.49755	6.50591e-14	4.33207e-11
IFIT3	14.65	69.92	7.3993	1.37002e-13	8.92416e-11
OASL	5.38	28.7	7.03773	1.95399e-12	1.10847e-09
CCL20	11.64	52.02	7.02249	2.17937e-12	1.20931e-09
CMPK2	3.25	20.88	6.99957	2.5675e-12	1.39877e-09
CXCL8	3.96	22.28	6.7501	1.47744e-11	7.50339e-09
MIR4664	6.77	0	-6.56543	5.18823e-11	2.46762e-08
IFI6	130.34	632.52	6.4199	1.36361e-10	6.19081e-08
CFB	3.31	17.86	6.26107	3.82356e-10	1.6367e-07
C15orf48	45.03	167.16	6.2123	5.22158e-10	2.17305e-07
SNORD19C	0	5.92	6.15983	7.28251e-10	2.94883e-07
IFI44	20.99	74.34	6.13263	8.64372e-10	3.27849e-07
RPS17	327.2	81.32	-6.11038	9.93923e-10	3.67678e-07
PSG4	55.75	15.62	-6.0704	1.2759e-09	4.66233e-07
IL6	5.77	24.39	6.0374	1.56619e-09	5.58681e-07
IFI44L	2.09	12.34	6.02832	1.65672e-09	5.84024e-07
MIR3648-2	3.41	17.08	5.9877	2.12828e-09	7.16537e-07
OAS1	18.36	63.39	5.97164	2.34876e-09	7.81981e-07
MIR103A2	0	5.51	5.94485	2.76715e-09	9.11152e-07
SERPINA1	2.75	14.39	5.88379	4.00967e-09	1.26469e-06
PKMYT1	22.05	5.46	-5.73872	9.53936e-09	2.94678e-06
SNORD35A	5.1	0	-5.71587	1.09144e-08	3.33713e-06
CSF2	0.95	7.26	5.60641	2.06562e-08	5.95136e-06
SNORD42A	4.85	0	-5.56888	2.56389e-08	7.3166e-06
CXCL1	17.4	55.16	5.54399	2.95652e-08	8.20271e-06
OAS3	44.02	138.27	5.52242	3.34357e-08	9.19145e-06
SNORA32	0.44	6.08	5.49619	3.88084e-08	1.04762e-05
SERF1A	4.21	17.4	5.46504	4.62809e-08	1.21646e-05
SLC39A8	10.19	33.69	5.46275	4.68813e-08	1.22152e-05
MIR3650	0	4.67	5.45936	4.7785e-08	1.23434e-05
SNORA57	0	4.64	5.4408	5.30421e-08	1.34691e-05
MX2	1.69	9.17	5.41512	6.1249e-08	1.52939e-05
ITGB4	167.77	54.02	-5.37881	7.49782e-08	1.85673e-05
BST2	0.52	5.96	5.35906	8.36553e-08	1.9894e-05
ANKHD1-EIF4EBP3	5.74	0.41	-5.34054	9.26696e-08	2.18642e-05
LCN2	51.38	156.24	5.31552	1.06356e-07	2.48973e-05
BATF2	4.02	16.23	5.303	1.13912e-07	2.64594e-05
USP18	18.8	56.03	5.28082	1.28609e-07	2.89747e-05
MX1	86.58	280.59	5.21629	1.82546e-07	3.93512e-05
ALDH1A1	24.19	7.25	-5.19439	2.05389e-07	4.39592e-05
SNORD83B	4.22	0	-5.17118	2.32625e-07	4.84054e-05
EPSTI1	12.92	38.68	5.12588	2.96159e-07	6.0368e-05
MIR4737	4.09	0	-5.08389	3.69788e-07	7.43646e-05
TRANK1	6.93	22.39	4.98978	6.04478e-07	0.000116582
MIR4730	0	3.95	4.98776	6.10846e-07	0.000116582
SLPI	10.25	30.58	4.96626	6.82575e-07	0.000129447
HLA-F	39.84	108.89	4.94907	7.45671e-07	0.000139646
SLC15A3	11.76	34.15	4.92489	8.44075e-07	0.000156164
G0S2	5.16	17.74	4.92484	8.44298e-07	0.000156164
PKD1P5-LOC105376752	1.83	8.48	4.91108	9.05764e-07	0.000166505
HERC5	20.96	57.07	4.89487	9.83702e-07	0.000176501
STAT1	100.93	310.45	4.88999	1.00843e-06	0.000178321
MIR4701	0	3.81	4.88935	1.0117e-06	0.000178321
PARP9	17.36	48.09	4.88427	1.03815e-06	0.000181913
CXCR5	3.77	0	-4.8608	1.1691e-06	0.000200176
DDX58	25.23	67.07	4.84977	1.23605e-06	0.000210438
MT1X	37.09	98.66	4.84529	1.26424e-06	0.000214022
MIR27A	0	3.67	4.78859	1.67958e-06	0.000278049
SAMD9	5.81	18.58	4.74077	2.12902e-06	0.000343034
HLA-B	195.74	648.82	4.73119	2.23205e-06	0.000357654
IL1A	15.79	41.98	4.6372	3.53162e-06	0.000549489
NPIPA2	0	3.41	4.59506	4.32615e-06	0.000664762
CHI3L2	0.41	4.45	4.54601	5.46722e-06	0.000831572
IFIH1	20.01	50.65	4.51261	6.40338e-06	0.000964175
CCDC78	7.97	1.98	-4.46785	7.90093e-06	0.001172
EIF2AK2	28	68.34	4.46058	8.1738e-06	0.0012065
BIRC3	14.3	36.99	4.45821	8.26457e-06	0.00121392
PARP14	28.81	69.84	4.43126	9.36836e-06	0.00134958
MPZL2	6	17.62	4.39268	1.11964e-05	0.0015677
IFIT5	19.7	48.69	4.38637	1.1526e-05	0.00160634
HLA-J	12.71	32.04	4.27649	1.89859e-05	0.00250614
ESM1	3.59	11.53	4.23675	2.26774e-05	0.00290387
NEURL3	1.7	6.74	4.22514	2.38796e-05	0.0030448
SNORA26	6.12	1.46	-4.22305	2.41014e-05	0.00304714
HYPK	6.17	17.14	4.17275	3.00942e-05	0.00371088
ZC3H12A	9.49	24.33	4.1715	3.02605e-05	0.00371609
C11orf96	7.98	21.02	4.15819	3.20786e-05	0.00390733
SNORD19	0	2.8	4.10622	4.02186e-05	0.00470747
MIR5691	0	2.8	4.10622	4.02186e-05	0.00470747
MIR663AHG	15.67	37.35	4.09737	4.17867e-05	0.00481575
MIR570	3.1	9.99	4.09467	4.22777e-05	0.00485367
IRF7	58.87	136.99	4.08976	4.31824e-05	0.00491984
PNPT1	37.16	83.51	4.06395	4.82486e-05	0.00543504
LAP3	59.7	137.94	4.05175	5.08355e-05	0.00566258
HLA-C	196.45	540.23	4.01632	5.91148e-05	0.00646465
C1R	6.47	17.18	4.01465	5.95347e-05	0.0064869
GBP1	1.92	6.91	4.00937	6.088e-05	0.00660945
HLA-L	12.31	29.44	4.00305	6.25304e-05	0.00675381
PDZD2	1.03	4.8	4.00256	6.26605e-05	0.00675381
CXCL3	2.85	9.15	3.99334	6.5148e-05	0.00699675
H4C11	0	2.66	3.9859	6.72237e-05	0.0071772
MIR3661	24.88	55.17	3.95925	7.51853e-05	0.00790474
HLA-G	10.36	25.01	3.94395	8.01492e-05	0.00833886
IFI35	47.05	103.04	3.896	9.77957e-05	0.00993339
PSG5	8.05	2.48	-3.89376	9.8702e-05	0.00999157
HCFC1R1	35.03	15.31	-3.88718	0.000101416	0.0101294
SAMHD1	22.63	49.55	3.85482	0.000115813	0.0113777
TSPAN1	18.88	7.62	-3.83492	0.000125604	0.0121799
CTAGE4	0	2.47	3.81673	0.000135231	0.0130291
SOD2	529.76	1487.92	3.81428	0.000136582	0.0131172
ZNF780A	2.37	7.61	3.80648	0.00014096	0.0134087
IFIT2	6.03	15.47	3.80536	0.000141598	0.0134267
LINC01535	21.41	8.93	-3.80329	0.00014279	0.0134802
SNORD21	0	2.43	3.78017	0.000156721	0.0144938
MIR4479	0	2.42	3.77098	0.000162611	0.0149462
MIR30C2	0	2.32	3.67777	0.000235279	0.0208582
SNORD18A	0	2.32	3.67777	0.000235279	0.0208582
USP41	6.2	15.27	3.65136	0.000260852	0.0227215
IFNAR2	0.77	3.83	3.63488	0.000278115	0.0240157
PADI2	16.33	6.77	-3.62606	0.000287781	0.0246374
MIR762	2.26	0	-3.62071	0.000293796	0.0250094
RPL21	353.35	150.68	-3.56195	0.000368115	0.0304702
S100A9	0.09	2.42	3.5432	0.0003953	0.0324514
PIGY	2.22	6.69	3.50284	0.000460328	0.0368804
LOC400684	3.82	0.87	-3.48233	0.000497063	0.0392982
LAMP3	30.26	59.95	3.44984	0.000560928	0.0436562
HES4	16.78	34.82	3.44763	0.000565533	0.0439006
TAP2	35.36	69.76	3.44026	0.000581155	0.0447654
PTX3	55.06	110.3	3.43761	0.000586878	0.0450903
SNORD6	2.07	0	-3.43381	0.000595161	0.0452625
SNORD7	2.07	0	-3.43381	0.000595161	0.0452625
MIR3181	2.07	0	-3.43381	0.000595161	0.0452625
ELF3	5.09	12.35	3.43264	0.000597741	0.0453435
SLC1A3	2	6.08	3.42835	0.000607269	0.0458343
HERC6	11.38	24.35	3.41943	0.000627513	0.0471248
PARP12	26.36	52.24	3.41685	0.000633493	0.0474549
MIR3132	0	2.05	3.41355	0.000641235	0.047796
MIR4525	0	2.05	3.41355	0.000641235	0.047796
SNORA65	0.61	3.29	3.4031	0.000666254	0.0492929
IL7	2.36	6.79	3.39098	0.000696442	0.0510224
PLSCR1	117.25	253.01	3.37351	0.000742157	0.0535855
ZDHHC11	2.31	6.62	3.35567	0.000791717	0.0563492
NFKBIZ	13.8	28.52	3.34721	0.00081628	0.0578227
DDX60	10.29	21.88	3.32934	0.000870517	0.0610871
H2AC18	26.1	50.83	3.32551	0.000882571	0.0617882
PARP10	31.32	60.44	3.32378	0.000888078	0.0620288
AHNAK2	104.93	53.78	-3.32228	0.000892861	0.0622179
SNORD58A	0	1.96	3.32082	0.000897549	0.062255
AREG	1.73	5.33	3.31968	0.000901218	0.0623651
ARRDC4	2.97	7.89	3.30585	0.000946889	0.0652243
HAGHL	19.66	9.21	-3.27878	0.00104257	0.0700513
NUDT4B	2.33	6.49	3.25877	0.00111895	0.0740173
LGALS1	261.43	123.73	-3.25789	0.00112244	0.0740173
KRT17	2.79	7.42	3.25317	0.00114125	0.074992
DTX3L	26.29	50.18	3.2264	0.00125359	0.0814807
ALDH3B1	62.08	32.86	-3.22332	0.00126713	0.0821823
SNORD101	6.2	2.22	-3.22217	0.00127222	0.0823342
RIOX1	1.24	4.19	3.21714	0.00129475	0.0834321
APOL1	3.87	9.44	3.2161	0.00129947	0.0835565
SCARNA9	3.2	0.7	-3.19773	0.00138515	0.0882386
SNORD53	0	1.84	3.19292	0.0014084	0.0886584
HCP5	1.93	5.55	3.1892	0.00142667	0.0894325
IL2RG	7.67	16.44	3.18706	0.00143729	0.0899099
STAT2	20.71	39.96	3.18169	0.00146416	0.0914003
CHST11	4.42	10.38	3.18065	0.00146946	0.0915404
DDX60L	14.25	28.32	3.17075	0.00152048	0.0941318
ATP8	1806.72	768.44	-3.13838	0.00169884	0.103528
DYSF	154.61	79.61	-3.1376	0.00170336	0.103528
STIMATE	6.21	13.55	3.13575	0.00171415	0.103973
TNFRSF10A	8.81	18.32	3.13158	0.00173871	0.10525
RNASEH2C	21.49	40.83	3.12156	0.00179895	0.108241
NDUFC2	64.58	122.23	3.1173	0.00182513	0.109596
CIDEB	2.24	0.22	-3.07657	0.00209399	0.123512
GOLGA8N	0.79	3.21	3.07423	0.00211044	0.123714
HELZ2	74.34	141.28	3.07413	0.00211118	0.123714
ARSD-AS1	3.36	0.88	-3.07238	0.00212357	0.123714
ADAR	65.14	122.1	3.06933	0.00214541	0.124103
GSN	43.21	23.16	-3.06304	0.00219098	0.126494
NR4A1AS	4.33	1.42	-3.05111	0.00227994	0.129879
PPAN-P2RY11	2.39	0.31	-3.04606	0.00231864	0.130839
PLPP3	7.3	15.24	3.04332	0.00233986	0.131597
SDHAP1	11.89	23.39	3.0387	0.00237599	0.133114
MYD88	24.62	45.49	3.03861	0.00237671	0.133114
SNORA75	1.69	0	-3.02515	0.00248509	0.138151
AGPAT5	17.67	33.48	3.02372	0.00249687	0.138548
TFRC	31.83	57.64	3.00702	0.00263819	0.14585
BMP4	1.96	5.33	3.00438	0.00266126	0.146854
MARCHF3	1.88	5.17	3.00287	0.00267442	0.146911
HCG25	11.99	5.59	-2.9927	0.00276524	0.15065
SNORD45B	0	1.66	2.99039	0.00278621	0.150969
MIR4502	0	1.66	2.99039	0.00278621	0.150969
NAMPT	46.9	84.7	2.98577	0.00282868	0.152718
SNORD5	0	1.65	2.97871	0.00289468	0.155163
MIR4666A	1.65	0	-2.97871	0.00289468	0.155163
RSF1	18.61	34.73	2.97044	0.00297375	0.158269
SNORD3A	3.03	7.33	2.96966	0.00298132	0.158391
ZNF682	1.08	3.58	2.95652	0.00311136	0.164684
MIR210	1.63	0	-2.95519	0.00312477	0.164684
PAQR4	15.38	7.55	-2.95494	0.00312727	0.164684
GABRE	1.93	5.19	2.9495	0.00318291	0.167027
MIR3135A	1.62	0	-2.94336	0.00324676	0.169783
CTSL	188.73	388.3	2.94123	0.00326917	0.170657
TAP1	37.35	66.35	2.9227	0.00347008	0.180516
MIR93	1.6	0	-2.91953	0.00350558	0.181418
MIR3609	1.6	0	-2.91953	0.00350558	0.181418
LOC100129917	1.01	3.41	2.91566	0.00354939	0.182738
MIR3187	1.59	0	-2.90754	0.00364283	0.186588
TRIM14	30.76	54.65	2.90473	0.00367576	0.187633
MAN1A2	7.15	14.49	2.90362	0.00368877	0.187977
XAF1	1.43	4.16	2.90128	0.00371644	0.189065
FUT8	10.66	20.57	2.89051	0.00384617	0.194673
UBE2C	99.03	55.58	-2.88599	0.00390179	0.196469
MIR619	0	1.57	2.8834	0.00393411	0.196469
MIR4263	0	1.57	2.8834	0.00393411	0.196469
LOC101927143	0.29	2.18	2.87579	0.00403021	0.2006
HAPLN3	2.47	6.1	2.87063	0.00409656	0.202223
ARRDC1	61.61	35.05	-2.86776	0.00413383	0.203727
UBE2L6	73.45	133.17	2.86714	0.00414199	0.203794
SNORD60	4.38	1.57	-2.86556	0.00416279	0.204482
IGF1R	5.23	10.99	2.86066	0.00422763	0.206988
SNORA51	2.29	0.36	-2.858	0.0042632	0.20805
ICAM1	132.04	254.89	2.85651	0.00428333	0.208564
COX17	14.9	27.65	2.85619	0.00428765	0.208564
TIMM23B	7.35	14.68	2.85534	0.00429906	0.20878
DOCK10	7.68	3.36	-2.84219	0.00448042	0.215146
ATXN2L	166.98	90.68	-2.84011	0.00450985	0.215867
TDRD7	9.15	17.73	2.83159	0.00463179	0.220998
PLEKHA4	5.47	11.32	2.82923	0.00466598	0.221923
ANKRD33B	6.13	12.45	2.82529	0.00472373	0.224314
SNORD1B	0	1.52	2.82207	0.00477148	0.224447
LIMS2	28.04	15.25	-2.82043	0.00479593	0.225243
DNMT1	20.68	36.99	2.80517	0.00502905	0.233267
ZNF264	1.66	4.47	2.80386	0.00504956	0.233856
MIR3155A	1.5	0	-2.79714	0.00515579	0.23622
CCN5	6.02	2.5	-2.78905	0.00528626	0.241092
RO60	11.32	21.23	2.78672	0.00532451	0.2421
NBPF20	3.47	7.76	2.78559	0.005343	0.242572
UGGT1	13.35	24.61	2.78019	0.00543275	0.245274
VGF	10.97	5.35	-2.77595	0.0055041	0.248007
MIR221	1.63	4.37	2.77026	0.00560107	0.25162
DCLK1	16.75	8.73	-2.76429	0.00570468	0.255891
ZNF283	4.14	8.87	2.76187	0.00574708	0.257407
SLC12A7	42.19	72.53	2.75664	0.00583993	0.260011
TNFAIP3	11.75	21.79	2.75145	0.00593319	0.263381
RNASEK-C17orf49	1.5	4.1	2.74765	0.00600241	0.265182
PRR11	23.17	12.59	-2.74677	0.00601861	0.265182
LOC100506411	6.33	2.71	-2.74583	0.00603571	0.265182
SNORA33	7.35	3.29	-2.73849	0.00617227	0.270389
APOL6	3.73	8.11	2.73631	0.0062133	0.271145
SNORD36C	0.58	2.52	2.73613	0.00621668	0.271145
SLFN5	16.17	29.06	2.73169	0.00630113	0.273073
PYURF	3.94	8.46	2.73141	0.00630646	0.273073
TRIM38	8.86	16.84	2.72932	0.0063465	0.27441
TXNDC17	20.37	35.92	2.7285	0.00636234	0.274699
TNFAIP6	0	1.44	2.72088	0.00651086	0.277513
MARVELD1	54.83	32.06	-2.71891	0.00654974	0.278773
NME4	111.8	64.48	-2.71217	0.00668447	0.284104
PDE4DIP	5.31	10.72	2.707	0.0067895	0.287752
EHD1	65.49	113.39	2.7001	0.00693177	0.29254
TMEM199	15.2	27.24	2.69502	0.00703835	0.294199
MIR3682	1.42	0	-2.69496	0.00703981	0.294199
ERO1A	32.41	55.13	2.69324	0.00707616	0.295307
FEN1	25.3	43.56	2.69241	0.00709375	0.295629
UBALD2	64.06	37.77	-2.69187	0.00710525	0.295697
ASRGL1	5.53	11.04	2.68819	0.00718412	0.298564
AKR1B1	71.32	123.68	2.67575	0.00745616	0.309013
PLA2G4B	0.32	2.04	2.67299	0.00751788	0.311141
CD47	30.12	51.15	2.67116	0.00755901	0.312058
MGLL	36.55	21.03	-2.66964	0.00759323	0.312058
SOX12	44.4	25.99	-2.66182	0.00777203	0.317277
EIF3L	290.1	154.94	-2.65904	0.0078363	0.319031
SMC1A	23.31	40.09	2.65763	0.00786911	0.319932
RIT1	14.05	25.12	2.65377	0.00795982	0.321606
CBWD3	8.47	4.05	-2.65025	0.00804318	0.323498
PSMD12	16.36	28.86	2.64584	0.00814888	0.327224
MIRLET7I	1.38	0	-2.64232	0.00823411	0.327224
MIR5695	1.38	0	-2.64232	0.00823411	0.327224
PPP2R5B	9.46	17.51	2.64074	0.0082725	0.328002
KIAA2012-AS1	1.42	0.02	-2.64061	0.00827559	0.328002
OGFR	52.23	88.11	2.63803	0.00833895	0.330077
ZNF554	3.58	7.65	2.63741	0.00835416	0.330243
RNASE4	2.79	0.82	-2.63351	0.0084508	0.333184
ANKRD36B	1.09	3.23	2.62599	0.00863969	0.339737
CHN1	8.8	16.35	2.62511	0.00866217	0.340008
TGIF2-RAB5IF	1.26	3.52	2.62213	0.00873811	0.34226
LAMC2	22.09	37.84	2.61711	0.00886781	0.346434
MSANTD3-TMEFF1	3.76	7.91	2.61586	0.00890035	0.347123
ISYNA1	8.75	4.27	-2.61054	0.00903988	0.351781
CAV1	57.91	34.69	-2.60677	0.00914019	0.353846
SAMD9L	2.58	5.86	2.60358	0.00922561	0.356232
FRRS1	0.92	2.92	2.60212	0.00926494	0.356373
ORAI3	24.58	13.91	-2.59355	0.00949907	0.363977
MIR877	1.34	0	-2.58858	0.00963724	0.36507
MIR4257	1.34	0	-2.58858	0.00963724	0.36507
POMK	0.85	2.79	2.58621	0.00970369	0.366343
SP110	30.65	51.15	2.58608	0.00970753	0.366343
IFI30	25.9	43.56	2.58173	0.00983056	0.370519
MIR4497	0	1.33	2.57497	0.0100249	0.375412
RCOR2	2.62	0.75	-2.57457	0.0100366	0.375412
SP100	73.58	125.14	2.57417	0.0100481	0.375412
C1S	9.11	16.67	2.57268	0.0100915	0.376357
NNMT	21.4	36.42	2.57244	0.0100985	0.376357
SNORD17	1.06	3.12	2.57078	0.010147	0.377225
TRIM21	41.65	68.91	2.56732	0.0102487	0.380534
STK38L	6.6	12.48	2.56651	0.0102727	0.380941
NCF2	0.8	2.69	2.5661	0.0102851	0.380941
TRIM5	15.26	26.61	2.56444	0.0103342	0.38229
PLCD3	65.08	39.38	-2.5625	0.010392	0.383412
ERGIC1	91.71	55.1	-2.56244	0.0103941	0.383412
SDC4	66.56	112.01	2.56153	0.0104212	0.383412
ZNF699	1.04	3.07	2.55525	0.0106113	0.389653
MFSD14C	3.75	7.76	2.5507	0.0107505	0.393553
MIR1207	1.31	0	-2.54753	0.0108488	0.393553
TTPA	1.13	3.21	2.54422	0.0109523	0.396528
MYO15B	12.28	6.52	-2.54341	0.0109776	0.396783
ZNF287	4.17	8.43	2.53991	0.011088	0.399807
MIR8485	0	1.3	2.5337	0.0112865	0.403566
SLC16A7	2.45	5.52	2.53268	0.0113196	0.403786
TNFAIP2	70.04	117.57	2.53194	0.0113434	0.404021
GJB3	45.3	27.29	-2.53086	0.0113783	0.404437
TECR	73.43	44.68	-2.53024	0.0113984	0.404542
MAP3K8	10.22	18.3	2.52457	0.011584	0.409802
MMS19	48.36	29.31	-2.51838	0.0117897	0.414533
PML	27.28	45.17	2.51805	0.0118007	0.414533
KIAA0319L	14.1	24.48	2.5141	0.0119336	0.418222
NCOR2	85.31	51.9	-2.51321	0.0119638	0.418483
ZNF286B	4.49	8.89	2.51169	0.0120154	0.419614
HSD17B1	5.59	2.51	-2.51074	0.012048	0.420233
HLA-A	315.91	610.05	2.51035	0.0120611	0.420233
TAF13	11.15	19.74	2.50991	0.0120763	0.420273
ZNF580	17.04	9.49	-2.50568	0.0122215	0.423378
C21orf91	4.56	8.99	2.50567	0.0122221	0.423378
ZNF778	4.53	8.93	2.50064	0.0123968	0.428934
SNHG7	75.76	46.35	-2.5002	0.0124123	0.428974
LINC02395	0.32	1.88	2.49828	0.0124799	0.430816
CD38	0.69	2.45	2.49533	0.0125841	0.433414
PDCD11	20.35	34.21	2.49233	0.0126908	0.433532
MIRLET7G	1.27	0	-2.49177	0.012711	0.433532
SNORA66	0	1.27	2.49177	0.012711	0.433532
MIR1227	1.27	0	-2.49177	0.012711	0.433532
B2M	1283.36	2529.41	2.49158	0.0127178	0.433532
ASB16-AS1	3.79	1.5	-2.49073	0.012748	0.433578
DNAJB11	67.36	111.73	2.4898	0.0127816	0.434226
GPX3	2.98	6.35	2.48504	0.0129536	0.438953
TSC2	28.56	16.77	-2.48415	0.012986	0.439178
TRNP1	5.89	2.71	-2.48361	0.0130059	0.439355
IFI16	73.15	121.73	2.47597	0.0132875	0.445852
BTN3A2	7.5	13.68	2.47494	0.0133258	0.446639
KCTD7	4.94	9.52	2.46971	0.0135224	0.452214
GBP4	2.29	5.14	2.46471	0.0137125	0.456553
STAG3L5P-PVRIG2P-PILRB	3.87	7.78	2.46351	0.0137584	0.456553
SNORD33	0	1.25	2.46343	0.0137615	0.456553
SNORA71A	0	1.25	2.46343	0.0137615	0.456553
PPP2R1B	9.12	16.28	2.4631	0.013774	0.456553
LIG3	5.06	9.69	2.4602	0.0138861	0.459252
PSMB8-AS1	2.73	5.88	2.45663	0.0140249	0.463331
MIR181B2	1.24	0	-2.44914	0.0143196	0.470474
KCNIP1	2.68	0.87	-2.44477	0.0144946	0.475632
EIF2D	41.54	25.35	-2.44371	0.0145372	0.475632
TMEM33	37.93	61.23	2.44364	0.0145398	0.475632
HSPG2	36.42	22.01	-2.44364	0.0145401	0.475632
TVP23B	30.53	49.52	2.44034	0.0146733	0.479465
TMEM143	3.92	1.61	-2.43843	0.0147512	0.481488
NPIPA7	55.35	34.27	-2.43773	0.0147799	0.4819
TPST1	4.92	9.41	2.43666	0.0148234	0.482268
CRELD2	8.64	15.4	2.43447	0.0149135	0.48258
PPID	21.8	36.02	2.43287	0.0149797	0.483675
IL1B	0.57	2.21	2.43163	0.015031	0.48481
TRAF1	2.23	4.98	2.42562	0.0152822	0.491326
CYLD	27.92	45.32	2.42343	0.0153747	0.49377
CCZ1B	29.02	47	2.42153	0.0154553	0.49418
MT1F	17.17	28.81	2.42051	0.0154986	0.49418
HDAC6	19.22	11.06	-2.4205	0.0154993	0.49418
ARHGAP42	1.98	4.54	2.41934	0.0155489	0.49418
SARS2	47.95	29.65	-2.41898	0.0155642	0.49418
SNORD63	2.61	5.61	2.41453	0.0157555	0.49852
PCSK1N	16.66	27.96	2.41087	0.0159144	0.503015
SNORA71C	1.17	3.13	2.40602	0.0161273	0.50581
PSMC3IP	2.27	5.02	2.40578	0.0161378	0.50581
LOC100505715	0.09	1.38	2.40417	0.0162094	0.507523
OVOS2	1.71	4.05	2.40243	0.0162865	0.509403
ZNF724	2.32	5.09	2.39531	0.0166064	0.516449
ITGB3	2.45	5.31	2.39507	0.0166174	0.516449
SERTAD1	5.72	10.58	2.39486	0.0166265	0.516449
SNRPA	94.79	58.79	-2.39473	0.0166324	0.516449
ND6	458.44	249.86	-2.39318	0.0167032	0.518111
ANGPT2	0.39	1.9	2.39091	0.0168065	0.518631
NAGLU	17.43	10.01	-2.38946	0.016873	0.520147
SHISA2	1.94	4.43	2.38846	0.016919	0.520494
DNAJA1	113.66	192.95	2.38674	0.0169984	0.5224
TOP2A	48.26	30.06	-2.38485	0.0170861	0.524558
LSP1	0.13	1.44	2.38362	0.0171434	0.525777
TMEM132A	59.64	96	2.38322	0.017162	0.525809
SNORA41	0.08	1.34	2.37568	0.0175168	0.532867
ARNTL2	5.79	10.64	2.37514	0.0175422	0.533098
SERPINE1	102.1	170.97	2.37191	0.0176965	0.536155
P4HA2	7.38	13.16	2.37123	0.0177288	0.536593
MAGED1	47.87	29.93	-2.36467	0.018046	0.542799
CMAS	16.44	27.35	2.36385	0.0180861	0.542799
LYN	22.72	36.9	2.36232	0.0181609	0.542799
CDH3	3.53	7.03	2.3607	0.0182403	0.543833
TLR3	5.3	9.83	2.36027	0.0182614	0.543921
SYS1-DBNDD2	5.6	10.3	2.35938	0.0183054	0.544154
PHLPP1	1.84	4.22	2.35901	0.0183237	0.544154
TEC	1.73	4.03	2.35814	0.0183666	0.544888
DNTTIP2	19.33	31.73	2.35608	0.0184688	0.547378
TGFB1I1	38.13	23.57	-2.35534	0.0185058	0.547782
SNORA1	2.11	0.55	-2.35507	0.018519	0.547782
KRI1	23.35	37.76	2.35029	0.0187588	0.551609
ARID3A	8.21	14.41	2.34718	0.0189161	0.553342
TSGA10	2.27	4.93	2.34294	0.0191327	0.558764
POSTN	2.98	1.12	-2.34167	0.0191976	0.559847
TVP23C	6.6	11.83	2.34149	0.0192071	0.559847
S100A2	13.56	7.69	-2.34079	0.019243	0.560346
DALRD3	34.75	21.4	-2.34006	0.0192808	0.560903
ZNF530	1.28	3.24	2.33673	0.019453	0.565364
AK1	13.89	23.26	2.33588	0.0194972	0.5661
NSUN5P1	6.5	3.23	-2.3349	0.0195485	0.567038
LOC441666	1.49	3.59	2.333	0.0196481	0.569376
SNORD83A	0	1.16	2.33201	0.0197003	0.569992
ZNF581	28.67	17.42	-2.33187	0.0197074	0.569992
LGMN	32.52	51.43	2.32296	0.0201811	0.580951
CHORDC1	28.21	44.87	2.32292	0.0201832	0.580951
RPS6KC1	7.88	13.8	2.32129	0.0202712	0.582923
GDF15	139.31	237.15	2.31559	0.0205805	0.586751
CAD	58.13	36.95	-2.31156	0.0208018	0.591934
PLEKHG4	27.31	16.61	-2.31066	0.0208519	0.592233
LMO2	4.9	9.08	2.30761	0.0210209	0.595584
IL6ST	53.31	84.08	2.30719	0.0210445	0.595584
OLMALINC	14.15	8.13	-2.30701	0.0210544	0.595584
ARHGAP33	4.12	1.82	-2.30672	0.0210704	0.595584
LARP4	21.19	34.2	2.3064	0.0210884	0.595584
SLC2A3	6.58	11.7	2.30639	0.0210891	0.595584
CSRNP1	7.7	13.46	2.30408	0.0212184	0.598669
LIPE-AS1	0.48	1.96	2.30292	0.0212835	0.599943
XXYLT1-AS2	7.91	4.16	-2.30058	0.0214152	0.602521
ADORA2A	0.8	2.43	2.29891	0.0215103	0.604251
CHURC1	26.17	41.59	2.29879	0.021517	0.604251
H2BC11	1.77	4.02	2.29447	0.0217634	0.610598
IER5	25.43	40.42	2.29116	0.0219541	0.613077
THBS1	2.29	4.89	2.29116	0.0219541	0.613077
TMEM87B	13.93	23.1	2.29037	0.0219999	0.613354
RRP7BP	8.48	14.64	2.2881	0.0221315	0.613354
SNORA62	1.13	0	-2.28673	0.0222118	0.613354
MIR5091	1.13	0	-2.28673	0.0222118	0.613354
COX3	6509.18	3492.9	-2.28666	0.0222159	0.613354
YIPF4	31.73	49.86	2.28606	0.0222506	0.613354
KIAA1324	0.24	1.56	2.28352	0.0223998	0.615769
MICOS10	15.98	26.19	2.28191	0.0224948	0.616684
PTGES	7.51	13.08	2.27823	0.0227126	0.620384
ZMAT2	32.25	50.54	2.27506	0.0229025	0.623993
DOHH	8.62	14.81	2.27327	0.0230099	0.624721
CDC20	63.65	40.8	-2.27318	0.0230153	0.624721
AHSA1	79.34	127.16	2.27315	0.0230173	0.624721
PGGHG	16.98	10.01	-2.27204	0.0230839	0.625777
CD2BP2	24.35	38.64	2.26956	0.0232343	0.627766
CEP76	6.98	12.22	2.2687	0.0232865	0.62861
SNAI2	4.82	2.27	-2.26503	0.0235109	0.633525
IRF1	31.22	48.88	2.2645	0.0235435	0.633597
QSOX1	106.9	175.39	2.2643	0.0235559	0.633597
SRRM2	144.94	89.73	-2.26327	0.023619	0.634389
ISG20	11.93	19.91	2.26313	0.0236276	0.634389
MLKL	19.84	31.85	2.25641	0.024045	0.643782
MIR23B	0	1.11	2.25612	0.0240634	0.643782
IMPDH2	228.79	136.61	-2.25547	0.024104	0.644294
RNU6-7	1.57	0.26	-2.25326	0.024243	0.646855
RNU6-8	1.57	0.26	-2.25326	0.024243	0.646855
ZNF226	12.45	20.66	2.25256	0.0242867	0.647216
GATA6	0.99	2.68	2.25153	0.0243517	0.647354
SERPINB4	0.13	1.34	2.24987	0.024457	0.648821
WDR53	11.85	19.73	2.2497	0.0244683	0.648821
ZGPAT	14.64	23.97	2.24706	0.0246364	0.652125
POLR2J2	20.6	12.44	-2.24242	0.024934	0.659419
PARP6	24.43	38.53	2.23987	0.0250995	0.660047
PSMB8	43.14	66.86	2.23968	0.0251119	0.660047
ULBP2	4.39	8.14	2.2391	0.0251493	0.66013
MANF	67.97	106.96	2.23895	0.0251592	0.66013
DCAF4	18.7	11.21	-2.23788	0.0252291	0.661385
SEC31A	57.91	37.38	-2.23438	0.0254578	0.665043
SPEG	10.45	5.9	-2.23405	0.0254796	0.665043
AGO3	2.5	5.15	2.23186	0.0256243	0.667658
CMC2	43.86	67.85	2.22989	0.0257544	0.669852
LOC102724064	1.62	3.69	2.22958	0.0257752	0.669852
TMLHE-AS1	1.2	0.06	-2.22948	0.0257817	0.669852
MIR23A	2.07	4.44	2.22924	0.0257979	0.669852
GJB2	1.13	2.88	2.22783	0.0258919	0.671365
CCN2	145.39	243.27	2.22769	0.025901	0.671365
MIR635	0	1.09	2.22516	0.0260706	0.672851
MIR4482	0	1.09	2.22516	0.0260706	0.672851
GCH1	6.81	11.83	2.22478	0.0260958	0.672921
RPS2	3409.73	1861.75	-2.22244	0.0262533	0.675819
HS3ST3B1	1.47	3.43	2.22062	0.0263766	0.678411
ATP13A3	58.52	90.98	2.21988	0.0264268	0.678538
ZNF286A	10.62	17.72	2.21931	0.0264658	0.678956
LOC100507557	7.23	3.83	-2.2167	0.0266433	0.68176
FAM86B2	1.67	0.34	-2.21476	0.0267765	0.684584
GGT1	1.76	0.4	-2.21061	0.0270631	0.690253
CREM	10.54	17.55	2.20722	0.0272985	0.693784
SPHK1	6.74	11.67	2.20626	0.0273658	0.69464
LOC283335	2.81	1.1	-2.20608	0.0273785	0.69464
MYDGF	33.14	51.19	2.20569	0.0274059	0.694747
PLEKHA2	6.75	11.68	2.20431	0.0275023	0.6966
SMG1P7	3.58	6.81	2.19923	0.0278618	0.704689
TM7SF2	21.71	13.3	-2.19913	0.0278686	0.704689
MISP	17.46	10.51	-2.19589	0.0280999	0.709938
VTRNA1-1	0	1.07	2.19385	0.0282461	0.711208
SLC25A23	29.54	18.55	-2.19353	0.0282689	0.711208
SNORD99	1.99	4.26	2.19254	0.0283408	0.712419
ZNFX1	13.14	21.43	2.19071	0.0284725	0.714581
MFAP3L	0.72	2.21	2.19047	0.02849	0.714581
NAPA	49.06	75.4	2.19013	0.0285151	0.714581
PIGN	3.34	6.42	2.1898	0.0285386	0.714581
RNFT1	5.79	10.17	2.1897	0.028546	0.714581
ST3GAL5	3.23	1.37	-2.18861	0.0286249	0.715958
PPM1K	2.51	5.1	2.18676	0.0287601	0.71821
PCBD1	61.67	40.22	-2.18567	0.0288394	0.71952
SIKE1	11.32	18.65	2.18449	0.0289262	0.721087
DNAL1	3.93	7.32	2.18331	0.029013	0.721194
SSH2	2.99	5.86	2.18329	0.0290143	0.721194
FKBP2	59.01	91.08	2.183	0.0290359	0.721194
NRM	7.15	3.82	-2.1828	0.0290509	0.721194
NMI	24.89	38.74	2.17927	0.0293116	0.722704
MIR647	1.06	0	-2.17807	0.0294012	0.722704
MIR615	1.06	0	-2.17807	0.0294012	0.722704
SCN5A	4.94	2.42	-2.1765	0.0295176	0.724498
BTN2A1	15.53	24.95	2.17644	0.0295225	0.724498
PSG1	1.79	0.44	-2.17475	0.0296491	0.725671
DCTN1	75.01	48.96	-2.1747	0.0296525	0.725671
FANCB	0.75	2.24	2.17468	0.0296538	0.725671
CHMP5	52.85	81.11	2.17451	0.0296671	0.725671
FASN	140.84	89.01	-2.1731	0.0297726	0.727656
C4orf47	2.03	4.3	2.17251	0.0298175	0.728159
CCDC93	12.48	20.34	2.16932	0.0300581	0.732315
RNF103-CHMP3	0.54	1.93	2.16839	0.0301291	0.733378
ADCY6	9.62	15.99	2.16749	0.0301972	0.73444
POLR2J2	0.29	1.55	2.16552	0.0303478	0.737502
LETM2	48.42	31.55	-2.16455	0.0304221	0.738463
WDR83	6.94	11.86	2.16436	0.0304366	0.738463
NPRL3	49.14	32.04	-2.16392	0.0304707	0.738692
UBFD1	21.23	33.28	2.16321	0.0305247	0.738806
IRS1	7.46	4.05	-2.16086	0.0307063	0.740808
UHRF1BP1L	8.51	14.26	2.16022	0.0307556	0.741112
LRWD1	13.74	22.19	2.16006	0.0307684	0.741112
ABCC2	0.27	1.51	2.15608	0.0310774	0.747953
TMEM184C	14.11	22.72	2.15506	0.031157	0.749269
PHF11	27.33	42.06	2.14795	0.0317174	0.758143
ATP6V1G2-DDX39B	0	1.04	2.14623	0.031855	0.758143
LAMTOR2	27.93	42.92	2.14575	0.0318928	0.75844
RESF1	58.4	89.39	2.14463	0.0319822	0.759965
EXOSC3	31.52	48.17	2.14282	0.0321274	0.762415
SPRY4-AS1	2.89	1.19	-2.1424	0.0321617	0.762415
KCTD10	22.32	34.7	2.13917	0.0324222	0.76739
S100A16	94.44	61.62	-2.13916	0.0324228	0.76739
FAM126B	3.03	5.85	2.1385	0.0324762	0.768048
THEMIS2	7.37	12.44	2.13734	0.0325703	0.769666
RGPD8	0.65	2.06	2.13643	0.0326444	0.770622
FLYWCH2	21.78	13.54	-2.13621	0.0326622	0.770622
FZD3	4.3	7.79	2.13582	0.0326943	0.770654
ATP6	3430.31	1917.83	-2.13556	0.032715	0.770654
HHLA1	24.17	15.15	-2.13477	0.0327801	0.771582
CPEB4	3.9	7.18	2.13414	0.0328311	0.772175
ZNF780B	1.81	3.89	2.13289	0.0329338	0.773984
MFAP1	13.81	22.16	2.13137	0.0330584	0.776195
MIR27B	1.03	0	-2.13017	0.0331575	0.776195
IQGAP3	7.73	4.27	-2.12856	0.0332906	0.778704
CSKMT	7.47	4.1	-2.12715	0.0334078	0.780604
BECN1	36.81	55.85	2.12695	0.033424	0.780604
SLCO4A1	84.15	131.19	2.12545	0.0335489	0.782304
HERPUD2	30.74	19.67	-2.12191	0.0338452	0.788426
HBA1	0.35	1.61	2.12148	0.0338817	0.788426
SREBF1	164.49	103.85	-2.12103	0.0339194	0.788487
SAR1B	20.16	31.41	2.11542	0.0343944	0.795498
SEM1	36.22	54.81	2.11196	0.0346898	0.798959
TNFSF9	3.46	6.46	2.10681	0.0351337	0.806744
NRBP2	12.32	7.35	-2.10671	0.035143	0.806744
PCSK7	15.06	23.89	2.10564	0.0352359	0.807514
ABCA3	25.73	16.31	-2.10526	0.035269	0.807514
LIG4	6.31	10.74	2.10395	0.0353832	0.807514
DCUN1D5	21.93	33.89	2.10367	0.0354068	0.807514
TSC22D3	1.61	0.36	-2.10224	0.0355318	0.807514
NICN1	5.82	3.05	-2.10081	0.0356577	0.807514
HSPE1-MOB4	14.63	23.23	2.10069	0.0356685	0.807514
ZC2HC1A	11.36	6.73	-2.09904	0.0358136	0.807514
CUTC	13.09	20.94	2.09873	0.0358409	0.807514
CXCL2	63.77	97.07	2.09793	0.0359117	0.807514
SNORA12	1.01	0	-2.09779	0.0359237	0.807514
MIR1237	0	1.01	2.09779	0.0359237	0.807514
PGPEP1	23.37	14.74	-2.09609	0.036074	0.809564
MRPS31P5	3.01	5.75	2.09577	0.0361024	0.809564
H4C8	1.61	3.52	2.09554	0.0361229	0.809564
RAB31	15.9	25.07	2.0944	0.0362245	0.811235
CDH1	3.09	5.87	2.09355	0.0363003	0.812323
FZD2	25.37	16.11	-2.09281	0.0363662	0.813193
DNA2	4.05	7.32	2.08877	0.0367283	0.820676
TUBA1A	72.37	48.08	-2.0881	0.0367885	0.821409
CD14	0.66	2.03	2.08554	0.03702	0.824553
CHTF18	9.57	5.56	-2.08533	0.0370394	0.824553
NSUN3	5.4	9.33	2.08479	0.0370885	0.825034
LINC00106	1.9	0.57	-2.08329	0.0372249	0.827248
SPTY2D1	7.9	13.08	2.08195	0.0373469	0.827248
DENND6B	2.26	0.82	-2.08193	0.0373487	0.827248
ENTPD1-AS1	3.88	7.05	2.08127	0.0374089	0.827248
DHRS2	0.19	1.32	2.07897	0.0376202	0.831261
CEP72	19.97	30.9	2.07842	0.0376708	0.831261
C15orf40	5.35	9.24	2.07809	0.0377014	0.831261
CYTB	1996.92	1134.09	-2.07739	0.0377652	0.832056
LINC02432	15.72	24.71	2.07595	0.0378986	0.833157
SNORA3B	0.61	1.95	2.0754	0.0379493	0.833255
H2BC21	2.46	4.86	2.0753	0.0379587	0.833255
SAT1	96.85	150.95	2.07478	0.0380069	0.833703
IL18	58.1	38.73	-2.07297	0.0381749	0.835861
CIAO2A	31.49	47.47	2.07282	0.038189	0.835861
FXYD6	2.4	0.92	-2.07097	0.0383615	0.839025
WTAP	59.61	89.94	2.07054	0.0384019	0.839297
WBP1	25.79	16.48	-2.07002	0.0384508	0.839726
GBP5	0.17	1.28	2.06962	0.038488	0.839726
SNHG19	11.01	6.55	-2.06943	0.0385057	0.839726
PIM1	17.78	11.05	-2.06878	0.0385669	0.83984
ZFP30	8.42	13.82	2.06716	0.0387188	0.840176
TTLL12	24.22	15.42	-2.06607	0.0388219	0.840176
MIR641	0.99	0	-2.06504	0.0389188	0.840176
MIR589	0.99	0	-2.06504	0.0389188	0.840176
LNCOG	4.75	2.4	-2.06434	0.0389854	0.841007
RPS6KA3	13.27	21.05	2.06388	0.0390296	0.841354
DHX58	4.56	8.03	2.06234	0.0391756	0.842112
SNAI1	1.85	3.87	2.06231	0.0391783	0.842112
LGALS3BP	194.1	319.77	2.06202	0.0392055	0.842112
LOC100268168	11.14	6.65	-2.062	0.0392076	0.842112
PFKFB3	12.68	20.17	2.06173	0.0392333	0.842112
ABHD1	1.62	0.39	-2.05804	0.0395863	0.848874
KDM3A	21.96	33.62	2.05783	0.0396066	0.848874
LRPAP1	37.29	55.8	2.05744	0.039644	0.848874
ZC3HAV1	13.63	21.55	2.05725	0.0396617	0.848874
HSPB1	28.3	18.26	-2.05656	0.0397282	0.84969
ZDHHC20	22.21	33.96	2.05528	0.0398524	0.851736
EEF1A1	13462.8	7695.61	-2.05472	0.0399065	0.851736
RB1CC1	35.19	52.69	2.05469	0.0399091	0.851736
SFMBT1	7.65	12.61	2.05117	0.0402504	0.854773
XIST	79.35	53.01	-2.05094	0.0402728	0.854773
BCL11A	14.67	9.02	-2.05061	0.0403052	0.854773
SHFL	19.48	30.02	2.05032	0.0403336	0.854773
DAB2	8.71	14.2	2.04955	0.0404088	0.854773
FOS	3.15	5.89	2.04938	0.0404252	0.854773
NDUFB1	81.32	124.39	2.04936	0.0404268	0.854773
CNOT6	16.66	25.94	2.0492	0.0404427	0.854773
ZNF611	3.8	6.87	2.04897	0.0404655	0.854773
RAB27A	5.95	10.06	2.04778	0.0405811	0.855186
CD163L1	18.83	29.07	2.04775	0.0405845	0.855186
EGR1	36.09	53.91	2.04542	0.0408139	0.859075
NFKBIB	60.71	91.19	2.04493	0.040862	0.859075
ADAMTSL5	28.98	18.78	-2.04473	0.0408816	0.859075
GLA	12.14	19.3	2.04471	0.0408837	0.859075
P3H2	2.92	5.53	2.04434	0.0409197	0.859226
KLRC3	0.65	1.98	2.04405	0.0409483	0.859226
ING4	8.45	13.79	2.04371	0.0409822	0.859335
PPP4R2	33.72	50.41	2.04116	0.0412353	0.864039
PRPF18	9.24	14.96	2.03871	0.0414792	0.867223
LACTB	13.86	21.8	2.03825	0.0415253	0.867223
TXNDC15	22.56	34.34	2.03794	0.0415556	0.867223
EEF2	1101.62	632.47	-2.03638	0.0417123	0.867223
PABPC1	3594.26	2065.01	-2.03552	0.0417989	0.867223
B4GALNT1	3.61	6.56	2.03485	0.0418657	0.867223
C14orf132	2.75	1.17	-2.03367	0.0419844	0.867223
GREB1L	2.25	4.47	2.03241	0.0421126	0.867223
RASL11A	1.91	3.93	2.0323	0.0421235	0.867223
SRRD	13.06	20.6	2.03218	0.0421354	0.867223
TNFRSF6B	2.89	1.26	-2.03215	0.0421381	0.867223
TSPAN12	1.48	3.24	2.03185	0.0421687	0.867223
PLA2G4C	6.56	10.92	2.02963	0.0423944	0.870165
CEP350	7.82	12.8	2.02937	0.0424204	0.870165
CERS6-AS1	8.73	5.08	-2.0293	0.0424279	0.870165
FASTKD5	7.69	12.6	2.02757	0.042604	0.873177
RBM11	3.28	6.05	2.0268	0.0426834	0.873717
ATG101	30.47	45.57	2.02641	0.0427224	0.873717
PDIA5	17.23	26.62	2.02265	0.0431094	0.879013
DICER1	6.1	10.22	2.0226	0.0431139	0.879013
BICDL1	1.68	3.55	2.02231	0.0431439	0.879013
LNPK	8.85	14.32	2.0222	0.0431558	0.879013
B9D1	29.56	19.28	-2.02194	0.0431821	0.879013
PODXL	64.3	43.33	-2.02095	0.0432847	0.880462
PSMD11	26.97	40.5	2.02069	0.043312	0.880462
MYCBP	4.26	7.5	2.02023	0.0433599	0.880839
MARVELD2	4.43	7.75	2.01953	0.0434317	0.881699
NKX3-1	4.08	7.23	2.01846	0.0435433	0.883365
SHKBP1	84.44	56.68	-2.01773	0.0436194	0.883856
COL3A1	2.1	0.75	-2.01705	0.0436905	0.883856
SCGB3A2	36.28	24.03	-2.01656	0.0437415	0.883856
REXO1	11.74	18.59	2.0156	0.0438413	0.883856
SECISBP2L	7.46	12.22	2.01512	0.0438919	0.883856
ZNF461	6.47	10.74	2.0118	0.0442413	0.890181
SRGAP2B	14.02	21.9	2.00943	0.0444918	0.893492
SFXN3	45.66	30.64	-2.00917	0.0445195	0.893492
IGHMBP2	6.34	10.54	2.00879	0.0445596	0.893698
FGD6	11.71	18.51	2.00678	0.0447728	0.895576
TIGAR	7.94	12.91	2.00638	0.0448156	0.895835
PLEKHA3	16.28	25.16	2.00602	0.0448541	0.896005
PTGES3L-AARSD1	0.07	1.07	2.00536	0.0449248	0.896533
POC1B-GALNT4	1.38	0.26	-2.00521	0.0449404	0.896533
DNAJB14	8.61	13.9	2.00339	0.0451353	0.898065
TUSC2	15.6	24.16	2.00257	0.0452238	0.898065
RRBP1	26.42	39.57	2.00233	0.0452494	0.898065
AP3S2	7.87	12.79	2.00118	0.0453728	0.898065
PACSIN3	24.9	16.12	-2.00044	0.0454531	0.898065
CASC8	3.89	1.91	-1.9993	0.0455757	0.898065
CPEB2	2.03	4.08	1.99926	0.0455801	0.898065
TRIM26	18.57	28.41	1.99924	0.0455827	0.898065
FGFR1OP	12.04	18.96	1.99837	0.0456765	0.898065
HELB	1.27	2.87	1.99663	0.0458649	0.901178
FAM111B	4.53	7.85	1.99608	0.0459254	0.901775
TMF1	10.77	17.08	1.99531	0.0460088	0.902483
EPS8L2	45.95	30.93	-1.99515	0.0460262	0.902483
CSRP2	9.28	14.87	1.99492	0.0460518	0.902483
DMGDH	0.86	2.24	1.99348	0.0462087	0.904375
SNAPC1	14.95	23.17	1.99258	0.0463076	0.905718
PLXNA3	11.19	6.81	-1.99173	0.0464008	0.906949
PEX11B	11.57	7.07	-1.99007	0.0465834	0.908193
UQCR11	55.76	82.56	1.99005	0.0465856	0.908193
HPS5	16.35	25.17	1.98873	0.0467311	0.909472
BCL2L2-PABPN1	6.3	10.43	1.9887	0.0467342	0.909472
ZNF573	2.39	4.63	1.98863	0.0467423	0.909472
SERPINE2	34.71	51.31	1.98755	0.0468617	0.910613
DKK3	58.52	39.7	-1.9851	0.0471332	0.914701
DEFB4A	0	0.94	1.98156	0.0475291	0.915319
SNORD118	0	0.94	1.98156	0.0475291	0.915319
RNY3	0.94	0	-1.98156	0.0475291	0.915319
SMG1P1	9.54	15.21	1.98153	0.0475316	0.915319
CSF1	16.86	25.86	1.98083	0.0476105	0.91625
GRB2	33.04	48.82	1.9785	0.047872	0.920302
METRN	19.84	12.7	-1.97841	0.0478825	0.920302
BCLAF1	72.34	108.15	1.97798	0.0479309	0.920536
TKT	214.87	137.1	-1.97598	0.0481575	0.923811
FSTL1	134.89	211.11	1.97563	0.0481962	0.923962
RRM2	24.2	36.22	1.97517	0.0482494	0.924224
SENP2	20.52	31.03	1.97497	0.0482716	0.924224
CEP104	10.39	16.44	1.97414	0.0483661	0.924375
KIAA0513	1.95	3.92	1.97186	0.0486257	0.927448
ERO1B	7.43	12.05	1.97139	0.0486789	0.927871
RRP15	8.96	14.31	1.96961	0.0488826	0.929979
RPL3	1353.61	791.73	-1.96861	0.0489984	0.931362
SMCO4	8.47	13.58	1.96832	0.0490308	0.931362
LINC00173	1.29	0.22	-1.96817	0.0490485	0.931362
NTN4	5.18	8.74	1.96714	0.0491666	0.933013
SCARNA13	1.32	0.24	-1.96585	0.049316	0.934353
RNVU1-14	0	0.93	1.96458	0.0494634	0.934353
LOC283922	7.43	12.03	1.96437	0.0494866	0.934353
PPP1R13L	67.67	46.12	-1.96247	0.0497082	0.937946
LPCAT4	23.45	15.25	-1.96147	0.049824	0.938948
PPDPF	237.82	151.1	-1.96072	0.049912	0.940014
DECR2	17.74	11.32	-1.95711	0.0503346	0.94619
ZNF324B	0.93	2.31	1.95578	0.0504916	0.947951
AKAP3	0.29	1.39	1.95518	0.0505618	0.948576
PSRC1	14.35	9.02	-1.95487	0.0505981	0.948576
TAOK1	11.48	17.96	1.95365	0.0507425	0.948576
USP15	12.41	19.31	1.95283	0.0508394	0.948576
FXN	11.68	18.24	1.95075	0.051087	0.948576
LRRC20	18.73	12.02	-1.94958	0.0512265	0.948576
PKD1P6-NPIPP1	2.66	4.99	1.94939	0.0512492	0.948576
SKIL	15.48	23.72	1.94937	0.051251	0.948576
ABHD3	12.71	19.73	1.94929	0.0512604	0.948576
FKBP14	3.87	6.79	1.94838	0.0513696	0.948576
TMEM198B	10.81	6.63	-1.94806	0.0514077	0.948576
CHROMR	5.89	9.73	1.94803	0.0514111	0.948576
LINC00426	0.3	1.4	1.94799	0.0514162	0.948576
C3	13.25	20.5	1.94676	0.051563	0.949621
SGCE	18.6	11.94	-1.94622	0.0516283	0.949978
BTN3A3	2.26	4.37	1.94491	0.0517858	0.951386
LINC02802	22.47	14.63	-1.94304	0.0520118	0.954186
LAMB2	133.31	88.65	-1.94285	0.0520348	0.954186
PSMB10	45.28	66.17	1.94273	0.0520484	0.954186
IGF2	4.98	2.66	-1.94245	0.0520821	0.954186
C11orf71	2.8	1.26	-1.9421	0.0521252	0.954186
FAR2	4.33	7.45	1.94206	0.0521293	0.954186
GGCX	13.73	21.17	1.94179	0.0521631	0.954221
NUDT1	7.57	12.17	1.94125	0.0522275	0.954686
TENT5A	1.91	3.82	1.94105	0.0522522	0.954686
TROAP	14.83	9.38	-1.93974	0.052411	0.957004
ATP6V0E2-AS1	2.49	1.06	-1.93908	0.0524911	0.957883
SLMAP	40.64	59.32	1.93616	0.0528478	0.961404
NAT1	2.19	4.25	1.93593	0.0528766	0.961404
IGSF8	6	9.86	1.93556	0.0529217	0.961641
DLL1	0.68	1.93	1.9348	0.0530153	0.962706
BLZF1	17.74	26.86	1.93456	0.0530446	0.962706
CWC27	15	22.95	1.93254	0.0532934	0.966052
PYROXD2	4.09	2.09	-1.93208	0.0533497	0.966487
LIMD2	22.8	14.9	-1.93111	0.0534694	0.96807
KLHDC2	37.55	25.38	-1.93047	0.0535492	0.968642
GABRP	50.24	34.37	-1.92885	0.0537492	0.97079
ALMS1	4.99	8.38	1.92832	0.0538158	0.970938
ALS2	11.86	18.41	1.92801	0.0538535	0.970938
HIF1AN	14.82	22.67	1.92788	0.0538699	0.970938
SLC2A4RG	76.03	52.09	-1.92774	0.053887	0.970938
PIK3CB	19.23	28.92	1.92726	0.0539473	0.97144
ZFAND4	3.89	6.78	1.92677	0.0540089	0.971889
ETV7	0.57	1.77	1.92654	0.0540371	0.971889
GOLT1B	10.47	16.38	1.92608	0.0540938	0.972326
UVRAG	15.14	23.11	1.92427	0.0543202	0.975591
GPAT4	81.9	121.99	1.92382	0.0543777	0.975673
SAMD8	11.39	17.71	1.92347	0.0544209	0.975864
SHOX2	5.17	8.61	1.91429	0.0555829	0.985934
GCLC	19.04	28.57	1.91321	0.0557215	0.985934
SNORD46	0.9	0	-1.91307	0.0557393	0.985934
SNORD124	0.9	0	-1.91307	0.0557393	0.985934
FBXW2	18.26	27.46	1.91076	0.0560352	0.989998
HNRNPUL2-BSCL2	21.87	32.5	1.90956	0.0561897	0.992144
LETMD1	35.81	24.25	-1.90866	0.0563064	0.992333
ZC3H12C	6.48	10.49	1.90857	0.056317	0.992333
ELF1	36.15	52.56	1.90745	0.056463	0.992732
MYO1E	12.12	18.7	1.90689	0.0565354	0.992732
NME3	23.01	15.13	-1.90665	0.0565662	0.992732
ADM	21.98	32.63	1.90605	0.0566434	0.992909
NDUFV2	51.93	75.46	1.9059	0.0566638	0.992909
HMG20A	9.57	14.99	1.90503	0.0567768	0.993596
ATG7	19.9	29.72	1.90425	0.0568779	0.993596
BFSP1	6.01	3.39	-1.90417	0.0568885	0.993596
NFKBID	5.72	9.38	1.90398	0.0569125	0.993596
CCDC47	32.77	47.73	1.90381	0.0569343	0.993596
ZNF555	2.1	4.07	1.90371	0.0569486	0.993596
RAB26	1.5	0.39	-1.90355	0.0569683	0.993596
METTL7B	5.59	3.11	-1.89946	0.0575041	0.999453
C16orf74	25.17	16.68	-1.89924	0.0575323	0.999453
KYNU	1.82	3.63	1.89908	0.0575539	0.999453
SMG1	13.76	21.02	1.89896	0.0575695	0.999453
PSMA5	40.14	58.17	1.89894	0.0575718	0.999453
NAPA-AS1	1.72	0.55	-1.89871	0.0576025	0.999453
C1QTNF1	8.6	13.55	1.89823	0.0576658	0.999453
CCDC117	8.47	13.36	1.89819	0.057671	0.999453
PSME2	100.99	151.79	1.8979	0.0577091	0.999535
SIDT2	16.85	10.87	-1.89603	0.0579555	1
FTSJ3	11.48	17.73	1.89534	0.0580473	1
SNORD104	4.73	2.54	-1.89438	0.0581748	1
TRIM56	8.03	12.7	1.8923	0.058451	1
PSMB9	25.15	36.94	1.89163	0.05854	1
PPM1A	17.93	26.88	1.89009	0.0587456	1
CORO1A	0.37	1.46	1.88875	0.0589258	1
COX6C	100.09	150.03	1.88869	0.058933	1
ZNF570	4.21	7.17	1.8868	0.0591873	1
PLK1	34.73	23.59	-1.88583	0.0593184	1
CDCA3	21.8	14.35	-1.88556	0.0593543	1
SFXN1	28.64	41.73	1.8816	0.0598901	1
LINC01023	0.51	1.65	1.87981	0.060134	1
ZNF321P	1.29	0.26	-1.87964	0.0601572	1
SELENOK	20.21	30	1.87946	0.0601824	1
COL1A1	1.01	2.36	1.87931	0.0602026	1
AXL	111.22	75.76	-1.87884	0.0602668	1
SYNPO	6.36	3.66	-1.87845	0.0603193	1
IFNL2	0	0.88	1.87825	0.0603467	1
PSMD1	155.78	240.81	1.87607	0.0606461	1
ZNF568	14.53	22.01	1.87574	0.0606915	1
EIF3E	439.86	272.88	-1.87558	0.0607124	1
UNC13D	32.7	22.18	-1.87469	0.060835	1
PHOSPHO2	1.51	3.12	1.87462	0.0608457	1
CREB3	26.1	38.13	1.8741	0.0609173	1
FN1	7.16	4.22	-1.87389	0.0609456	1
AFDN-DT	0.09	1.02	1.87347	0.061004	1
WDR46	39.46	56.89	1.87164	0.0612563	1
PBDC1	11.93	18.27	1.86824	0.0617292	1
SLC45A4	5.57	9.08	1.86706	0.0618936	1
ZNF622	23.37	34.29	1.86637	0.06199	1
SNORD36A	2.17	4.13	1.8659	0.0620554	1
DGKA	38.62	26.5	-1.86549	0.0621125	1
STXBP5	8.41	13.17	1.86502	0.0621791	1
NPHP3	10.98	16.89	1.86451	0.0622502	1
SRGAP2C	7.28	11.53	1.86384	0.0623447	1
EIF1AD	19.3	28.64	1.86349	0.0623935	1
NOCT	16.33	24.48	1.86128	0.0627052	1
CBX3P2	0.83	2.08	1.86022	0.0628547	1
PIMREG	11.62	7.35	-1.8598	0.0629131	1
AZI2	45.42	65.29	1.85949	0.0629574	1
DNAAF3	2.78	1.3	-1.85936	0.062976	1
PLPPR3	2.37	1.03	-1.85752	0.0632375	1
HTATIP2	57.92	83.57	1.85683	0.0633353	1
ALDOC	26.3	38.27	1.856	0.0634538	1
PEAR1	12.07	7.67	-1.85545	0.0635319	1
PCYT1A	24.07	35.18	1.85528	0.0635563	1
OSTM1	54.75	78.84	1.85496	0.0636016	1
SART3	18.94	28.09	1.85494	0.0636049	1
UVSSA	2.92	5.24	1.85433	0.0636916	1
OGFRL1	31.52	45.52	1.85417	0.0637152	1
CMTR1	20.46	30.19	1.85408	0.0637281	1
SBNO1	11.19	17.15	1.85344	0.0638188	1
MKLN1	4.95	8.16	1.85113	0.064151	1
TMEM139	11.12	7.02	-1.85082	0.0641953	1
TNFRSF11B	7.55	11.88	1.84953	0.0643807	1
CDA	0.9	2.17	1.8474	0.0646885	1
RBBP6	20.89	30.74	1.84708	0.064735	1
MPZL3	1.07	2.42	1.84701	0.0647451	1
DEFB103B	2.12	4.03	1.84695	0.0647542	1
DEFB103B	2.12	4.03	1.84695	0.0647542	1
MEGF6	19.95	13.17	-1.84678	0.0647786	1
FAM221A	3.49	6.06	1.84664	0.0647998	1
TSPAN13	1.97	3.8	1.84639	0.0648358	1
PCBP2	659.71	403.58	-1.84434	0.065134	1
CHMP4A	15.95	23.86	1.84416	0.0651598	1
OAZ2	26.96	39.09	1.84374	0.0652204	1
ZNRF2	3.57	6.17	1.84338	0.0652734	1
MIR663B	0	0.86	1.84305	0.0653216	1
ABHD16B	3.87	6.6	1.84262	0.065385	1
CCDC127	9.65	14.89	1.84184	0.0654986	1
HLA-DRB1	0.82	2.05	1.84179	0.0655052	1
PBX1	4.43	2.39	-1.84008	0.0657563	1
MIR4324	4.32	2.32	-1.8366	0.0662684	1
STX6	10.1	15.52	1.83643	0.0662945	1
CTSV	7.37	11.58	1.83485	0.066528	1
TRAPPC6A	12.76	8.19	-1.83474	0.0665448	1
SOCS2-AS1	2.1	0.86	-1.83324	0.0667672	1
SMCR8	15.34	22.95	1.83311	0.0667858	1
UTP6	33.56	48.17	1.83243	0.0668879	1
HLA-DPA1	1.5	3.06	1.83209	0.0669385	1
ZNF337-AS1	4.97	2.76	-1.83148	0.0670296	1
TRIM33	13.36	20.15	1.83078	0.067133	1
TRAF7	31.75	21.7	-1.83063	0.0671555	1
SLC8B1	13.95	20.98	1.83002	0.0672463	1
CD99P1	5.89	9.45	1.82942	0.0673373	1
H2AJ	12.68	19.18	1.82921	0.0673675	1
ATP6V1E1	58.21	83.52	1.82848	0.0674781	1
GTPBP1	11.31	17.22	1.82684	0.0677238	1
FADS3	214.67	141.57	-1.8261	0.0678345	1
RTCB	23.42	34.08	1.82587	0.0678694	1
ERC2	2.18	0.92	-1.82553	0.0679215	1
YARS2	25.88	37.46	1.82552	0.0679226	1
GSTM1	24.48	16.48	-1.82038	0.0687015	1
TIMP1	165.89	254.19	1.81999	0.0687598	1
TMEM50A	70.15	101.27	1.81943	0.0688462	1
KYAT1	4.64	2.55	-1.81832	0.0690157	1
RDX	52.69	75.25	1.81813	0.069045	1
IFITM10	2.23	4.16	1.81771	0.0691089	1
FBXO28	12.2	18.45	1.81737	0.0691605	1
HSD17B4	66.31	95.41	1.81689	0.0692334	1
RNGTT	8.2	12.72	1.81653	0.0692887	1
PDZK1IP1	0.62	1.75	1.81608	0.0693575	1
ANKRD2	2.51	1.15	-1.81493	0.0695344	1
RAD54L	4.58	7.56	1.81471	0.069569	1
PDIA3	196.5	304.47	1.81419	0.069649	1
HTD2	2.72	1.29	-1.81365	0.069731	1
KIF27	3.14	5.5	1.81358	0.0697417	1
SORL1	7.43	4.49	-1.81351	0.0697535	1
PKD1L2	7.64	4.64	-1.81214	0.0699647	1
MICB	6.56	10.36	1.8115	0.0700631	1
LINC01265	0.63	1.76	1.8115	0.0700638	1
TRIM69	7.94	12.33	1.81078	0.0701751	1
RNPS1	106.64	73.82	-1.80957	0.0703619	1
LOC101927151	6.24	9.9	1.80948	0.0703767	1
SNORD3B-1	0	0.84	1.80746	0.0706904	1
SMPD1	8.52	13.15	1.80687	0.070783	1
CLBA1	9.34	5.85	-1.80647	0.0708453	1
CDC26	16.08	23.85	1.80596	0.0709254	1
SNHG29	2306.2	1411.42	-1.80306	0.071379	1
GCNT1	2.7	4.84	1.80245	0.071474	1
ZFYVE16	20.86	30.42	1.80244	0.0714761	1
CUL7	19.66	13.1	-1.80221	0.071512	1
HMGN5	3.5	6	1.80182	0.0715741	1
ZNF350	3.05	5.35	1.80103	0.071698	1
GALK2	17.41	25.66	1.7993	0.0719706	1
SNORD12B	1.18	2.54	1.79893	0.0720295	1
S100A4	5.17	2.93	-1.7975	0.0722568	1
ABRACL	28.68	41.09	1.79652	0.0724114	1
GTF2B	18.02	26.48	1.79526	0.072613	1
PTCD3	35.11	49.97	1.79494	0.0726636	1
NKIRAS1	8.21	12.67	1.79493	0.0726645	1
SCRN2	35.83	24.86	-1.79408	0.0728004	1
CEBPD	93.89	137.2	1.79385	0.0728374	1
UBE2F-SCLY	1.29	2.7	1.79305	0.0729652	1
SNORD35B	0.2	1.14	1.79293	0.0729845	1
GSPT2	7.1	11.08	1.79267	0.0730252	1
C11orf68	93.96	65.66	-1.79262	0.0730344	1
BCL2L11	7.83	12.12	1.79252	0.0730502	1
AP4B1	4.69	7.67	1.79162	0.0731942	1
KPNA1	28.63	40.98	1.79144	0.0732228	1
SLCO4A1-AS1	0.85	2.05	1.79127	0.07325	1
PSEN1	32.07	45.72	1.79107	0.0732821	1
MIR5188	0	0.83	1.78952	0.0735311	1
IFNAR1	22.02	31.92	1.78921	0.0735813	1
SLC25A30	8	12.35	1.78813	0.073755	1
SNORA73B	4.48	2.47	-1.78793	0.0737869	1
AP1S3	3.14	5.46	1.78772	0.0738204	1
KCCAT198	0.81	1.99	1.78733	0.0738836	1
POMP	65.34	93.37	1.78682	0.0739673	1
NPIPB4	31.74	21.9	-1.78667	0.0739914	1
ZBED6	2.29	4.21	1.78633	0.0740464	1
PUS7L	3.1	5.4	1.7863	0.0740514	1
TYW5	5.69	9.06	1.78275	0.0746271	1
ELMOD3	6.06	9.58	1.78214	0.0747263	1
GK	2.14	3.98	1.78208	0.0747359	1
ZNF562	5.18	8.34	1.78168	0.0748017	1
PRR14L	3.37	5.78	1.78099	0.0749139	1
SSR1	56.75	80.56	1.7794	0.0751734	1
UMPS	26.57	38.06	1.77937	0.0751799	1
PACC1	10.84	16.37	1.77878	0.075276	1
ND1	3866.7	2382.95	-1.77797	0.0754091	1
C21orf59-TCP10L	4.98	2.82	-1.7773	0.0755183	1
NR2F2-AS1	1.61	0.54	-1.77559	0.0758009	1
LINC00458	4.27	2.34	-1.77505	0.0758888	1
ZNF107	2.7	4.8	1.77409	0.076049	1
ETNK1	8.31	12.75	1.7739	0.0760804	1
PRKACA	28.32	19.45	-1.77374	0.0761062	1
REST	11.15	16.79	1.77353	0.0761405	1
HSPA5	198.87	305.26	1.77317	0.0762002	1
UHMK1	14.85	21.98	1.77313	0.0762073	1
LOC100506083	1.31	2.71	1.77221	0.0763591	1
LOC105373098	1.17	2.5	1.77206	0.0763848	1
MIR3934	0	0.82	1.77148	0.0764808	1
LINC01480	0	0.82	1.77148	0.0764808	1
CD70	2.31	4.22	1.77088	0.0765808	1
LOXL1	1.99	0.82	-1.77041	0.0766592	1
DNAJB4	10.51	15.87	1.77011	0.0767092	1
RIMKLA	0.61	1.7	1.76992	0.0767412	1
LINC02079	0.61	1.7	1.76992	0.0767412	1
RPL15	1848.11	1141.68	-1.76851	0.0769751	1
SLC24A5	1.4	0.39	-1.76837	0.0769994	1
SREK1	19.54	28.41	1.76812	0.0770408	1
LAMC1	39.41	55.67	1.76726	0.0771842	1
FJX1	15.84	10.5	-1.7657	0.0774456	1
FNDC3B	22.31	32.16	1.76544	0.0774899	1
RPAIN	15.37	22.66	1.7643	0.0776807	1
ZNF737	3.77	6.32	1.76386	0.077756	1
PRR5-ARHGAP8	0.2	1.12	1.76217	0.0780403	1
SESTD1	3.71	6.23	1.76083	0.0782671	1
MARCO	0.31	1.28	1.75904	0.0785703	1
INSR	5.23	8.36	1.75797	0.078752	1
HYI	68.01	48.26	-1.7574	0.0788503	1
DNAJC4	25.71	17.61	-1.75722	0.0788807	1
TECPR2	4.84	7.81	1.75615	0.0790624	1
RPS26	11.09	16.64	1.75614	0.0790649	1
C18orf32	27.31	38.89	1.75573	0.0791338	1
CNTF	1.16	2.47	1.75569	0.079141	1
AURKB	32.19	22.38	-1.75548	0.0791764	1
DBP	11.36	7.37	-1.75425	0.0793869	1
CHST12	6.42	10.02	1.75417	0.0794009	1
SNORD8	0.81	0	-1.75334	0.0795431	1
RPS10-NUDT3	21.41	30.86	1.75305	0.0795932	1
ND5	952.34	590.74	-1.75277	0.0796419	1
FOXK1	6.26	9.79	1.75205	0.0797656	1
MTMR3	8.11	12.4	1.75159	0.0798449	1
SEC11C	9.26	14.03	1.75119	0.0799134	1
NOTUM	1.78	0.68	-1.75086	0.0799696	1
HAUS6	8.81	13.39	1.75073	0.0799927	1
PGF	0.48	1.51	1.75022	0.0800799	1
ZCWPW1	1.47	2.93	1.75019	0.0800851	1
MAGEH1	3.83	6.38	1.74955	0.080196	1
NPIPA3	5.87	3.47	-1.7486	0.0803609	1
PYCR1	60.54	43.05	-1.74823	0.080425	1
UPF2	15.76	23.12	1.74799	0.0804654	1
HMGA1	1491.11	926.55	-1.74673	0.0806839	1
ATP6V0B	42.36	59.55	1.74616	0.0807826	1
TNF	1.46	2.91	1.74538	0.0809186	1
SNORD100	3.68	1.97	-1.74481	0.0810179	1
C4orf33	4.4	7.17	1.74393	0.081172	1
HAT1	30.72	43.45	1.74377	0.0811987	1
KATNAL1	3.37	5.72	1.74354	0.0812397	1
SLC39A7	34.96	49.26	1.74309	0.0813171	1
ANP32E	38.98	54.81	1.74297	0.0813383	1
FEM1A	3.42	5.79	1.74295	0.0813418	1
NSD1	19.15	27.73	1.74241	0.0814367	1
PLAUR	23.28	33.32	1.74213	0.0814863	1
TMEM40	25.94	17.84	-1.74148	0.0815992	1
PHAX	45.12	63.36	1.7412	0.081649	1
UXS1	32.53	45.9	1.7406	0.0817543	1
RTL8A	38.58	27.17	-1.74021	0.0818226	1
NAA16	4.42	7.19	1.7397	0.0819119	1
GAS6	32.22	22.48	-1.73935	0.0819728	1
FBXL16	10.96	7.12	-1.73648	0.0824798	1
CYREN	11.08	16.55	1.73576	0.0826071	1
GRAMD2A	0	0.8	1.73511	0.0827217	1
SNORD18B	0.8	0	-1.73511	0.0827217	1
EXOC5	19.58	28.27	1.73483	0.0827702	1
CDK1	42.47	30.06	-1.73448	0.0828334	1
B3GNT5	7.94	12.11	1.73442	0.0828442	1
RBX1	16.57	24.16	1.73328	0.0830463	1
ZNF462	6.28	9.77	1.73198	0.0832775	1
MLST8	50.69	36.08	-1.73172	0.0833234	1
VTI1A	5.27	8.36	1.73159	0.083346	1
IDE	14.47	21.26	1.73126	0.0834057	1
YJEFN3	3.11	5.33	1.7309	0.0834688	1
CCDC159	2.82	1.41	-1.7308	0.0834868	1
DDX23	24.19	34.47	1.73038	0.0835629	1
TRIP11	8.29	12.59	1.7296	0.0837022	1
RTL8C	40.18	28.41	-1.7292	0.0837735	1
PCED1A	25.99	17.93	-1.72803	0.0839833	1
FAM107B	1.87	3.51	1.72751	0.084076	1
PRODH	1.68	0.62	-1.7269	0.0841851	1
IRAK2	21.02	30.16	1.72532	0.0844695	1
LINC01545	0.11	0.96	1.72349	0.0847993	1
IRF2BP2	47.81	34.04	-1.72335	0.0848249	1
UBXN2A	15.64	22.83	1.72227	0.0850205	1
LRIF1	20.8	29.84	1.72153	0.0851545	1
LGALS8	29.43	41.5	1.72093	0.0852639	1
NDUFS6	88.79	127.24	1.7208	0.0852862	1
FAXDC2	0.43	1.42	1.71987	0.0854559	1
UBE2Q1	111.9	162.72	1.71832	0.0857382	1
LINC-PINT	2.63	4.62	1.71793	0.0858088	1
SGSM2	25.93	17.93	-1.71692	0.085993	1
GPRC5B	13.04	19.21	1.71553	0.0862479	1
PAFAH1B1	38.38	53.67	1.71359	0.086604	1
PTP4A3	18.7	12.68	-1.71319	0.0866781	1
AKAP8L	14.24	20.86	1.71301	0.08671	1
ZNF267	3.79	6.26	1.71237	0.0868291	1
PANX1	17.26	24.99	1.71149	0.0869912	1
ZNF426	1.85	3.46	1.70978	0.0873066	1
FAM229B	8.41	5.34	-1.70929	0.0873967	1
KLHL7	10.36	15.44	1.70868	0.0875097	1
ZNF192P1	0.69	1.76	1.70837	0.0875685	1
PSMC2	29.06	40.89	1.70768	0.0876966	1
PKNOX1	7.81	11.85	1.70719	0.0877863	1
POLR2B	32.26	45.23	1.70686	0.087848	1
ESYT1	98.76	70.05	-1.706	0.0880085	1
TMEM30A	33.61	47.06	1.70584	0.0880387	1
FAM210B	22.61	15.54	-1.70504	0.0881874	1
PLCB4	6.01	9.33	1.70487	0.0882192	1
ULK2	26.08	18.09	-1.70453	0.0882828	1
PSMD4	78.19	110.83	1.70451	0.0882867	1
MCPH1	7.14	10.9	1.70287	0.0885929	1
NSG1	2.22	4	1.70202	0.0887513	1
ACSL4	12.98	19.07	1.70193	0.0887684	1
DNAJB9	8.1	12.24	1.70128	0.0888903	1
TASOR2	19.08	27.4	1.70114	0.0889164	1
HSPA2	2.16	3.91	1.70072	0.0889963	1
USP9X	21.17	30.21	1.7007	0.0889999	1
DYNC2H1	10.95	7.18	-1.70061	0.0890158	1
ETFDH	5.96	9.25	1.70026	0.0890829	1
WHAMM	5.78	9	1.70009	0.0891146	1
MSLN	9.69	6.28	-1.6984	0.089432	1
ARRB2	30.73	21.57	-1.69798	0.0895125	1
DCUN1D1	23.89	33.84	1.69751	0.089601	1
TMED5	25.35	35.8	1.69719	0.0896604	1
NUSAP1	45.97	32.87	-1.69679	0.0897359	1
SHQ1	12.63	18.56	1.69591	0.0899021	1
CHCHD10	126.68	88.89	-1.69489	0.0900957	1
CMTM6	36.68	51.14	1.69421	0.0902246	1
MIGA1	3.92	6.41	1.69414	0.0902389	1
LETM1	13.17	19.3	1.69404	0.0902573	1
CKAP4	47.17	65.63	1.69365	0.090331	1
SPTBN2	13.56	9.06	-1.69243	0.0905647	1
PDIA4	45.7	63.56	1.69227	0.0905951	1
SMKR1	3.44	1.85	-1.69196	0.0906531	1
C1RL-AS1	5.39	8.44	1.69086	0.0908636	1
ARHGEF35	7.9	11.93	1.69081	0.0908732	1
MIS12	9.08	13.58	1.68987	0.0910522	1
MIR4453HG	1.33	2.66	1.68936	0.0911497	1
ABCC6	1.14	2.38	1.68928	0.0911653	1
SPOP	39.1	54.4	1.68902	0.0912147	1
MIR548AA1	1.03	2.22	1.6887	0.0912761	1
MIR616	1.03	2.22	1.6887	0.0912761	1
TSPYL2	5.85	9.07	1.6881	0.0913927	1
DNAJC3	15.93	23.06	1.68792	0.0914258	1
RASGRP3	2.98	5.08	1.68756	0.0914953	1
ADHFE1	10.79	7.09	-1.68741	0.0915247	1
ARPC5L	28.3	39.7	1.68731	0.0915445	1
CBWD5	25.53	35.97	1.68717	0.0915712	1
CD22	2.09	0.94	-1.68715	0.0915739	1
C18orf25	8.98	13.43	1.68673	0.091655	1
PPARA	7.07	10.76	1.68658	0.0916837	1
GUCY1B2	4.95	2.89	-1.68638	0.0917225	1
DUSP5	63.75	45.89	-1.68631	0.0917353	1
LINC02614	3.06	1.6	-1.68626	0.091746	1
TRAF3	16.79	24.22	1.68603	0.0917906	1
WNT5B	36.59	26	-1.68559	0.0918751	1
MCRIP1	40.88	56.79	1.68401	0.09218	1
RPL36A-HNRNPH2	4.75	7.54	1.68322	0.092332	1
PRPF8	60.67	43.7	-1.68309	0.0923578	1
OTUD4	14.74	21.41	1.68268	0.0924368	1
MFSD9	5.44	8.49	1.68193	0.0925815	1
MT2A	4760.85	7525.16	1.68188	0.0925927	1
TMEM198	1.63	3.1	1.68159	0.0926489	1
SMIM13	7.18	10.9	1.68152	0.0926629	1
MCEE	2.34	4.15	1.68149	0.0926676	1
PRMT5	145.22	101.36	-1.68137	0.0926916	1
PPP1R14B-AS1	8.06	5.13	-1.68089	0.0927847	1
ACP2	25.2	35.48	1.68058	0.092845	1
CATSPER3	1.31	0.37	-1.68054	0.0928524	1
DIPK1B	12.32	8.2	-1.68053	0.0928535	1
SLC36A4	16.16	23.33	1.67915	0.093123	1
RSRC2	40.09	55.65	1.679	0.0931524	1
CEMP1	4.48	2.57	-1.67871	0.0932092	1
PLXND1	18.53	12.66	-1.67834	0.0932808	1
GALNT4	3.58	5.91	1.6783	0.0932882	1
TADA2B	14.69	21.32	1.67796	0.093355	1
GRK2	27.8	38.95	1.67751	0.093442	1
NDUFB10	65.86	47.49	-1.67695	0.0935519	1
RICTOR	7.67	11.57	1.67684	0.0935732	1
MS4A4E	3.12	5.26	1.67511	0.0939135	1
PMS2CL	9.78	14.51	1.67446	0.0940397	1
SLC16A5	13.21	8.85	-1.67444	0.0940446	1
CYP24A1	110.12	78.2	-1.67345	0.0942384	1
IFNL3	0.11	0.93	1.67284	0.0943579	1
RNPC3	5.39	8.4	1.67206	0.0945128	1
SCOC	18.43	26.36	1.67169	0.0945857	1
SNRPG	143.36	209.75	1.67107	0.0947075	1
GINS4	9.31	13.84	1.67042	0.0948371	1
TTC13	5.48	8.52	1.6702	0.0948789	1
SYNJ2BP-COX16	16.09	23.19	1.67	0.0949197	1
DEF8	57.53	79.9	1.66905	0.0951076	1
RABEP1	17.87	25.59	1.6687	0.0951762	1
POLR3H	10.39	15.34	1.66815	0.0952858	1
TDRKH	6.86	10.42	1.66769	0.0953777	1
THOC6	28.73	20.22	-1.66639	0.0956356	1
APOBEC3C	18.85	12.93	-1.6655	0.0958122	1
PRDX4	52.72	73.03	1.6654	0.0958322	1
MCM3AP	22.54	31.82	1.66534	0.0958441	1
HELZ	2.32	4.1	1.66499	0.095914	1
TRIP12	75.75	106.27	1.66361	0.0961905	1
HIF1A	113.5	163.15	1.66293	0.0963256	1
MMAA	1.3	2.59	1.66244	0.0964249	1
TFAP4	16.14	10.98	-1.6623	0.0964529	1
ENO2	25.89	36.27	1.66187	0.0965386	1
PADI4	0	0.76	1.66118	0.0966775	1
PTPRH	1.47	2.84	1.6607	0.0967746	1
TPBG	18.13	25.89	1.65942	0.0970313	1
NOL4L	2.47	4.31	1.65931	0.0970542	1
RHBDD3	16.38	23.53	1.65926	0.0970642	1
TREX1	8.57	12.77	1.65812	0.0972927	1
UBE2D2	83.2	59.98	-1.657	0.0975188	1
CATSPERG	1.52	2.91	1.6564	0.0976406	1
ANKRD16	5.86	3.57	-1.65614	0.0976937	1
CATSPER2	1.5	2.88	1.65612	0.0976967	1
SMG1P3	13.31	19.33	1.65532	0.097859	1
LATS1	11.02	16.17	1.6553	0.0978644	1
LOXL4	27.58	19.41	-1.65482	0.0979605	1
PPM1B	19.58	27.8	1.65356	0.0982162	1
STX3	22.38	31.53	1.6534	0.0982503	1
FLJ20021	3.47	1.9	-1.65267	0.0983982	1
MFSD13A	4.06	6.53	1.65186	0.0985635	1
TMEM68	16.75	23.99	1.6513	0.0986773	1
FGGY	1.92	0.84	-1.65127	0.0986825	1
MRPL17	63.12	87.59	1.65041	0.0988582	1
LRRCC1	2.92	4.94	1.64976	0.0989923	1
ENOX2	2.23	3.95	1.64965	0.0990154	1
IGFBP6	301.29	202.28	-1.64816	0.09932	1
TNIP2	36.11	49.9	1.6471	0.0995379	1
SMPD3	0.9	2	1.64695	0.0995688	1
FRS2	5.78	8.88	1.64621	0.0997201	1
TPRN	19.03	13.12	-1.64591	0.0997822	1
TXNRD2	44.49	32.11	-1.64582	0.0998014	1
CRTAP	261.3	177.11	-1.64572	0.0998212	1
JPT2	65.62	47.61	-1.64562	0.0998423	1
ATP6V1C1	59.15	81.82	1.64527	0.0999147	1
HES6	8.05	12.01	1.64523	0.0999224	1
MTRF1L	19.16	27.19	1.64495	0.0999803	1
PATZ1	15.66	10.68	-1.64457	0.100058	1
RSBN1L	5.28	8.19	1.64406	0.100165	1
U2SURP	34.13	47.19	1.64343	0.100294	1
USP37	4.69	7.38	1.64335	0.10031	1
NDUFB3	25.76	35.95	1.64158	0.100677	1
BTBD2	48.69	35.26	-1.64077	0.100845	1
BAMBI	1.95	3.53	1.64065	0.100869	1
QSOX2	17.23	24.58	1.64029	0.100945	1
STARD10	39.23	54.05	1.63921	0.10117	1
EIF3J-DT	6.7	4.2	-1.63915	0.101182	1
RAET1E	3.1	1.66	-1.63908	0.101196	1
PIK3C3	62.44	86.41	1.6389	0.101234	1
RSRP1	13.01	18.85	1.63886	0.101243	1
RPL12	2272.51	1454.49	-1.63864	0.101287	1
CIT	15	10.22	-1.63821	0.101379	1
HSP90B1	309.44	472.28	1.6381	0.101402	1
HGH1	17.17	11.79	-1.63805	0.101412	1
ZNHIT2	15.04	21.61	1.63724	0.101581	1
FBXL15	7.17	10.77	1.63684	0.101664	1
CTXN1	11.57	7.75	-1.63641	0.101753	1
CCDC91	10.79	15.78	1.63551	0.101943	1
CHAF1A	9.03	13.34	1.63544	0.101957	1
CAP2	31.12	22.16	-1.63491	0.102067	1
PTPN3	8.44	12.52	1.63468	0.102116	1
SSBP4	81.04	58.73	-1.63412	0.102234	1
GLG1	34.53	47.64	1.63381	0.102299	1
EIF2S1	74.44	103.69	1.63378	0.102304	1
PSEN2	9.69	14.25	1.63377	0.102307	1
ZBTB43	3.91	6.29	1.63249	0.102576	1
TMED7-TICAM2	2.74	4.66	1.63211	0.102656	1
FAM174A	9.19	13.55	1.63166	0.102751	1
BOLA2B	36	49.6	1.63152	0.102782	1
PDCD4	50.4	69.3	1.63119	0.10285	1
SEL1L	20.98	29.53	1.63091	0.102909	1
LINS1	4.49	7.08	1.62961	0.103184	1
TMEM156	0.28	1.15	1.62913	0.103286	1
SPPL2A	20.28	28.59	1.62907	0.103298	1
LHFPL6	6.41	9.7	1.62702	0.103733	1
AGPS	15.29	21.9	1.62679	0.103781	1
SARNP	35.59	49	1.62661	0.10382	1
RCCD1	9.11	5.98	-1.62656	0.10383	1
C1QTNF6	12.08	8.14	-1.62603	0.103942	1
DYNC1H1	210.17	145.07	-1.62588	0.103974	1
KDM7A	2.01	3.6	1.62507	0.104148	1
ETFBKMT	0.87	1.94	1.62474	0.104219	1
IGDCC4	1.51	0.55	-1.62449	0.104272	1
TBCD	16.76	11.53	-1.62434	0.104303	1
ARID5A	4.22	6.7	1.62385	0.104408	1
ATAD3B	14.09	20.26	1.62382	0.104415	1
PABPN1	81.9	59.46	-1.62346	0.104491	1
AKTIP	17.8	25.25	1.62232	0.104735	1
ZNF212	3.53	5.75	1.62224	0.104753	1
CMTM7	34.94	25.11	-1.62105	0.105006	1
CRNKL1	14.55	20.87	1.62058	0.105108	1
ITGA5	30.11	41.59	1.62002	0.105228	1
MRPS18C	22.89	31.99	1.61974	0.105287	1
NLE1	17.62	12.17	-1.61934	0.105374	1
LTBP4	99.59	71.84	-1.61901	0.105445	1
RPL5	748.49	484.08	-1.61744	0.105783	1
EPHB3	0.25	1.1	1.61733	0.105806	1
CHMP1B	27.98	38.72	1.61635	0.106018	1
SPOPL	5.77	8.8	1.61616	0.10606	1
AKAP17A	10.92	15.89	1.61614	0.106065	1
ESRRA	16.48	23.45	1.61591	0.106114	1
WDR89	5.5	8.43	1.61526	0.106253	1
LINC00271	0.54	1.49	1.61502	0.106306	1
KDM7A-DT	1.29	2.53	1.61409	0.106508	1
RGPD5	16.28	11.21	-1.61362	0.10661	1
ARFIP1	14.51	20.78	1.61257	0.106838	1
TERF2IP	46.54	63.71	1.61155	0.107059	1
RBM33	7.56	11.24	1.61133	0.107107	1
JMJD6	9.49	13.9	1.61123	0.107129	1
TXNDC12	35.66	48.94	1.61049	0.107291	1
DMAC2L	12.49	8.47	-1.61034	0.107324	1
ZNF501	1.45	2.76	1.60963	0.107479	1
TATDN2	16.21	23.05	1.60821	0.10779	1
SLTM	34.59	47.48	1.60793	0.107851	1
SAR1A	44.88	61.39	1.60775	0.10789	1
GABARAPL1	20.83	29.19	1.60741	0.107964	1
ZFPM1	2.63	4.47	1.60717	0.108016	1
NAV3	8.26	12.19	1.60664	0.108134	1
ZNF528	9.35	13.69	1.60596	0.108282	1
PLAA	14.68	20.98	1.6059	0.108295	1
PLK3	12.45	17.95	1.60582	0.108314	1
TPD52	42.78	58.5	1.60532	0.108423	1
UBE2D4	5.31	8.15	1.6051	0.108472	1
SP5	1.91	0.86	-1.60477	0.108544	1
FAM174B	1.61	2.99	1.6043	0.108648	1
SLC9A7	3.16	5.21	1.60427	0.108655	1
NDRG1	88.43	123.53	1.60363	0.108795	1
ZC3H11A	46.03	62.91	1.60344	0.108837	1
GNRH1	0.38	1.27	1.6026	0.109024	1
DHRS7B	17.31	24.49	1.60198	0.109161	1
SUV39H2	9.52	13.91	1.60147	0.109272	1
KRT16	1.09	2.23	1.60139	0.109292	1
POLD2	69.5	50.85	-1.60039	0.109511	1
LTBP3	68.68	50.26	-1.60003	0.109591	1
NINJ2-AS1	3	1.62	-1.59973	0.109659	1
INPPL1	106.84	77.12	-1.59935	0.109743	1
SIVA1	28.11	38.76	1.59906	0.109808	1
MUC20	0.23	1.06	1.59895	0.109832	1
SAP18	115.75	164.2	1.59883	0.109859	1
CREBRF	15.35	21.85	1.59871	0.109884	1
BTC	2.73	4.6	1.59871	0.109885	1
C1orf122	30.52	41.96	1.59853	0.109925	1
MTCP1	1.13	0.28	-1.59828	0.109982	1
CHMP4B	42.73	58.35	1.59814	0.110012	1
CEACAM1	2.66	4.5	1.59787	0.110071	1
FLNA	301.22	204.64	-1.59775	0.110098	1
ARL13B	13.01	18.68	1.59751	0.110153	1
CTSH	12.52	8.52	-1.59711	0.110241	1
CA11	8.77	5.78	-1.59629	0.110423	1
AFF4	26.95	37.2	1.59618	0.110448	1
CENPA	30.4	21.8	-1.59596	0.110499	1
USP54	14.62	10.05	-1.59542	0.110618	1
GOLGA4	22.53	31.35	1.59411	0.110912	1
LOC101929089	2.04	0.96	-1.59392	0.110954	1
WWC2	32.25	44.22	1.59324	0.111107	1
GBP3	2.07	3.65	1.593	0.111159	1
CCDC74B	2.18	1.06	-1.59289	0.111185	1
TMIE	2.38	1.2	-1.59271	0.111226	1
LOC101928120	1.96	3.49	1.59261	0.111247	1
C11orf65	0.53	1.46	1.59161	0.111473	1
MLPH	2.83	1.51	-1.59134	0.111534	1
DCP2	6.78	10.12	1.5913	0.111542	1
LMAN2L	8.17	12.02	1.5904	0.111744	1
CIAO1	36.6	50	1.58968	0.111907	1
NDC80	18.17	12.66	-1.58918	0.11202	1
P2RX4	29.14	40.05	1.58917	0.112021	1
FOXA1	1.45	2.74	1.58917	0.112023	1
PPP6R3	39.69	54.14	1.58882	0.112101	1
STING1	3.84	6.12	1.58865	0.112138	1
DOCK9	22.82	16.11	-1.58841	0.112193	1
PFKFB4	4.82	7.45	1.58783	0.112325	1
BOLA3-AS1	4.5	2.67	-1.58738	0.112426	1
LDHC	2.36	4.06	1.58733	0.112437	1
MIR3142HG	0.11	0.88	1.58663	0.112596	1
ERCC2	30.51	21.93	-1.58611	0.112714	1
SNORA54	0	0.72	1.5857	0.112808	1
SNORD62B	0	0.72	1.5857	0.112808	1
SNORD62A	0	0.72	1.5857	0.112808	1
TMEM165	45.78	62.35	1.58569	0.112809	1
TM9SF3	88.63	123.34	1.58538	0.11288	1
RAB22A	11.22	16.19	1.58527	0.112905	1
PET100	10.87	15.71	1.58502	0.112961	1
ZNF816	2.16	3.77	1.58463	0.11305	1
CDC42EP1	93.69	68.23	-1.58403	0.113187	1
MCM4	99.49	139.34	1.58367	0.113269	1
SEMA3B	3.45	1.94	-1.58292	0.11344	1
MOK	93.89	68.39	-1.58253	0.113528	1
SMAD5	10.14	14.7	1.58243	0.113551	1
FAM32A	34.81	47.53	1.58162	0.113737	1
ND3	2427.19	1578.17	-1.58083	0.113917	1
PCNT	9.95	14.43	1.57966	0.114185	1
CACUL1	8.74	12.77	1.57957	0.114206	1
NCR3LG1	12.74	18.24	1.57952	0.114217	1
EFEMP1	1.2	0.34	-1.57893	0.114351	1
SORBS3	91.84	67.01	-1.57837	0.114481	1
MILR1	1.32	2.54	1.57803	0.114558	1
SPAG5	45.88	33.6	-1.57755	0.11467	1
FAM86DP	17.96	12.54	-1.57744	0.114694	1
ARL5A	24.65	34.03	1.5774	0.114704	1
LINC00664	1.02	2.11	1.57702	0.11479	1
CDK11B	21.44	29.81	1.57702	0.114791	1
PSMC1	47.26	64.26	1.577	0.114795	1
MUC1	139.92	100.04	-1.57598	0.115031	1
RGL3	9.24	6.16	-1.57587	0.115055	1
OSBPL7	5.73	3.57	-1.57539	0.115166	1
EVA1C	2.61	1.37	-1.57529	0.11519	1
NBN	34.09	46.51	1.57506	0.115241	1
PIP5K1A	56.53	77.01	1.57502	0.115251	1
SOAT1	25.72	35.42	1.57474	0.115316	1
SERP1	53.95	73.42	1.57448	0.115378	1
MYOF	65.88	48.47	-1.57443	0.115388	1
MTA1	79.59	58.39	-1.57405	0.115476	1
SAP30L-AS1	2.42	1.24	-1.57323	0.115665	1
NOMO2	26.57	36.52	1.57197	0.115959	1
PPP6C	41.37	56.21	1.57112	0.116155	1
HIVEP2	8.43	12.32	1.57085	0.116218	1
GK5	4.12	6.47	1.57078	0.116233	1
IRF2	26.82	36.84	1.57066	0.116263	1
CAVIN2	1.72	0.74	-1.57035	0.116333	1
TLE5	313.78	214.05	-1.56993	0.116432	1
BNIP2	31.71	43.3	1.56973	0.116479	1
NUDT8	4.42	2.63	-1.56971	0.116482	1
RBM14-RBM4	0.8	1.8	1.5695	0.116531	1
BICD1	10.15	14.67	1.56946	0.116542	1
NAA80	5.72	3.57	-1.56912	0.116619	1
PPFIA4	0.62	1.56	1.56815	0.116846	1
KIAA1958	3.25	5.28	1.56794	0.116895	1
TMEM71	1.43	0.52	-1.56785	0.116916	1
ZNF185	34.66	25.18	-1.56769	0.116954	1
ORC4	26.39	36.25	1.56744	0.117012	1
TEX30	15.37	21.73	1.56712	0.117086	1
C14orf93	5.02	7.68	1.5671	0.117091	1
SLC29A2	28.79	20.71	-1.56674	0.117175	1
FBXO33	5.68	8.57	1.56659	0.117212	1
PDP1	61.61	45.41	-1.56622	0.117297	1
RBM12B	6.14	9.19	1.56581	0.117392	1
DGKG	0.78	1.77	1.56565	0.117432	1
NCOA7	16.73	23.53	1.56471	0.117651	1
SREK1IP1	7.38	10.87	1.56448	0.117704	1
GTSE1	13.75	9.49	-1.56435	0.117736	1
MYNN	12.49	17.84	1.56427	0.117753	1
NFKBIE	40.78	55.34	1.56403	0.117811	1
MAPKAP1	53.31	72.38	1.56374	0.117879	1
SCAND1	33.39	45.47	1.56292	0.118072	1
FBRS	39.85	29.15	-1.56217	0.118248	1
TMEM88	0.98	0.19	-1.5612	0.118477	1
SNIP1	5.57	8.41	1.56119	0.11848	1
GRIPAP1	10.83	15.57	1.56098	0.118529	1
ANXA1	258.64	178.86	-1.56092	0.118543	1
ZNF789	6.75	4.34	-1.56083	0.118564	1
RCHY1	13.25	18.85	1.55975	0.118818	1
LARS2	10.46	15.06	1.55951	0.118875	1
AKAP10	15.72	22.16	1.55919	0.11895	1
SENP5	12.41	17.71	1.5588	0.119044	1
FCF1	25.16	34.57	1.55851	0.119112	1
OLFM1	2.4	4.08	1.55796	0.119242	1
AGER	7.23	4.7	-1.55769	0.119307	1
ZNF330	24.35	33.5	1.55737	0.119383	1
HIGD1A	63.21	86.06	1.55652	0.119585	1
MGAT2	22.24	30.73	1.55619	0.119663	1
QTRT1	27.73	19.95	-1.55591	0.11973	1
SNORA56	0.3	1.13	1.55533	0.119867	1
CALR	449.06	681.54	1.55532	0.11987	1
MPP7	4.26	2.53	-1.5551	0.119923	1
LNPEP	3.86	6.09	1.55445	0.120077	1
ZBED3-AS1	4.3	2.56	-1.55338	0.120332	1
BIRC5	15.31	10.66	-1.55293	0.12044	1
PLEKHG2	15.16	10.55	-1.55291	0.120445	1
BZW2	40.66	29.82	-1.55282	0.120467	1
PGGT1B	7.8	11.41	1.55267	0.120502	1
DNPH1	123	88.99	-1.55264	0.12051	1
CMTM3	120.89	87.55	-1.55221	0.120611	1
PAIP2	75.51	103.46	1.55153	0.120775	1
SHANK1	8.12	5.37	-1.55138	0.12081	1
MPV17	62.2	45.98	-1.55123	0.120846	1
LOC100288637	10.93	15.67	1.55075	0.120961	1
F2R	11.01	7.51	-1.55045	0.121033	1
PNN	27.43	37.48	1.54861	0.121474	1
ELOVL7	12.47	17.75	1.54831	0.121548	1
ARHGAP5	27.28	37.28	1.54823	0.121567	1
EAF1	12.36	17.6	1.548	0.121623	1
VNN3	0.5	1.39	1.54788	0.121652	1
SCARNA22	0	0.7	1.54739	0.12177	1
MECP2	7.14	10.5	1.54733	0.121784	1
ARHGAP44	4.5	6.94	1.54667	0.121942	1
RGL2	37.79	27.68	-1.54613	0.122073	1
KBTBD4	9.46	13.65	1.54575	0.122165	1
ATG2A	14.09	19.92	1.54556	0.122212	1
CBFB	45.36	61.29	1.5453	0.122275	1
ALG12	17.17	12.05	-1.54529	0.122276	1
KIF20A	17.67	12.42	-1.54515	0.12231	1
EXT2	32.92	44.69	1.54511	0.122321	1
CXorf40B	11.21	16.03	1.54501	0.122345	1
BCL9L	113.25	82.43	-1.54373	0.122655	1
HENMT1	9.34	13.48	1.54368	0.122667	1
PIP4K2A	9.55	13.76	1.54178	0.123127	1
CFLAR	41.67	56.29	1.54175	0.123133	1
NPC1	134.96	190.75	1.54029	0.123489	1
RBM18	16.27	22.8	1.54021	0.123509	1
TTLL7	1.8	3.2	1.54015	0.123523	1
PTGIR	0.84	1.83	1.53872	0.123873	1
SLFN12	9.8	14.09	1.53856	0.123912	1
RAC3	12.77	8.83	-1.53845	0.123939	1
JUNB	60.73	82.27	1.53801	0.124045	1
C5orf66	0.87	1.87	1.53773	0.124115	1
MON1A	6.44	9.53	1.53757	0.124155	1
CYTH1	8.87	12.82	1.53699	0.124297	1
ACTR3	101.62	141.03	1.53643	0.124433	1
CTSS	1.13	2.23	1.53598	0.124543	1
GALNT7	6.94	10.2	1.53558	0.124641	1
ARSG	2.63	1.41	-1.53533	0.124702	1
ANG	1.88	3.31	1.53503	0.124777	1
CDKN3	40.62	29.9	-1.53469	0.12486	1
NUB1	34.55	46.75	1.53445	0.124919	1
ZNF208	1.02	0.23	-1.53435	0.124943	1
CCNB1IP1	48.27	35.7	-1.53427	0.124962	1
RPA3	31.47	42.68	1.53389	0.125057	1
MSANTD4	11.72	16.68	1.53381	0.125076	1
ROMO1	55.15	74.47	1.53339	0.125181	1
FAM83B	0.88	1.88	1.53316	0.125237	1
ARHGAP31	7.33	10.72	1.53275	0.125338	1
COBLL1	7.29	4.78	-1.53263	0.125366	1
ATAD1	27.53	37.49	1.53234	0.125438	1
BOLA2	1.04	2.1	1.53188	0.125552	1
SH2D5	16.32	11.46	-1.53159	0.125623	1
TM2D2	37.4	50.48	1.52988	0.126046	1
FBXO45	10.97	15.65	1.52983	0.126059	1
LDLR	50.51	68.07	1.52964	0.126105	1
ATN1	56.17	41.68	-1.52961	0.126114	1
CHCHD7	12.05	17.11	1.5296	0.126116	1
B4GALT2	30.61	22.28	-1.52862	0.12636	1
PLAC8L1	0.35	1.18	1.5281	0.126489	1
EIF5A2	11.81	16.78	1.52804	0.126504	1
H2AC20	0.19	0.96	1.5278	0.126561	1
RPL22L1	243.55	170.33	-1.52735	0.126674	1
MED31	4.9	7.44	1.52696	0.126771	1
TBK1	17.51	24.37	1.5269	0.126785	1
CDC42EP5	2.7	4.46	1.52628	0.12694	1
PRC1	42.52	31.4	-1.52579	0.127063	1
DDX39A	41.45	55.82	1.52566	0.127094	1
ARHGEF39	11.08	7.61	-1.52564	0.1271	1
RIN1	24.69	17.76	-1.52526	0.127194	1
CHI3L1	0.17	0.93	1.52474	0.127324	1
NAPG	8.72	12.58	1.52474	0.127324	1
CXorf38	8.92	12.85	1.52436	0.127419	1
MAK16	11.86	16.83	1.52338	0.127662	1
SNX25	12.09	17.14	1.52333	0.127677	1
MACROD1	64.57	47.99	-1.52329	0.127686	1
LINC02617	0.33	1.15	1.52321	0.127706	1
ABHD8	9.66	13.85	1.52315	0.127722	1
PTENP1	5.07	7.66	1.52303	0.127751	1
DDX51	8.82	12.71	1.52287	0.127791	1
SNX13	5.67	8.46	1.5215	0.128134	1
TMEM256	36.35	26.72	-1.52148	0.12814	1
RASGRP2	0.53	1.41	1.52142	0.128155	1
TCP11L2	2.44	4.09	1.52113	0.128227	1
HSPA13	84.41	115.55	1.52081	0.128307	1
AP5M1	11.21	15.94	1.52009	0.128489	1
RAB5IF	58.1	78.33	1.51998	0.128515	1
POLR2D	18.5	25.63	1.51959	0.128613	1
LOC101928659	1.72	0.77	-1.51816	0.128975	1
ITPKC	5.96	8.84	1.51768	0.129095	1
GRWD1	14.68	20.58	1.51637	0.129426	1
ALYREF	40.18	54.03	1.51631	0.12944	1
CBLN3	2.1	1.05	-1.51527	0.129705	1
PSMA6	109.32	151.65	1.51495	0.129785	1
LINC00707	2.48	1.32	-1.51325	0.130217	1
ZNF649	4.12	6.37	1.51311	0.130251	1
SELENOW	25.52	34.72	1.51237	0.130439	1
TRAPPC2B	3.98	6.18	1.51172	0.130606	1
ZZEF1	8.66	12.46	1.51153	0.130654	1
CCNT2	9.12	13.08	1.51086	0.130824	1
MTRR	52.75	70.86	1.51084	0.130828	1
OSMR	60.5	81.5	1.51074	0.130856	1
SUPT4H1	43.58	58.49	1.51029	0.130968	1
PDGFRL	2.4	4.02	1.51007	0.131026	1
PSMG4	22.11	15.86	-1.50918	0.131253	1
MXD4	43.14	31.98	-1.50892	0.13132	1
HDHD5-AS1	0.68	0	-1.50871	0.131374	1
RNU4ATAC	0	0.68	1.50871	0.131374	1
CAPNS1	741.33	493.49	-1.50858	0.131406	1
PNPLA4	13.18	9.2	-1.50818	0.131508	1
ISY1-RAB43	6.2	9.14	1.50815	0.131516	1
TIMP2	99.67	73.5	-1.50782	0.131602	1
OPA1	37.53	50.43	1.50732	0.131728	1
ZNF654	4.15	6.4	1.50722	0.131753	1
DDX24	48.78	65.43	1.50716	0.131771	1
GPD2	9.95	14.19	1.50681	0.131859	1
ARAP2	6.3	9.27	1.50646	0.131949	1
GID8	27.25	36.93	1.50615	0.132028	1
ATXN7L3	23.66	32.26	1.5061	0.132042	1
PLAC8	47.99	35.69	-1.50589	0.132096	1
ERAP1	21.99	30.09	1.50547	0.132204	1
SH3GLB1	31.19	42.07	1.50483	0.132368	1
TMEM106B	19.59	26.97	1.50466	0.132413	1
IREB2	11.95	16.88	1.50451	0.132451	1
UBL5	57.28	76.96	1.50448	0.132457	1
C8orf58	22.14	15.9	-1.50435	0.132492	1
NAA25	10.6	15.06	1.50424	0.13252	1
CCPG1	21.08	28.9	1.50381	0.13263	1
AP2A2	72.12	53.75	-1.50367	0.132667	1
XRCC4	9.53	13.61	1.50302	0.132833	1
CDCA8	14.27	10.02	-1.50235	0.133008	1
FGF5	2.37	1.25	-1.50193	0.133115	1
PSMD7	126.11	175.9	1.50109	0.133332	1
RNMT	23.67	32.24	1.50104	0.133344	1
CHMP2B	34.11	45.86	1.5002	0.133563	1
SNHG8	74.87	55.81	-1.49948	0.13375	1
SNX4	15.69	21.84	1.4994	0.133769	1
PHF8	7.82	11.29	1.4982	0.134081	1
TSFM	32.79	44.11	1.49814	0.134097	1
FGFR1OP2	14.53	20.3	1.49804	0.134122	1
HSPH1	75.75	102.65	1.49794	0.134149	1
EIF4E	28.65	38.69	1.49735	0.134303	1
PSG3	0.73	0.04	-1.49616	0.134613	1
TPM3	145.21	204.06	1.49614	0.134617	1
MYC	185.29	132.6	-1.49575	0.134719	1
THUMPD2	9.94	14.14	1.49564	0.134749	1
SMURF1	10.43	14.8	1.49529	0.13484	1
PRELID3A	8.75	5.93	-1.49494	0.134931	1
RFK	18.44	25.42	1.49487	0.134949	1
LINC01152	0.42	1.25	1.49462	0.135012	1
LOC728752	3.28	5.21	1.49394	0.13519	1
GALNT2	21.11	28.88	1.49388	0.135207	1
ZNF114	37.63	27.86	-1.49334	0.135348	1
DMPK	8.79	12.58	1.49266	0.135526	1
PIGG	26.59	35.97	1.49229	0.135623	1
CXCR4	0.46	1.3	1.4922	0.135646	1
GCC2	15.83	21.99	1.49205	0.135687	1
EXOC1	28.68	38.68	1.49094	0.135977	1
PCOLCE	5.65	3.61	-1.49094	0.135978	1
PTGER4	0.43	1.26	1.49022	0.136167	1
ATP6V0E1	168.24	238.23	1.49015	0.136186	1
PELO	10.08	14.31	1.48989	0.136254	1
SNORA11	0	0.67	1.48923	0.136428	1
SLC12A9-AS1	0	0.67	1.48923	0.136428	1
SLC41A1	16.23	22.5	1.48875	0.136554	1
STK3	16.72	23.14	1.48825	0.136684	1
COX2	2828.02	1885.9	-1.48805	0.136738	1
ZNF181	12.79	17.94	1.48754	0.136871	1
SDR16C5	2.68	4.38	1.48699	0.137017	1
C10orf88	10.12	6.97	-1.48671	0.13709	1
CANX	359.68	531.55	1.48642	0.137167	1
SEC61G	41.48	55.43	1.48606	0.137262	1
HYOU1	91.32	124.58	1.48528	0.137469	1
LRRC27	5.17	3.26	-1.48526	0.137476	1
SUDS3	12.23	17.18	1.48465	0.137637	1
TRIM35	6.27	9.18	1.48454	0.137666	1
POLR1C	29.88	40.19	1.48406	0.137794	1
AOX1	6.36	4.15	-1.48404	0.137799	1
MT1A	0.59	1.46	1.48355	0.137927	1
CHMP1A	73.87	99.69	1.48351	0.137938	1
SCD	669.24	449.53	-1.4834	0.137967	1
ARL5B	9.42	13.4	1.48335	0.137982	1
LSM8	25.46	34.44	1.48323	0.138014	1
TPTEP1	25.76	18.75	-1.48303	0.138067	1
DKK1	3.01	1.71	-1.48284	0.138116	1
ANKIB1	14.18	19.77	1.48283	0.138118	1
PSMD13	85.6	116.3	1.48202	0.138334	1
KLHDC4	27.66	37.28	1.48127	0.138535	1
CTSW	0.21	0.96	1.48099	0.13861	1
CEBPZ	21.17	28.88	1.48079	0.138663	1
ATP5MC2	453.8	310	-1.48015	0.138834	1
STAG3	1.05	2.07	1.47939	0.139037	1
MPI	33.52	24.77	-1.47928	0.139066	1
PRPF39	11.2	15.78	1.47926	0.139072	1
SLC25A6	405.45	278.68	-1.47903	0.139132	1
HTR1D	1.77	0.83	-1.47903	0.139132	1
GDAP2	3.58	5.59	1.47836	0.139311	1
GSTT2	2	1	-1.47815	0.139368	1
CHMP3	37.55	50.17	1.47814	0.139371	1
FOXO6	1.52	0.64	-1.47785	0.139448	1
ODR4	9.79	13.88	1.47773	0.139481	1
ESCO1	21.75	29.61	1.47766	0.139499	1
ME2	1.23	2.32	1.47754	0.139531	1
SLC22A20P	0.46	1.29	1.47745	0.139555	1
LRP1	21.58	15.57	-1.47739	0.139571	1
FUOM	14.82	10.49	-1.47736	0.139579	1
SLC46A3	3.41	5.36	1.4771	0.139648	1
KRR1	29.47	39.6	1.47693	0.139694	1
CDC37L1	5.35	7.94	1.47653	0.139802	1
ZNF316	11.2	15.77	1.47646	0.139821	1
ZBTB6	4.07	6.24	1.47613	0.13991	1
SBF2-AS1	7.09	4.71	-1.47607	0.139924	1
HERC2P9	10.39	14.68	1.4757	0.140025	1
KLHL15	3.16	5.02	1.47528	0.140136	1
GSTO1	80.9	109.42	1.47402	0.140476	1
DARS2	27.51	20.14	-1.47397	0.14049	1
BLM	3.87	5.97	1.47386	0.140519	1
CDPF1	7.35	4.91	-1.47327	0.140678	1
MBD4	20.09	27.44	1.47301	0.140747	1
TXNDC9	34.71	46.4	1.47292	0.140773	1
EIF3F	216.24	154.19	-1.47202	0.141016	1
TLE3	5.82	3.76	-1.47177	0.141083	1
GDF1	11.5	8.03	-1.47169	0.141105	1
ELOA	18.05	24.79	1.47149	0.14116	1
PRPF4B	22.27	30.24	1.47102	0.141285	1
CPNE2	69.1	51.86	-1.47085	0.141332	1
SNHG3	33.68	24.94	-1.47044	0.141441	1
LOC100287049	0.79	1.71	1.47018	0.141512	1
ROPN1L	0.59	1.45	1.46946	0.141708	1
TERB1	1.45	0.59	-1.46946	0.141708	1
ENTPD7	3.27	5.16	1.46941	0.141721	1
SLC30A6	13.62	18.97	1.46917	0.141787	1
FAM104A	12.47	17.44	1.46894	0.141848	1
C1GALT1	8.76	12.47	1.46893	0.141852	1
CNTNAP1	9.2	13.06	1.46893	0.141853	1
SLC25A44	9.21	13.07	1.4678	0.142157	1
RNF4	37.56	50.08	1.46759	0.142216	1
SELENOT	37.02	49.37	1.46731	0.142291	1
XPO4	8.22	11.74	1.46651	0.142511	1
SUSD6	1.82	3.15	1.4665	0.142511	1
ZCCHC3	14.85	10.54	-1.46643	0.142532	1
RPL7	2222.63	1490.99	-1.46613	0.142612	1
PTPMT1	47.04	62.58	1.46607	0.14263	1
ARL5C	0.08	0.77	1.46573	0.142722	1
EFNA4	3.01	4.8	1.46371	0.143274	1
RILPL1	26.16	19.14	-1.46355	0.143316	1
MFSD3	15.55	11.07	-1.46354	0.143319	1
ATP6V1D	78.08	105.19	1.46323	0.143403	1
CHCHD1	26.35	35.45	1.463	0.143467	1
MSX1	21.26	28.89	1.46289	0.143497	1
ZNF317	7.63	10.94	1.46222	0.143682	1
EXOSC9	11.89	16.64	1.46199	0.143745	1
CBWD1	14.66	20.31	1.46116	0.143971	1
IL18R1	1.09	2.11	1.46098	0.144022	1
DUXAP8	12.7	8.95	-1.46062	0.14412	1
CNP	40.58	53.97	1.46044	0.144169	1
DUOX1	2.63	1.46	-1.46	0.144289	1
C12orf43	13.65	18.97	1.4596	0.144401	1
VIM	800.76	539.07	-1.45958	0.144405	1
COX1	3664.75	2463.05	-1.4595	0.144426	1
ND2	3249.64	2184.1	-1.45937	0.144463	1
ITCH	22.7	30.72	1.45916	0.14452	1
RNF212	0.58	1.43	1.45915	0.144524	1
MIR4258	2.36	1.27	-1.45913	0.14453	1
ENTPD1	4.16	6.33	1.45884	0.144609	1
COCH	16.8	23.1	1.45871	0.144644	1
AAGAB	19.44	26.52	1.45854	0.144691	1
HMGN4	62.05	82.76	1.45775	0.144909	1
REEP5	68.37	91.48	1.45728	0.145038	1
NOMO3	37.85	50.35	1.45639	0.145284	1
TTC7B	43.76	32.8	-1.45601	0.14539	1
BRWD1	5.45	8.03	1.45571	0.145472	1
ND4	2174.93	1463.17	-1.45561	0.145499	1
INO80C	18.16	24.85	1.45559	0.145507	1
MEFV	0.28	1.04	1.45553	0.145523	1
UBR1	4.24	6.43	1.4554	0.14556	1
NUCB2	35.37	47.1	1.45521	0.14561	1
NDUFB11	52.25	69.41	1.45518	0.145619	1
UBXN7	11.37	15.92	1.45487	0.145706	1
TNS2	8.16	5.55	-1.45467	0.145761	1
MCM9	5.83	8.53	1.45462	0.145775	1
PAPSS1	14.69	20.32	1.45445	0.145823	1
PNP	37.22	49.5	1.45367	0.146038	1
DXO	27.7	20.38	-1.45301	0.14622	1
RABL2B	13.72	9.73	-1.45282	0.146274	1
PLEKHO1	5.72	8.38	1.45245	0.146375	1
RHOT1	15.49	21.36	1.45234	0.146407	1
SLC16A1	41.28	54.8	1.45199	0.146506	1
MRPS27	59.16	44.59	-1.45192	0.146524	1
SUB1	266.12	383.46	1.45177	0.146565	1
LTA	3.23	5.08	1.45168	0.146591	1
TNIP1	150.92	210.35	1.45132	0.14669	1
COQ10B	19.37	26.39	1.45131	0.146693	1
MED13	10.1	14.21	1.45125	0.146709	1
MESD	9.33	13.18	1.45122	0.146718	1
TUBA4A	1.48	2.65	1.45115	0.146739	1
RHEBL1	3.44	5.36	1.45069	0.146865	1
GSTT2B	0	0.65	1.45	0.14706	1
HLX-AS1	0	0.65	1.45	0.14706	1
MTRNR2L2	0.65	0	-1.45	0.14706	1
ARL1	43.13	57.21	1.44985	0.147101	1
PIEZO1	177.3	128.49	-1.44917	0.14729	1
USP45	9.32	13.16	1.44906	0.147321	1
SERPINB3	0.13	0.83	1.44794	0.147633	1
CRTC2	30.07	40.15	1.44789	0.147647	1
ESF1	19.89	27.04	1.44778	0.147679	1
ELOA-AS1	1.04	2.03	1.44772	0.147696	1
CFAP126	2.74	4.41	1.44747	0.147765	1
PCNA	59.05	78.49	1.44733	0.147805	1
MRPS36	24.6	18	-1.4473	0.147814	1
USP49	2.19	3.65	1.44704	0.147887	1
RNF10	70.77	94.61	1.44656	0.14802	1
FAM216A	22.27	16.21	-1.44591	0.148203	1
CCNE2	3.95	6.03	1.44583	0.148225	1
BCL2L2	5.64	8.26	1.44561	0.148285	1
ITFG2-AS1	1.1	0.33	-1.44498	0.148464	1
ACSL1	18.12	24.74	1.44437	0.148636	1
AKR7A2	25.15	18.44	-1.44374	0.148811	1
LEMD2	32.01	42.63	1.44374	0.148812	1
LOC100289561	3.59	2.15	-1.44348	0.148886	1
SPTLC2	15.43	21.24	1.44324	0.148952	1
TMEM63C	0.51	1.33	1.44274	0.149094	1
HNRNPR	70.79	94.56	1.44256	0.149144	1
CYB5R4	17.2	23.54	1.44254	0.149151	1
BACH1	28.1	37.56	1.44231	0.149216	1
LACC1	4.94	7.33	1.44208	0.14928	1
PHLDA2	46.23	61.21	1.44182	0.149353	1
TBRG1	30.48	40.63	1.44153	0.149435	1
DNASE1L1	12.15	8.58	-1.44145	0.149457	1
C1GALT1C1	8.28	11.75	1.44128	0.149505	1
NAV1	5.26	7.75	1.44121	0.149524	1
CIAPIN1	58.43	77.55	1.4411	0.149557	1
SAMD14	0.22	0.95	1.44103	0.149577	1
LINC01534	0.89	1.82	1.43987	0.149904	1
KLHL18	6.83	9.82	1.43985	0.149909	1
MYOSLID	0.25	0.99	1.43984	0.149914	1
NDUFA1	24.85	33.35	1.43869	0.150238	1
LOC105374758	0.88	0.17	-1.43849	0.150294	1
EMP3	223.92	160.56	-1.43833	0.15034	1
RND3	23.41	31.5	1.43831	0.150346	1
CLDN23	2.09	3.5	1.43815	0.15039	1
MIGA2	5.76	8.4	1.43696	0.15073	1
STX17	6.76	9.72	1.43679	0.150777	1
KIAA0355	11.54	16.08	1.43649	0.150864	1
SNRK	6.33	9.15	1.43616	0.150957	1
IWS1	21.93	29.59	1.43612	0.150969	1
E2F2	0.64	1.49	1.43604	0.15099	1
SLC25A35	1.75	0.84	-1.43566	0.1511	1
IGFLR1	3.57	5.51	1.43563	0.151109	1
TNS1	2.02	1.04	-1.43555	0.151131	1
PDLIM5	17.94	24.46	1.43516	0.151243	1
CASTOR1	0.35	1.12	1.43509	0.151261	1
SMG1P5	1.78	3.06	1.43502	0.151281	1
CCDC126	2.49	4.05	1.43411	0.151541	1
LINC00467	7.58	10.8	1.43399	0.151576	1
B4GALT5	30.52	40.62	1.43382	0.151622	1
MIR1184-2	1.15	2.17	1.43359	0.151689	1
MIR1184-1	1.15	2.17	1.43359	0.151689	1
MIR1184-3	1.15	2.17	1.43359	0.151689	1
MED18	8.54	12.07	1.43207	0.152125	1
TTLL10	0.05	0.71	1.43156	0.152269	1
BUD23	30.53	40.61	1.43096	0.152441	1
ME3	10.01	6.99	-1.43078	0.152493	1
DIP2B	9.49	13.33	1.43063	0.152537	1
INMT-MINDY4	0.64	0	-1.43025	0.152647	1
SLC37A3	25.7	34.38	1.42969	0.152805	1
ICOSLG	2.75	4.4	1.42968	0.152809	1
MRPL20	44.54	58.83	1.42903	0.152996	1
SLC38A9	20.59	27.83	1.42864	0.153106	1
MAPK8IP3	11.21	7.9	-1.42843	0.153167	1
HMGCS1	24.28	32.55	1.4283	0.153206	1
BAIAP3	4.52	2.84	-1.428	0.153293	1
TELO2	8.92	6.17	-1.42769	0.153382	1
ALKBH7	30.15	22.41	-1.42721	0.153521	1
GPR157	1.44	2.57	1.42651	0.153722	1
ANKRD24	0.44	1.23	1.42586	0.153909	1
ZNF493	4.69	6.97	1.42554	0.154001	1
SAFB2	22.6	30.38	1.42511	0.154126	1
FZD4	1.54	2.71	1.42507	0.154136	1
FAM217B	10.39	14.51	1.42493	0.154177	1
MCM8	11.95	16.58	1.42449	0.154304	1
NEURL2	4.01	2.47	-1.42411	0.154415	1
NIPSNAP1	34.5	25.83	-1.42292	0.154759	1
CHPF	26.4	35.23	1.42275	0.154808	1
ERVK3-1	22.3	29.98	1.42241	0.154906	1
TMEM171	2.92	4.62	1.42194	0.155045	1
ZNF518A	5.48	8	1.42168	0.155119	1
HYLS1	13.82	9.88	-1.4214	0.1552	1
BAZ2B	6.97	9.96	1.42107	0.155296	1
ATRNL1	1.55	2.72	1.4208	0.155374	1
TSEN2	15.93	11.47	-1.4207	0.155404	1
CKS2	112.11	83.69	-1.4207	0.155404	1
PRR14	25.04	18.45	-1.42033	0.155513	1
SPATA20	61.22	46.44	-1.41954	0.155743	1
CAND1	39.32	51.89	1.41851	0.156042	1
R3HCC1L	7.46	10.6	1.41801	0.156189	1
MAGOHB	14.57	20	1.41716	0.156436	1
CD55	85.2	114.14	1.41692	0.156505	1
RAD51B	5.96	8.62	1.41681	0.156539	1
PTAR1	5.16	7.57	1.41662	0.156593	1
NFKBIA	205.13	288.66	1.41649	0.156632	1
LINC01123	4.11	2.55	-1.41644	0.156647	1
APH1B	5.74	8.33	1.41624	0.156705	1
RNF144B	1.19	2.21	1.41553	0.156913	1
TRIM47	32.67	24.44	-1.41542	0.156944	1
SLC39A11	8.84	12.42	1.41527	0.156989	1
ZNF106	9.73	13.6	1.41489	0.157101	1
NDUFAF5	7.33	10.42	1.41477	0.157136	1
GOLGA3	10.1	14.09	1.41446	0.157228	1
PLP2	213.67	154.45	-1.41396	0.157373	1
PCLO	2.53	1.42	-1.41386	0.157404	1
EVPL	6.2	4.12	-1.41344	0.157526	1
SETD2	15.85	21.65	1.41344	0.157527	1
INO80D	2.24	3.68	1.4134	0.157539	1
ARFGEF2	14.04	19.29	1.41331	0.157564	1
PDGFRA	0.21	0.92	1.41311	0.157623	1
CCNE1	20.41	27.51	1.41292	0.15768	1
CDKN2D	5.28	7.72	1.41291	0.157682	1
FBXO31	23.2	31.07	1.41288	0.157691	1
ZNF791	4.67	6.92	1.4126	0.157774	1
TIMM9	94.28	71.01	-1.41246	0.157816	1
MYH3	0.3	1.04	1.41225	0.157877	1
DNAAF4-CCPG1	0.96	0.24	-1.41224	0.15788	1
TMEM69	24.07	17.73	-1.41174	0.158025	1
ITPR2	2.09	3.47	1.41173	0.158029	1
PDXK	34.96	46.17	1.41159	0.158071	1
ANKLE2	32.42	42.89	1.41158	0.158074	1
ANKRD18A	8.69	12.21	1.4114	0.158127	1
PKN3	30.18	22.51	-1.41132	0.158151	1
ATG3	41.33	54.43	1.4111	0.158216	1
SNORA68B	0	0.63	1.41041	0.15842	1
SNORA84	0	0.63	1.41041	0.15842	1
SNORA31B	0	0.63	1.41041	0.15842	1
WWTR1	15.03	20.57	1.41028	0.158457	1
SLC35G2	8.64	12.14	1.41008	0.158517	1
CMBL	13.73	9.84	-1.40983	0.15859	1
CPM	0.87	1.77	1.40975	0.158612	1
BCL2L13	31.02	41.07	1.40962	0.158652	1
CD68	32.32	42.74	1.40907	0.158814	1
PIM3	49.91	65.67	1.40879	0.158898	1
HBS1L	60.03	79.21	1.40878	0.1589	1
TNFRSF12A	158.53	116.61	-1.40808	0.159108	1
ARFGEF1	24.48	32.67	1.40767	0.159228	1
BTG3	29.01	38.47	1.40762	0.159245	1
ABCA2	15.75	11.37	-1.40743	0.159299	1
RLF	6.09	8.77	1.40732	0.159332	1
SLC6A16	0.31	1.05	1.40709	0.159402	1
ATG16L1	8.45	11.88	1.40705	0.159414	1
PERM1	2.23	1.21	-1.40657	0.159555	1
DDA1	36.3	47.85	1.40585	0.15977	1
LZTS2	47.21	35.81	-1.40515	0.159978	1
NR2C2	14.38	19.7	1.40514	0.159978	1
CLGN	7.5	10.62	1.40513	0.159983	1
GIMAP2	2.9	4.57	1.40511	0.15999	1
NTSR1	3.49	2.11	-1.40486	0.160063	1
IFT20	36.4	47.97	1.40485	0.160066	1
PEAK1	3.72	5.66	1.40478	0.160087	1
PEMT	50.26	38.17	-1.40475	0.160097	1
LENG8	33.85	25.42	-1.40465	0.160126	1
PMAIP1	13.36	18.36	1.40402	0.160314	1
R3HDM1	29.51	22.02	-1.40384	0.160365	1
RPS8	1198.9	817.92	-1.40358	0.160443	1
SYT12	14.16	10.18	-1.40336	0.16051	1
CSRNP2	12.74	17.54	1.4027	0.160707	1
RNF227	2.91	4.58	1.40257	0.160746	1
PRDM15	1.45	2.56	1.40081	0.161272	1
RPL4	2141.2	1462.42	-1.40009	0.161485	1
SLCO3A1	1.01	1.95	1.39969	0.161607	1
ZNF224	3.62	5.52	1.39948	0.16167	1
ATG4A	2.1	3.47	1.39946	0.161674	1
PIKFYVE	9.48	13.22	1.39929	0.161727	1
LOC101930370	1.04	1.99	1.39881	0.161871	1
CLDN7	0.36	1.11	1.3988	0.161873	1
RAB11FIP4	2.81	4.44	1.39868	0.16191	1
PTGS2	0.15	0.83	1.39858	0.161938	1
LY6K	1.48	2.6	1.39853	0.161954	1
ANKRD49	6.86	9.76	1.39814	0.162072	1
ZNF101	4.27	6.37	1.39782	0.162167	1
IMMP1L	11.01	15.24	1.39779	0.162176	1
ALG14	7.69	5.28	-1.39778	0.162181	1
LIMD1	12.85	17.66	1.3964	0.162595	1
RNF111	11.4	8.11	-1.3958	0.162776	1
PAWR	49.31	64.71	1.39577	0.162785	1
FBXO17	78.31	59.52	-1.39536	0.162908	1
IPPK	4.45	6.6	1.39475	0.16309	1
CDKL1	4.69	3	-1.3947	0.163106	1
LRRTM4	0.52	1.31	1.3947	0.163108	1
ATG13	66.88	88.28	1.39466	0.163118	1
ND4L	2090.24	1429.84	-1.39436	0.16321	1
MAP3K4	9.59	13.35	1.39426	0.163238	1
DPM1	27.02	35.82	1.394	0.163316	1
RTN4RL2	4.75	6.99	1.39372	0.163401	1
LMO7-AS1	1.46	0.64	-1.39369	0.163411	1
PRR22	1.81	0.91	-1.3926	0.163741	1
CIZ1	122.15	91.34	-1.39256	0.163752	1
LOC400541	18.64	13.61	-1.39233	0.163821	1
EBI3	10.39	14.4	1.39181	0.163981	1
EEA1	8.46	11.85	1.39162	0.164037	1
SLC25A4	16.41	22.27	1.39124	0.164153	1
LGALS9	0.72	1.56	1.39096	0.164239	1
CCNB2	23.81	17.61	-1.39074	0.164305	1
SLC25A51	7.14	10.11	1.39071	0.164313	1
TAF1C	20.11	27	1.39029	0.16444	1
AHR	3.2	4.95	1.38983	0.16458	1
MBP	7.69	10.83	1.38946	0.164693	1
SEMA3F	17.25	12.56	-1.38891	0.16486	1
PLEKHA8P1	6.38	4.29	-1.38845	0.165	1
CACYBP	58.03	76.2	1.38835	0.165031	1
ZNF516	2.59	1.48	-1.38793	0.165158	1
OTULIN	12.93	17.73	1.38749	0.165294	1
IRF8	0.46	1.23	1.38747	0.165299	1
SMIM2-AS1	0.46	1.23	1.38747	0.165299	1
BDNF-AS	1.7	0.83	-1.38715	0.165397	1
NECTIN1	1.73	2.94	1.38705	0.165428	1
SNORA31	3.8	2.35	-1.38703	0.165433	1
ATP6V1H	38.08	49.97	1.38698	0.165448	1
MARF1	15.69	21.32	1.38673	0.165525	1
PCMT1	53.61	70.27	1.386	0.165748	1
RNF121	14.89	20.28	1.3858	0.165809	1
DDX20	7.34	10.36	1.38557	0.165878	1
SCYL2	21.91	29.26	1.38552	0.165893	1
[truncated: 16,889 more rows]

## Sheet: Dataset EV3B
Dataset EV3B: Gene expression profiling by RNA sequencing 96 hours after PKMYT1 knockout in YAPC cells
Gene symbol	Ctrl_FPKM	PKMYT1-sg3_FPKM	z.stats	p.value	q.value
CXCL8	42.91	125.62	8.53829	0	0
PKMYT1	45.24	13.07	-8.50488	0	0
PSMD1	221.13	69.49	-9.66823	0	0
CST4	183.42	50.48	-10.4821	0	0
CST2	95.72	29.54	-9.12482	0	0
CCL20	4.81	21.22	7.80989	5.77316e-15	7.56212e-12
RPL36A-HNRNPH2	8.42	0	-7.68622	1.5099e-14	1.80974e-11
RIOX1	8.95	1	-7.52218	5.39568e-14	5.47175e-11
CXCL1	25.42	67.92	7.51157	5.83977e-14	5.73703e-11
SNORD104	7.23	0	-7.16392	7.84039e-13	6.31996e-10
MIR4737	0	6.37	6.74236	1.55831e-11	1.0206e-08
CXCL3	12.87	34.36	6.59138	4.35747e-11	2.63434e-08
SNORD60	5.95	0	-6.5208	6.99316e-11	3.99716e-08
CST1	157.44	71.98	-6.45969	1.04916e-10	5.7864e-08
TNFAIP3	9.41	25.31	6.11603	9.59367e-10	4.50143e-07
CXCL2	7.03	20.22	6.00959	1.85989e-09	8.0095e-07
SNORD58A	4.94	0	-5.93643	2.9129e-09	1.17401e-06
EGR1	12.51	30.41	5.89116	3.83482e-09	1.52602e-06
SNORD63B	4.82	0	-5.86118	4.59581e-09	1.80598e-06
SLC5A3	4.56	0.03	-5.62673	1.83658e-08	6.27573e-06
RGS5	20.97	8.1	-5.60677	2.06139e-08	6.89404e-06
RGS5	20.97	8.1	-5.60677	2.06139e-08	6.89404e-06
DUSP8	1.04	5.97	5.57398	2.48991e-08	8.15368e-06
DNAJC25-GNG10	9.71	23.63	5.50951	3.59834e-08	1.1543e-05
SNORD101	0	4.24	5.47646	4.33915e-08	1.37788e-05
CH17-340M24.3	5.65	0.99	-5.39899	6.70177e-08	2.0258e-05
ISG15	251.01	439.5	5.06807	4.0186e-07	0.000103551
PPP1R15A	19.27	38.59	4.98941	6.05652e-07	0.00015111
SNORD89	4.67	0.78	-4.86083	1.16897e-06	0.000282684
NR4A1AS	0	3.37	4.82572	1.395e-06	0.000322072
ANGPT2	2.75	8.73	4.8245	1.40357e-06	0.000322072
LTB	23.85	45.61	4.80619	1.53835e-06	0.000347922
DDIT3	28.52	53.68	4.8009	1.57955e-06	0.000354688
ATF3	5.55	13.87	4.73375	2.20405e-06	0.000477852
DNAJC25	16.05	7.06	-4.56143	5.08054e-06	0.00101255
AMDHD1	7.72	2.55	-4.46695	7.93445e-06	0.00149362
TNF	2.08	6.57	4.35884	1.30754e-05	0.00228363
DHRS2	6.19	14.01	4.32671	1.51352e-05	0.00260004
H3C4	0.84	4.1	4.29947	1.71204e-05	0.00286283
SAA2	28.57	15.3	-4.27866	1.88024e-05	0.00311101
MIR4664	6.9	2.32	-4.23897	2.24547e-05	0.00365755
SCARNA22	0	2.68	4.23447	2.29093e-05	0.00369333
CXCL5	71.41	118.84	4.18257	2.88227e-05	0.00459949
OLFML3	9.12	3.55	-4.14941	3.33335e-05	0.00526586
MIR4258	0	2.43	3.99865	6.37036e-05	0.00953643
PIGY	5.36	11.87	3.98065	6.87266e-05	0.0100724
ZACN	3.49	8.69	3.96355	7.38442e-05	0.0107474
APOE	26.5	14.87	-3.9234	8.73067e-05	0.0122684
ST6GALNAC1	22.45	12.26	-3.91995	8.85672e-05	0.0123746
RN7SK	5.07	1.66	-3.86176	0.000112573	0.0149956
CFP	21.44	11.8	-3.82509	0.000130723	0.017052
CENPE	62.69	38.5	-3.80108	0.000144069	0.0186383
PRH1	0	2.23	3.79903	0.000145265	0.018716
LOC400684	6.64	2.53	-3.7708	0.000162728	0.020358
SNORD83A	2.2	0	-3.76811	0.000164485	0.020358
NBR2	14.46	7.31	-3.76503	0.00016653	0.0205303
SQSTM1	558.8	810.19	3.76225	0.000168391	0.0206785
ASNS	57.19	90.59	3.73037	0.000191201	0.0228547
MX2	25.13	41.53	3.71216	0.000205498	0.0243782
NID1	11.36	20.39	3.70093	0.000214812	0.0251042
NUDT4B	4.82	1.63	-3.69627	0.000218792	0.0254229
H4C8	3.24	7.81	3.69503	0.000219863	0.0254229
SNORD6	0	2.12	3.68432	0.00022931	0.025931
MIR3187	0	2.1	3.66305	0.000249225	0.0277833
DHCR7	121.77	78.09	-3.65671	0.000255473	0.02818
MIR619	0	2.05	3.60928	0.000307043	0.0333997
NPM2	4.25	9.32	3.59332	0.000326486	0.0351498
PPP2CB	19.69	32.56	3.58715	0.000334312	0.0357475
SNORD99	2.02	0	-3.5766	0.000348094	0.0364768
MIR641	2.02	0	-3.5766	0.000348094	0.0364768
SNORD35B	0	2.02	3.5766	0.000348094	0.0364768
FLNA	223.47	335.7	3.57324	0.000352592	0.0368253
KYNU	17.54	29.17	3.55766	0.000374169	0.0389495
CCNE2	15.35	8.25	-3.55051	0.000384479	0.039629
MIR25	4.34	1.46	-3.54724	0.000389283	0.0399931
PDLIM2	9.28	16.79	3.51968	0.000432072	0.0436754
IFI44L	14.25	23.94	3.47418	0.000512411	0.0509768
PTX3	18.97	30.76	3.42278	0.000619849	0.0597736
SNORD100	1.87	0	-3.408	0.000654408	0.0619657
PSAT1	61.68	93.39	3.38129	0.000721475	0.0673027
MIR762	5.12	10.23	3.34595	0.00082001	0.0745048
RAD51AP1	19.72	11.64	-3.34133	0.000833789	0.0755384
INSIG1	52.57	33.99	-3.33594	0.000850118	0.0765764
ANKRD18A	0.8	3.06	3.33114	0.000864896	0.0776849
LIME1	22.06	13.31	-3.32124	0.000896175	0.0802651
MIS18BP1	36.98	23.49	-3.31209	0.000926006	0.0820024
HMGCS1	114.29	76.45	-3.30675	0.000943843	0.0831137
QPRT	17.01	9.83	-3.30068	0.000964521	0.0842268
KRT6A	2.86	0.67	-3.29689	0.000977623	0.0848993
PLA2G4C	2.37	5.69	3.28544	0.00101824	0.0876999
ICAM1	7.88	14.17	3.28367	0.00102465	0.0880107
SCD	299.77	205.86	-3.25951	0.00111605	0.0950823
C21orf59-TCP10L	4.46	9.04	3.2468	0.00116709	0.0983638
LMCD1	24.4	15.12	-3.24076	0.00119213	0.099673
NDUFC2-KCTD14	2.95	6.62	3.23334	0.00122351	0.101809
IL32	36.61	55.67	3.23319	0.00122415	0.101809
COCH	13.83	7.73	-3.22953	0.00123992	0.102308
SAA1	59.17	39.1	-3.22246	0.00127095	0.104594
GATA6-AS1	7.85	3.72	-3.22114	0.0012768	0.104801
TOP2A	117.03	79.29	-3.20427	0.00135407	0.109995
INCENP	23.13	14.34	-3.19671	0.00139002	0.112624
LYZ	205.8	141.17	-3.16163	0.00156888	0.124234
MX1	79.96	117.28	3.15305	0.00161574	0.127303
PTRH1	13.27	21.41	3.13461	0.00172084	0.134238
MIR4677	0	1.64	3.13017	0.00174705	0.134613
CDK1	112.83	77.14	-3.12748	0.00176309	0.135517
NOTCH3	6.84	3.18	-3.12335	0.00178802	0.137098
IZUMO4	3.49	1.22	-3.11346	0.00184905	0.140022
FHL1	5.28	2.26	-3.11285	0.00185288	0.140022
SNORA18	16.31	9.69	-3.10814	0.00188269	0.141831
PLXNB3	2.72	6.06	3.10765	0.00188584	0.141831
ERO1B	1.42	3.81	3.10031	0.00193316	0.144243
PLSCR4	8.18	4.06	-3.09918	0.0019406	0.144243
SIPA1L3	33.52	21.82	-3.09732	0.00195279	0.144787
PROM1	60.99	41.07	-3.09185	0.00198912	0.146788
LGMN	60.93	41.08	-3.08213	0.00205525	0.150974
IFNAR2	4.34	1.74	-3.0821	0.00205543	0.150974
IFNAR2	4.34	1.74	-3.0821	0.00205543	0.150974
MXD3	25.47	16.29	-3.06991	0.00214123	0.156909
LBH	22.26	14.04	-3.06111	0.00220515	0.16047
LTBP3	53.94	36.25	-3.05709	0.00223495	0.162115
SPINK9	5.27	2.3	-3.04839	0.00230071	0.163927
ASB1	15.76	24.64	3.04786	0.0023048	0.163927
SPATA13	11.65	6.48	-3.04618	0.00231772	0.164474
LOC100289561	3.4	1.21	-3.03541	0.00240208	0.168559
SNORD7	3.16	1.06	-3.03154	0.00243311	0.1696
TPH2	1.55	3.96	3.03002	0.00244536	0.170077
SNORD15B	1.56	0	-3.02714	0.00246877	0.170211
FADS2	34.88	22.99	-3.02712	0.00246895	0.170211
GGA2	33.75	22.23	-3.01831	0.00254192	0.174859
ARRDC4	10.04	16.56	3.01546	0.00256588	0.176121
SNORA11F	2.56	0.64	-3.01014	0.00261126	0.177301
ARL6IP1	215.71	150.89	-3.00825	0.0026276	0.178026
SNORA48	1.84	0.15	-3.00224	0.00267999	0.179338
FAM157A	2.74	0.79	-2.99608	0.00273478	0.181148
FER1L4	17.63	10.85	-2.99582	0.00273706	0.181148
BNIP1	8.29	14.08	2.99477	0.00274649	0.18139
ESAM	7.96	4.03	-2.99106	0.00278014	0.182658
MMP1	9.75	5.24	-2.98982	0.00279142	0.182658
HCP5	16.64	25.67	2.9881	0.00280716	0.182658
HERC2P3	0	1.53	2.98756	0.00281218	0.182658
TMEM9B-AS1	5.79	2.66	-2.97958	0.00288641	0.187093
KLF4	30.71	45.6	2.97536	0.00292648	0.189212
H1-0	120.48	172.22	2.9704	0.00297414	0.190812
POLH	42.3	28.45	-2.95672	0.00310929	0.19707
SDC2	6.77	3.29	-2.95447	0.00313203	0.197791
C1orf112	11.16	6.28	-2.94381	0.00324197	0.20262
PRC1	94.3	65.81	-2.94176	0.00326353	0.203563
RPS17	59.07	40.57	-2.92929	0.00339736	0.211073
COLCA1	7.33	3.68	-2.92637	0.00342942	0.211809
NCKAP5	2.52	0.67	-2.92247	0.00347272	0.213784
H2BC18	1.38	3.57	2.92226	0.003475	0.213784
OAS2	32.93	48.39	2.92086	0.00349071	0.214262
MMP14	49.52	33.79	-2.90954	0.00361961	0.220522
SLCO2A1	5.03	2.26	-2.90573	0.00366394	0.222792
RNY3	1.46	0	-2.89302	0.0038156	0.229886
SRPX2	7.4	3.76	-2.89289	0.00381718	0.229886
OSBPL7	9.19	4.98	-2.88837	0.00387248	0.232771
THBS2	3.19	1.17	-2.87705	0.00401409	0.240364
COL7A1	3.11	1.12	-2.87466	0.00404467	0.241347
LOC105371083	2.24	0.49	-2.856	0.00429018	0.254954
MUC1	193.63	137.84	-2.84207	0.00448218	0.262885
SOD3	47.52	32.66	-2.84044	0.00450518	0.263742
SYNJ2BP-COX16	39.08	56.34	2.83585	0.00457034	0.266564
DOC2A	12.17	7.17	-2.82948	0.00466232	0.271424
SLX1B	5.56	2.64	-2.82684	0.00470097	0.27241
FXYD6	9.11	5	-2.82596	0.00471391	0.27241
TUT1	1.08	3	2.82012	0.0048006	0.274893
TUT1	1.08	3	2.82012	0.0048006	0.274893
ENDOD1	34.76	23.61	-2.8141	0.00489144	0.279586
SLC22A20P	27.99	18.77	-2.81152	0.00493084	0.280817
SYTL2	88.43	62.76	-2.79652	0.00516569	0.291892
MRNIP	21.7	32.01	2.79633	0.00516868	0.291892
H2AW	7.31	12.29	2.79498	0.0051903	0.291892
LOC101928837	7.23	3.75	-2.7907	0.00525936	0.295248
PODXL	27.37	18.39	-2.78747	0.00531216	0.297486
GGT1	14.71	9.11	-2.78313	0.00538372	0.299943
MDM2	8.52	13.91	2.78285	0.00538829	0.299943
ANLN	101.54	72.36	-2.78105	0.0054183	0.299943
PMAIP1	27.35	39.79	2.77669	0.00549152	0.302342
MIR877	1.37	0	-2.76667	0.00566321	0.307486
FABP3	18.37	11.86	-2.76286	0.00572971	0.310025
MAPK8IP3	16.86	10.75	-2.75706	0.00583228	0.315033
STEAP1	31.99	46.07	2.75317	0.00590214	0.316415
SNORA57	0	1.36	2.75228	0.00591825	0.316415
CLDN2	22.94	15.29	-2.73943	0.00615451	0.326441
SLC22A18	37.13	25.57	-2.73926	0.00615769	0.326441
LINC00649	14.84	9.3	-2.72979	0.00633744	0.334279
CHAC1	8.14	13.27	2.7265	0.00640109	0.336507
RNVU1-14	0	1.33	2.70865	0.00675572	0.349308
TLN2	3.02	1.16	-2.70482	0.00683424	0.352435
RECQL4	43.29	30.17	-2.7046	0.00683861	0.352435
ZC3H12A	90.03	124.93	2.70167	0.00689921	0.354976
SDF2	42.31	59.73	2.69847	0.0069659	0.356674
ERV3-1	55.44	39.13	-2.69825	0.00697053	0.356674
CLUH	21.94	31.88	2.68996	0.00714612	0.364098
TBX2-AS1	3.64	1.56	-2.68942	0.00715757	0.364098
MYZAP	4.04	1.81	-2.68394	0.00727603	0.36893
AQP3	30.85	21.23	-2.67773	0.00741232	0.371716
NPIPA1	10.44	16.23	2.67359	0.00750447	0.375666
WDR25	4.3	7.84	2.66624	0.00767057	0.378137
SNORD33	1.3	0	-2.66434	0.00771388	0.378137
ARGLU1	84.92	61.22	-2.66401	0.00772157	0.378137
TYMP	5.7	9.81	2.66218	0.00776354	0.379568
H3-3B	474.39	620.3	2.66048	0.00780299	0.380314
COLCA2	21.36	14.31	-2.65976	0.00781967	0.380537
C21orf58	12.01	7.32	-2.65394	0.0079557	0.385962
IFIT1	24.73	35.51	2.64415	0.00818965	0.395481
SNORA65	3.12	1.26	-2.64336	0.00820887	0.395801
ATP6V1C1	30.12	42.84	2.63653	0.00837596	0.402008
OSGIN1	6.27	10.54	2.63153	0.00850002	0.405486
NR1D1	13.22	19.81	2.62914	0.00856023	0.407123
GTF2B	16.08	23.62	2.62225	0.00873515	0.413827
GARS1	98.11	134.77	2.62179	0.00874691	0.413827
UGDH	49.1	68.2	2.61866	0.00882755	0.413827
SNORA73B	0.7	2.3	2.61812	0.00884169	0.413827
LOC105375519	9.66	5.65	-2.61772	0.00885185	0.413827
KIF4A	21.59	14.58	-2.61744	0.00885917	0.413827
SYT8	14.97	9.6	-2.61605	0.00889525	0.414306
HLA-F	71.83	98.8	2.61602	0.00889623	0.414306
XXYLT1-AS2	12.48	7.73	-2.61553	0.00890896	0.414306
TNFAIP2	185.05	251.3	2.6129	0.00897772	0.415561
STAG3L5P-PVRIG2P-PILRB	1.93	4.16	2.61248	0.00898881	0.415561
VCAN-AS1	0.77	2.38	2.60605	0.00915921	0.421579
NUCB2	43.57	30.8	-2.60213	0.0092647	0.423951
KPNA2	134.27	98.01	-2.59936	0.00933985	0.426149
H2BC5	10.44	16	2.58221	0.00981711	0.44534
SNORA33	2.5	5.03	2.5785	0.00992309	0.449499
GTSE1	17.88	11.89	-2.56953	0.0101837	0.454106
STRA6	4.98	2.48	-2.56286	0.0103814	0.459664
MIR210HG	11.59	7.15	-2.55993	0.0104692	0.46071
PRR11	52.64	37.75	-2.55916	0.0104924	0.46071
LOC100288637	8.95	5.22	-2.55333	0.01067	0.465231
SNAPC1	5.25	8.97	2.54075	0.0110615	0.480306
ZNF821	2.03	4.24	2.53682	0.0111864	0.484707
TRMO	8.08	12.76	2.52864	0.0114506	0.489917
DHCR24	67.39	49.06	-2.5286	0.0114517	0.489917
NTHL1	14.61	21.35	2.52756	0.0114858	0.489917
SNORD35A	1.21	0	-2.52709	0.0115011	0.489917
CIT	16.99	11.3	-2.5266	0.0115173	0.489946
NKAPP1	0.88	2.46	2.52449	0.0115866	0.492228
NFKB2	39.78	55.08	2.52181	0.0116751	0.49465
HLA-DMA	12.77	8.1	-2.52099	0.0117026	0.495149
IL6	0.29	1.69	2.51805	0.0118008	0.498632
ROBO3	12.55	7.94	-2.51682	0.0118419	0.499331
IQGAP3	13.84	8.92	-2.51661	0.0118491	0.499331
ENG	3.19	1.38	-2.51313	0.0119665	0.501348
EMP2	49.2	35.39	-2.51306	0.0119689	0.501348
NFKBIA	117.62	159.24	2.5124	0.0119913	0.501348
SLFN11	28.75	20.19	-2.5105	0.0120561	0.501997
LCAT	2.82	1.14	-2.50936	0.012095	0.502285
UPP1	31.25	43.63	2.50578	0.0122182	0.506064
TMEM97	93.23	68.68	-2.50344	0.0122991	0.507142
FXYD2	1.82	0.39	-2.50317	0.0123087	0.507142
AKAP12	18.79	12.73	-2.49918	0.012448	0.511364
FRY	7.21	4.04	-2.49762	0.012503	0.511497
N4BP1	13.96	20.4	2.4974	0.0125107	0.511497
HLA-DRB1	22.31	15.41	-2.496	0.0125601	0.511497
SNORA5A	1.19	0	-2.49567	0.012572	0.511497
OASL	8.16	12.79	2.49345	0.0126507	0.513826
IFI27	767.33	978.29	2.48485	0.0129606	0.525055
CXCR4	5.83	3.1	-2.48438	0.0129779	0.525077
LINC01503	4.96	2.53	-2.48027	0.0131283	0.529095
RXRA	25.35	17.74	-2.47937	0.0131613	0.529095
MIR570	4.22	7.43	2.4754	0.0133089	0.532982
NOCT	4.03	7.16	2.47367	0.0133734	0.534205
TOGARAM1	6.24	10.2	2.4725	0.0134171	0.53527
VAMP5	26.8	18.86	-2.46722	0.0136166	0.542541
IGFBP2	69.12	50.77	-2.46675	0.0136347	0.542575
NOTCH2	14.43	9.46	-2.46515	0.0136955	0.543476
CPD	58.83	42.94	-2.46431	0.0137276	0.543476
SPNS2	12.43	18.3	2.46402	0.013739	0.543476
SNORA80B	0	1.17	2.46389	0.0137438	0.543476
C17orf49	33.01	45.72	2.46127	0.0138445	0.546283
ENC1	73.8	54.38	-2.45951	0.0139128	0.548091
PTK7	19.87	13.65	-2.45574	0.0140594	0.552992
FOSB	0.53	1.96	2.45541	0.0140724	0.552992
SNORA5C	0	1.16	2.44787	0.0143704	0.561196
KLF10	48.65	66.17	2.44643	0.014428	0.562747
MRPL20	53.69	72.77	2.44583	0.0144521	0.562986
SNRPB2	21.44	30.15	2.44196	0.0146077	0.567641
PRRG2	6.68	3.73	-2.43613	0.0148453	0.574538
FILIP1L	14.3	20.65	2.43206	0.0150133	0.575541
PPAN-P2RY11	0.21	1.5	2.4287	0.0151532	0.578221
RGPD6	3.17	5.86	2.42863	0.0151558	0.578221
CYP51A1	68.04	50.2	-2.42749	0.0152036	0.57934
PTGES2	60.37	81.37	2.42676	0.0152344	0.57981
KIAA1841	8.84	13.53	2.425	0.0153085	0.581927
PPP4R4	2.3	4.54	2.42383	0.0153577	0.583093
SGK1	2.32	4.57	2.42305	0.0153909	0.583648
ALOX5AP	3.76	1.8	-2.42129	0.0154656	0.585773
NFKBIE	16.95	24.08	2.41569	0.0157055	0.590815
PKD1P5-LOC105376752	2.12	4.25	2.41342	0.0158034	0.592147
PLAT	250.96	189.47	-2.40181	0.016314	0.609101
ACAT2	27.24	19.38	-2.40023	0.0163848	0.610296
CLEC2B	2.54	4.88	2.39928	0.0164271	0.610478
MYOM2	1.9	3.89	2.39558	0.0165939	0.614444
IFIH1	12.6	18.32	2.39099	0.0168028	0.620278
PROM2	10.62	6.67	-2.39082	0.0168107	0.620278
BAZ2A	39.25	28.46	-2.38402	0.0171247	0.627956
CC2D1B	7.94	12.27	2.38357	0.0171455	0.627956
ZDHHC20	48.44	35.43	-2.38296	0.017174	0.627956
G2E3-AS1	1.32	0.12	-2.38081	0.0172748	0.630739
RRM2	151.56	113.78	-2.37434	0.0175805	0.640416
DDX60	26.54	36.63	2.36983	0.0177962	0.646775
GMFG	2.8	1.21	-2.3628	0.0181377	0.657663
SDCCAG8	17.01	23.97	2.36021	0.0182644	0.661496
DUSP1	5.6	9.13	2.35663	0.0184415	0.666373
FNTA	22.41	31.07	2.35315	0.0186152	0.671016
CD99P1	12.45	18.02	2.35211	0.0186673	0.671016
PIM3	36.22	49.27	2.35044	0.018751	0.671016
EGR4	0.17	1.38	2.34876	0.0188361	0.672133
SMG1P1	5.52	3.01	-2.34781	0.0188842	0.673085
H2AC20	0.76	2.16	2.34664	0.0189437	0.673329
AKR1C2	7.56	11.7	2.34663	0.0189438	0.673329
CRLF1	4.5	2.33	-2.34641	0.0189552	0.673329
GRAMD2A	1.91	0.56	-2.34315	0.0191217	0.678475
ZNF600	3.22	1.5	-2.3409	0.0192371	0.6818
SMARCA1	19.78	13.85	-2.33587	0.0194981	0.689498
NEURL1B	3.26	1.53	-2.33433	0.0195783	0.691303
CENPI	8.55	5.2	-2.33279	0.0196592	0.691303
TMEM71	15.14	10.25	-2.33221	0.0196895	0.691598
POLR3C	15.06	21.33	2.33044	0.0197829	0.694102
OVCA2	23.87	32.9	2.3293	0.0198433	0.695446
IDI1	46.9	34.52	-2.32588	0.0200251	0.700254
RRAGD	6.63	3.81	-2.32221	0.0202214	0.705549
SNORD19C	1.87	3.77	2.32163	0.0202529	0.705864
SLC22A1	0	1.08	2.31636	0.0205387	0.707172
CORO1A	22.83	16.25	-2.31596	0.0205603	0.707172
APLP1	2.7	1.17	-2.31393	0.0206714	0.710215
INPP5D	24.78	17.76	-2.31037	0.0208678	0.716182
ITGB7	1.55	0.3	-2.30942	0.0209203	0.717197
HTD2	0.97	2.41	2.30872	0.0209589	0.717738
LCN2	98.2	129.81	2.30331	0.0212612	0.725212
THUMPD2	7.03	10.92	2.30097	0.0213931	0.725212
MEMO1	16.86	23.57	2.29972	0.0214639	0.725212
APLP2	539.81	425.57	-2.2995	0.0214768	0.725212
LOC105375750	1.07	0	-2.29949	0.021477	0.725212
IL1RAP	9.31	5.81	-2.29869	0.0215223	0.725962
MSRB1	29.83	21.65	-2.29642	0.0216521	0.728778
RRP15	6.51	10.23	2.29572	0.0216918	0.72933
PSMD9	27.16	37.08	2.29461	0.0217554	0.729986
MIR1184-2	6.45	3.71	-2.29376	0.0218042	0.729986
MIR1184-1	6.45	3.71	-2.29376	0.0218042	0.729986
MIR1184-3	6.45	3.71	-2.29376	0.0218042	0.729986
HLA-G	22.61	31.08	2.2932	0.0218363	0.730286
EIF1	543.9	682.47	2.29015	0.0220125	0.734621
FAM200B	24.35	17.49	-2.28792	0.0221422	0.735435
IL1A	2.98	5.4	2.2876	0.0221606	0.735435
F2R	41.56	30.61	-2.28572	0.0222704	0.735435
TTC7B	9.51	5.98	-2.28413	0.0223641	0.735435
MIR23B	0	1.06	2.28253	0.0224582	0.735435
MIR616	0	1.06	2.28253	0.0224582	0.735435
MIR3661	27.91	37.98	2.27751	0.0227557	0.742086
ZNF596	2.8	1.26	-2.27472	0.022923	0.745505
ITGB2-AS1	12.16	8.03	-2.27457	0.0229317	0.745505
WTIP	7.71	4.65	-2.27305	0.0230231	0.746982
SQLE	98.88	74.98	-2.27303	0.0230246	0.746982
RIPK2	20.3	27.96	2.27167	0.0231063	0.748088
NDRG1	99.74	75.67	-2.26947	0.02324	0.751643
MIR548AA1	1.05	0	-2.26547	0.0234841	0.754877
MIR590	1.05	0	-2.26547	0.0234841	0.754877
PPP1R35	31.9	43.12	2.26339	0.0236115	0.757422
MRPL47	26.78	36.42	2.26179	0.0237106	0.759827
ZNF780A	9.39	5.92	-2.26121	0.0237461	0.760188
SMCO4	26.26	19.04	-2.25721	0.0239952	0.766601
DKC1	56.83	42.56	-2.25646	0.0240416	0.767307
RBM23	33.39	45	2.25349	0.0242285	0.770998
SUSD3	4.77	2.58	-2.25302	0.0242581	0.771083
PPP1R1B	8.88	5.55	-2.25011	0.0244419	0.773538
STARD4	11.39	7.47	-2.25004	0.0244466	0.773538
BIRC3	27.75	37.63	2.24954	0.0244781	0.773538
PPFIA3	1.84	3.65	2.24575	0.02472	0.776966
TUBA4A	144.87	110.43	-2.24544	0.0247397	0.776966
HMMR	37.23	27.47	-2.24274	0.0249134	0.780861
TIAF1	0.95	2.33	2.24203	0.0249596	0.781529
OPA1	40.92	30.31	-2.23977	0.0251059	0.784546
GPR137	41.56	55.42	2.2381	0.0252143	0.785492
SLC3A2	111.06	145.55	2.23739	0.0252611	0.785492
PKDCC	65.22	49.25	-2.23469	0.0254374	0.786023
CHAF1A	17.86	12.58	-2.23143	0.0256526	0.786023
MIR4482	1.03	0	-2.23104	0.0256782	0.786023
SEMA6B	3.95	2.05	-2.22813	0.0258717	0.78964
FRG2	0.64	1.92	2.22734	0.0259249	0.790209
MRC2	2.76	1.26	-2.22701	0.0259464	0.790209
MDP1	4.12	6.92	2.22672	0.0259658	0.790209
DTX4	15.06	10.39	-2.22395	0.0261518	0.793565
H4C11	1.09	2.51	2.2227	0.0262358	0.794979
PIK3R4	10.74	15.5	2.22213	0.0262742	0.794979
PNO1	15.08	21.02	2.22103	0.0263487	0.796465
HSPA2	8.35	5.19	-2.21975	0.0264357	0.798327
LOC102724064	7.18	4.32	-2.21863	0.0265118	0.799857
COA8	31.82	42.76	2.21765	0.0265785	0.801101
CAPRIN2	25.97	18.93	-2.21691	0.0266291	0.801705
RPRD1B	34.53	25.5	-2.21661	0.0266495	0.801705
MIR573	0	1.02	2.21368	0.0268505	0.802088
SNORA79B	1.02	0	-2.21368	0.0268505	0.802088
SYT13	21.42	15.41	-2.2136	0.0268564	0.802088
SLX1A	31.75	42.64	2.21239	0.0269398	0.802088
KAT2B	5.32	2.99	-2.21197	0.0269685	0.802088
RPAP1	12.12	17.22	2.21037	0.0270794	0.804626
SFI1	6.05	9.47	2.20964	0.0271301	0.805373
INTS1	40.57	53.95	2.20842	0.0272153	0.807138
ZNF814	7.25	11.02	2.20581	0.0273974	0.811009
MSMO1	58.26	43.97	-2.20511	0.0274464	0.811695
H2AC18	27.8	37.46	2.20241	0.0276363	0.815775
ATP2A1-AS1	2.39	4.43	2.20128	0.0277163	0.817067
SNORD51	1.63	3.29	2.20055	0.0277679	0.817067
HDLBP	221.59	285.56	2.20032	0.027784	0.817067
MNS1	9.29	5.93	-2.19683	0.0280327	0.819523
ARMC8	15.1	20.95	2.18964	0.0285501	0.830277
FDPS	215.37	166.18	-2.18801	0.0286691	0.830703
IRF9	82.27	107.32	2.18799	0.0286704	0.830703
EMC7	51.43	67.58	2.18376	0.0289799	0.836121
AGO4	5.1	8.17	2.18271	0.0290568	0.836121
LRRC49	5.57	8.79	2.18147	0.0291484	0.836121
LPXN	13.44	9.19	-2.1813	0.0291611	0.836121
EIF2AK2	28.56	38.34	2.18115	0.0291727	0.836121
LSM10	26.2	35.27	2.17992	0.0292634	0.836121
HNF1A-AS1	2.35	1	-2.17972	0.0292782	0.836121
NCOA7	16.58	22.81	2.17908	0.0293256	0.836121
CEBPB	63.02	82.33	2.17858	0.0293628	0.836121
LSS	36.7	27.31	-2.17745	0.0294471	0.836446
WDR59	17.02	12.03	-2.17738	0.0294524	0.836446
ABHD8	8.4	5.28	-2.17736	0.029454	0.836446
IFI6	104.23	135.6	2.17338	0.0297519	0.841862
GPS2	37.04	49.21	2.17281	0.0297947	0.842143
MFGE8	52.59	39.7	-2.17115	0.0299201	0.842829
PIMREG	12.01	8.08	-2.17073	0.0299515	0.842958
ZFP36	62.3	81.31	2.16889	0.0300912	0.846134
NDUFA6	41.86	55.31	2.16753	0.0301944	0.847399
ERICH6-AS1	3.24	5.62	2.16752	0.0301952	0.847399
CYBRD1	4.73	2.62	-2.16723	0.0302171	0.847399
GS1-124K5.4	0.75	2.01	2.16554	0.0303466	0.849315
BAZ2B	6.83	10.4	2.16408	0.0304584	0.849315
BAZ2B	6.83	10.4	2.16408	0.0304584	0.849315
CEBPD	30.02	40.14	2.16396	0.0304678	0.849315
MUC5AC	233.91	181.35	-2.16286	0.0305521	0.849315
LGALS7	1.18	2.59	2.16199	0.030619	0.849315
CEACAM1	15.39	10.77	-2.16116	0.030683	0.849315
OAS1	72.42	94.24	2.16116	0.0306831	0.849315
MRPL1	20.79	28.16	2.15897	0.0308527	0.852298
SLC44A4	36.98	27.6	-2.15791	0.0309346	0.85381
EIF2B4	11.17	15.88	2.15543	0.0311279	0.857639
IFNL1	0.56	1.77	2.15423	0.0312222	0.85854
FAM95B1	2.67	1.24	-2.15363	0.0312692	0.85854
TNFRSF11B	13.3	18.56	2.15362	0.0312698	0.85854
ABCG2	10.65	7.04	-2.15362	0.0312698	0.85854
SERTAD1	4.85	7.79	2.1527	0.0313426	0.859038
CD163L1	11.18	15.88	2.15034	0.0315281	0.862618
ODC1	87.58	113.69	2.14975	0.031575	0.863151
NOM1	12.74	8.7	-2.14432	0.032007	0.868515
OLMALINC	17.86	12.77	-2.14209	0.0321859	0.870016
STS	27.54	20.37	-2.13872	0.0324584	0.874972
INTS6-AS1	2.17	0.89	-2.13845	0.0324806	0.874972
FGFR4	13.13	9.02	-2.13784	0.0325295	0.875536
HAGH	25.94	19.13	-2.1375	0.0325572	0.875536
TSFM	18.82	25.54	2.13698	0.0325993	0.875919
LINC02449	5.14	2.93	-2.13558	0.0327139	0.877496
MRPS24	66.99	86.97	2.13497	0.0327631	0.878068
LINC01814	3.23	1.63	-2.13454	0.0327989	0.878279
SLC14A1	2.51	1.14	-2.13367	0.0328696	0.879423
NPIPA3	1.57	0.41	-2.13029	0.0331473	0.886099
PHF21A	7.8	11.57	2.12888	0.0332641	0.888465
SNORA23	0.38	1.53	2.1279	0.0333455	0.889884
RNF207	11.02	7.37	-2.12685	0.0334322	0.89144
FAM174A	8.24	12.11	2.12081	0.0339378	0.90034
SMARCA5	26.76	35.71	2.11995	0.0340104	0.901506
MCM4	227.51	177.19	-2.1195	0.0340479	0.901738
KIF6	23.51	31.51	2.11897	0.034093	0.902172
PROX1-AS1	0.94	2.22	2.11665	0.03429	0.904591
PRRT1	2.37	1.05	-2.11653	0.0342995	0.904591
EFHC2	6.27	3.76	-2.11456	0.0344677	0.908266
NDE1	25.4	18.78	-2.11212	0.0346759	0.909885
GOLGA6L9	0.86	2.11	2.11087	0.0347834	0.909885
TRIB3	36.97	48.73	2.11046	0.0348191	0.909885
ACCS	12.39	8.48	-2.10993	0.0348645	0.909885
ANKRD23	1.81	0.62	-2.10992	0.0348648	0.909885
PRSS22	53.23	40.54	-2.10782	0.0350466	0.909885
TMEM189-UBE2V1	2.56	1.19	-2.10697	0.0351199	0.909885
NKD2	10.35	14.73	2.10576	0.0352252	0.911419
CDC6	39.65	29.88	-2.10503	0.0352884	0.912304
NBPF1	16.31	11.62	-2.10135	0.0356106	0.919877
SCNN1A	68.24	52.51	-2.09954	0.0357698	0.922472
LEPROT	13.08	9.05	-2.09735	0.0359627	0.92617
IFIT3	49.81	64.82	2.0971	0.0359845	0.92617
RBP1	48.39	36.77	-2.09658	0.036031	0.92617
SIKE1	9.97	14.23	2.09553	0.0361237	0.927795
PCM1	21.61	28.96	2.09385	0.0362733	0.930875
NPIPB13	7.59	11.23	2.09149	0.0364845	0.931951
GAB3	1.53	0.4	-2.09106	0.0365224	0.931951
SERGEF	12.8	8.84	-2.08975	0.0366404	0.931951
TNFRSF6B	58.07	75.17	2.08974	0.036641	0.931951
FIGN	1.88	0.69	-2.08937	0.0366741	0.931951
SLC25A29	14.04	9.83	-2.08912	0.0366966	0.931951
PSMG4	12.35	17.19	2.08828	0.0367724	0.931951
FLCN	12.67	17.59	2.08809	0.0367895	0.931951
RRP12	13.15	18.19	2.08762	0.0368318	0.931951
PEPD	26.42	35.09	2.08155	0.0373833	0.941182
ZNF18	0.93	2.18	2.08133	0.0374033	0.941182
AKR1C1	29.05	38.46	2.08063	0.0374674	0.941536
LINC01873	46.5	35.36	-2.07979	0.0375446	0.942337
PYURF	16.06	21.83	2.07963	0.0375592	0.942337
H3-3A	88.65	114.08	2.07815	0.0376953	0.944998
FKBP11	27.27	36.16	2.07704	0.0377975	0.945522
C6orf223	10.86	7.32	-2.07695	0.0378064	0.945522
LOC100507551	1.13	2.45	2.07576	0.0379157	0.947501
SGF29	9.37	13.43	2.07389	0.0380895	0.949194
MIR3682	1.45	2.91	2.07345	0.03813	0.949194
LINC01968	0.78	1.98	2.07342	0.0381334	0.949194
CYP3A5	18.66	13.56	-2.07173	0.0382905	0.949194
GJB3	20.14	14.74	-2.07137	0.0383245	0.949194
TMED1	39.06	51.1	2.06789	0.0386499	0.955218
ZNF554	2.14	3.92	2.0672	0.0387156	0.955368
AJUBA	37.14	48.67	2.06636	0.0387944	0.956519
ACSM3	7.47	4.71	-2.0657	0.0388569	0.956519
NRGN	19.92	14.58	-2.06492	0.0389305	0.956519
SNRNP70	79.08	61.35	-2.06479	0.0389426	0.956519
PLK2	79.83	102.6	2.06434	0.0389857	0.956519
TMEM68	13.96	19.14	2.06418	0.0390004	0.956519
TRA2A	54.89	70.93	2.06394	0.0390233	0.956519
E2F8	11.1	7.53	-2.06379	0.0390372	0.956519
NTSR1	21.87	29.17	2.063	0.0391127	0.957621
GCLC	27.28	36.1	2.06197	0.039211	0.959255
SNHG25	10.78	7.28	-2.06166	0.0392404	0.959255
IGF1R	12.85	8.93	-2.06035	0.0393652	0.961556
LEFTY1	5.23	3.06	-2.05883	0.0395104	0.963605
GOT1	34.95	45.85	2.05791	0.039599	0.963918
CMPK2	8.04	11.73	2.05789	0.0396011	0.963918
CHD7	16	11.46	-2.05727	0.0396599	0.963918
LOXL2	18.48	13.45	-2.05642	0.039742	0.963918
APOC1	14.19	10.01	-2.05617	0.0397657	0.963918
BBIP1	16.56	22.38	2.05379	0.0399965	0.963918
LOC105376527	1.71	0.57	-2.05333	0.0400409	0.963918
HJURP	50.07	38.32	-2.05258	0.040113	0.963918
CDT1	63.96	49.41	-2.05231	0.0401395	0.963918
MTCP1	4.41	2.49	-2.05007	0.0403578	0.967755
BLM	14.3	10.11	-2.04975	0.0403885	0.967755
FJX1	14.13	19.31	2.04906	0.0404558	0.968628
UBE2E2	6.67	9.98	2.04794	0.0405661	0.970117
SEC14L1	45.36	34.61	-2.0478	0.0405797	0.970117
ARRDC3	12.26	16.97	2.0469	0.0406679	0.970954
SLC6A6	22.24	16.47	-2.04552	0.0408038	0.972032
HSPE1-MOB4	21.41	28.51	2.04483	0.0408712	0.972032
HOXC5	1.46	0.37	-2.0448	0.0408748	0.972032
HOXC5	1.46	0.37	-2.0448	0.0408748	0.972032
MMRN2	0.34	1.42	2.0434	0.041013	0.97381
ZBTB8OS	16.93	22.81	2.04224	0.0411281	0.97548
NEAT1	122.19	95.39	-2.04206	0.0411453	0.97548
MAVS	18.2	13.26	-2.04082	0.0412692	0.977589
NTAN1	28.53	21.44	-2.04018	0.0413319	0.977679
TRPM8	2.07	0.87	-2.0393	0.0414203	0.977852
IDH2	74.24	57.7	-2.03918	0.041432	0.977852
ROCK1P1	19.3	14.16	-2.03238	0.0421154	0.985953
SLCO2B1	2.43	1.14	-2.03233	0.0421203	0.985953
FAM53A	0.7	1.85	2.03048	0.0423079	0.989608
SNORA62	1.5	0.41	-2.02908	0.0424504	0.992172
JUNB	71.11	91.06	2.02776	0.0425851	0.992172
DENND6A	6.26	9.42	2.02754	0.0426069	0.992172
ESCO2	11.56	7.96	-2.02315	0.0430576	1
KIF2C	28.59	21.54	-2.02305	0.043068	1
GEM	2.63	4.58	2.02273	0.0431013	1
ZMAT5	9.39	13.34	2.02154	0.0432242	1
EFNA1	12.41	17.09	2.02125	0.0432539	1
POU6F1	2.35	1.09	-2.019	0.0434877	1
ZNF414	9.05	12.91	2.01842	0.043548	1
IDNK	1.9	3.52	2.01735	0.0436592	1
BPIFB1	5.33	3.17	-2.01586	0.0438144	1
TPST1	5.82	3.53	-2.01288	0.0441274	1
TTF2	14.51	10.35	-2.0114	0.044283	1
HLA-DRB5	7.57	4.85	-2.01114	0.0443103	1
C1orf220	1.5	0.42	-2.01081	0.0443459	1
PLPP1	8.06	11.66	2.01067	0.0443601	1
IQSEC3	1.62	0.52	-2.00949	0.0444854	1
CDK8	10.01	14.08	2.00788	0.0446564	1
HCG25	5.27	8.11	2.00692	0.0447578	1
COL4A1	11.59	8.01	-2.0069	0.0447604	1
MRPS18C	40.66	52.7	2.00639	0.0448151	1
MELK	31.69	24.03	-2.00577	0.0448811	1
FDFT1	128.08	100.45	-2.0054	0.0449203	1
ITM2C	275.61	218.62	-2.00369	0.0451033	1
AGBL2	4	2.24	-2.00336	0.0451388	1
LOC730101	4.2	2.38	-2.00201	0.0452835	1
FGFR1	13.26	9.36	-2.002	0.0452848	1
L1CAM	8.83	12.6	2.00136	0.0453535	1
ACSL1	55.92	43.28	-1.9998	0.0455219	1
GPN3	16.57	22.22	1.99971	0.0455316	1
RNH1	78.55	100.17	1.9994	0.0455649	1
PLCD4	2.53	1.23	-1.9981	0.0457056	1
HLA-A	592.29	720.21	1.99581	0.0459548	1
EBAG9	25.42	33.41	1.99453	0.0460938	1
PIGP	35.36	45.99	1.99436	0.0461131	1
NDUFAF4	11.54	15.94	1.99299	0.0462622	1
SDHAF3	15.16	20.43	1.99153	0.0464228	1
SLC16A1-AS1	1.69	0.59	-1.99071	0.046513	1
HP1BP3	52.25	40.39	-1.98937	0.0466607	1
MVD	26.68	20.14	-1.9882	0.0467896	1
ITGB2	47.59	36.67	-1.98719	0.0469009	1
TLK2	28.24	21.38	-1.98558	0.0470794	1
ASF1B	79.78	62.53	-1.98395	0.047261	1
DNAL1	6.03	9.05	1.98394	0.0472627	1
SMG1P5	2.79	1.42	-1.98307	0.0473595	1
LINC01376	1.42	2.79	1.98307	0.0473595	1
LSP1	3.02	1.58	-1.98084	0.0476087	1
GMNN	29.46	22.36	-1.97998	0.0477055	1
PRPF31	20.87	27.57	1.9793	0.0477824	1
C1QTNF3-AMACR	0	0.89	1.97871	0.0478484	1
SLC37A2	14.6	10.49	-1.97551	0.0482103	1
ACSS2	21.43	16	-1.97539	0.0482241	1
PPP3CB	13.66	18.51	1.97248	0.0485552	1
SYNE2	27.13	20.55	-1.96994	0.0488455	1
BTBD2	41.22	53.15	1.9695	0.0488953	1
C16orf95	3.72	2.07	-1.96888	0.0489667	1
LDB3	3.43	1.87	-1.96828	0.0490362	1
ATM	24.54	18.5	-1.96818	0.0490476	1
AGTRAP	22.55	29.64	1.965	0.0494141	1
DDX11	41.18	31.67	-1.96484	0.049433	1
PTP4A1	42.37	32.62	-1.96379	0.0495546	1
ZNF827	2.5	4.33	1.96371	0.0495643	1
CCDC14	29.05	22.09	-1.96304	0.0496412	1
HMGCR	48.54	37.55	-1.96292	0.049655	1
LINC01554	0.89	2.04	1.96274	0.0496763	1
HACD1	7.56	4.9	-1.96236	0.0497205	1
CHMP4A	29.09	37.91	1.96199	0.0497639	1
LEFTY2	0.88	0	-1.95992	0.0500051	1
LGALS9B	1.8	0.7	-1.9596	0.0500421	1
MAMLD1	4.48	2.61	-1.95865	0.0501533	1
SLC35E1	24.14	18.21	-1.95775	0.0502594	1
TTLL5	22.66	17.03	-1.9572	0.0503239	1
NXPH4	7.9	5.17	-1.95632	0.0504273	1
JPX	18.74	24.8	1.95619	0.0504433	1
TMEM19	11.6	8.1	-1.95591	0.0504762	1
BIRC5	69.56	54.55	-1.95476	0.0506113	1
SLFN12L	2.06	0.91	-1.95456	0.0506346	1
RYR1	4.84	7.47	1.95443	0.0506505	1
OTULINL	7.78	5.08	-1.95393	0.0507089	1
ARHGAP42	9.43	6.37	-1.95384	0.0507203	1
GPCPD1	0.88	2.02	1.95293	0.0508277	1
NAV1	4.36	2.53	-1.95224	0.0509096	1
LOC220729	12.31	8.68	-1.9517	0.0509739	1
CHKB-CPT1B	0.52	1.58	1.9511	0.0510451	1
DGAT2	34.01	26.06	-1.94791	0.0514261	1
EFNB2	17.21	22.85	1.9464	0.0516066	1
ZMYM5	6.27	9.29	1.94624	0.0516254	1
TMX3	9.58	6.5	-1.94573	0.0516871	1
FGGY	3.38	1.85	-1.94573	0.0516876	1
ITGA1	2.7	1.38	-1.94378	0.051922	1
FAM20C	16.04	11.72	-1.94374	0.0519263	1
KSR1	9.45	6.4	-1.94366	0.051936	1
NAPA	29.29	38.06	1.94168	0.0521761	1
HLA-B	383.81	471.59	1.94126	0.052227	1
HBA1	0	0.87	1.94103	0.0522551	1
RNPC3	7.4	10.7	1.94086	0.0522747	1
PIGZ	3.1	1.66	-1.93988	0.0523939	1
PVRIG	1.5	0.46	-1.93853	0.0525586	1
ANO9	13.59	9.74	-1.93827	0.0525899	1
FYTTD1	15.66	20.89	1.93731	0.0527075	1
SLCO4A1-AS1	5.31	8.05	1.93725	0.0527153	1
PRKY	6.95	4.46	-1.93715	0.0527267	1
MRPL58	29.86	38.75	1.93619	0.0528445	1
SRXN1	22.64	29.63	1.93455	0.0530461	1
CAPN8	56.78	44.35	-1.93395	0.0531199	1
LOC101927851	2.82	1.47	-1.93287	0.0532528	1
COL27A1	7.54	4.92	-1.9325	0.0532976	1
RAET1L	0.39	1.41	1.93202	0.0533575	1
LINC00923	2.32	4.04	1.93126	0.0534511	1
TNFRSF12A	168.69	212.03	1.92909	0.0537198	1
TRIM34	2.52	4.32	1.92844	0.0538003	1
EPHB1	2.96	1.57	-1.92828	0.0538207	1
RIOK1	10	6.86	-1.92752	0.0539151	1
RAD51	23.06	17.43	-1.92659	0.0540303	1
PRKCZ	16.21	21.54	1.92637	0.0540582	1
SHROOM3	42.35	32.77	-1.92619	0.054081	1
THAP1	7.11	10.31	1.92598	0.0541072	1
STAG3L4	11.87	16.18	1.92592	0.0541148	1
MRPL10	42.5	54.43	1.92459	0.0542803	1
UTP3	14.36	19.24	1.92383	0.0543758	1
KDM6B	5.39	8.13	1.92312	0.0544652	1
EEF1AKNMT	10.59	14.6	1.92254	0.0545373	1
EXOSC10-AS1	0	0.86	1.92203	0.054602	1
PRKAG1	33.43	43.14	1.91979	0.0548844	1
DALRD3	13.94	18.71	1.91967	0.0548994	1
OSGEP	23.96	31.23	1.91903	0.0549809	1
BRI3BP	15.79	11.57	-1.91713	0.0552208	1
EPHX2	4.66	7.18	1.91689	0.055252	1
H2AC6	10.96	15.04	1.91647	0.0553055	1
RCOR2	6.24	9.2	1.91637	0.0553182	1
POLQ	7.99	5.29	-1.91572	0.0554012	1
B4GALT6	5.92	3.7	-1.91567	0.0554066	1
TLE6	1.06	2.23	1.91491	0.0555037	1
IQSEC2	11.53	8.11	-1.91465	0.0555373	1
SLC13A5	8.41	5.62	-1.91451	0.0555545	1
NLRC5	3.89	6.17	1.91429	0.0555837	1
CYGB	2.52	1.27	-1.91423	0.055591	1
SPC25	26.62	20.31	-1.91422	0.0555914	1
STAT5A	7.12	10.3	1.9139	0.0556333	1
EREG	22.96	29.94	1.91171	0.0559134	1
SERINC5	8.3	5.54	-1.90965	0.0561781	1
NDUFA7	35.16	45.24	1.90965	0.0561787	1
NCAM1	1.9	0.81	-1.90919	0.0562381	1
INO80B	13.78	18.48	1.90777	0.0564213	1
WWOX	10.1	6.97	-1.90699	0.056522	1
TLN1	28.19	36.5	1.90633	0.056608	1
HLA-DPA1	6.42	4.09	-1.90475	0.0568125	1
LAPTM5	102.51	81.33	-1.90451	0.0568433	1
HMGA2	72.07	90.9	1.90411	0.0568953	1
C18orf32	22.75	17.24	-1.90409	0.0568984	1
CCN1	14.73	19.64	1.90396	0.0569151	1
ABCC6P2	0.85	0	-1.90293	0.0570493	1
ZNF789	8.81	5.95	-1.90287	0.057058	1
TCN2	8.02	5.33	-1.90239	0.0571204	1
SOCS2	1.97	3.51	1.90037	0.057384	1
NUSAP1	79.77	63.18	-1.89976	0.0574646	1
RSRC2	38.68	49.54	1.89872	0.0576012	1
METTL2B	11.15	15.23	1.89847	0.0576342	1
ALDH7A1	52.18	40.82	-1.89838	0.0576457	1
NSD2	36.8	28.46	-1.89831	0.0576551	1
MAST1	3.25	1.79	-1.8983	0.0576568	1
MYO15B	16.27	12	-1.89817	0.0576739	1
IFI35	57.17	72.3	1.89703	0.0578246	1
EIF4EBP1	67.6	85.24	1.89678	0.0578575	1
ZNF622	15.12	20.1	1.89662	0.0578783	1
CFAP58	1.46	0.45	-1.89651	0.0578928	1
ZNRD2	80.12	100.89	1.89624	0.0579284	1
SHISA2	19.1	14.31	-1.89613	0.0579422	1
NCAPD3	38.88	30.13	-1.89551	0.0580254	1
FGF7P6	0.92	2.03	1.89511	0.0580774	1
SCLY	6.24	9.16	1.8933	0.0583178	1
EIF2A	68.09	85.81	1.89288	0.0583739	1
CBR4	10.36	7.2	-1.89263	0.0584073	1
ZNF653	7.41	10.62	1.89221	0.0584635	1
NDP	0.96	2.08	1.89218	0.0584676	1
TIGAR	3.32	5.38	1.89185	0.0585114	1
SYS1-DBNDD2	9.05	12.64	1.89149	0.0585584	1
UBE2C	140.06	111.42	-1.89112	0.0586079	1
CCDC74A	10.27	7.13	-1.89105	0.0586173	1
WDR90	5.23	3.21	-1.89087	0.0586414	1
SLC7A14	2.6	1.34	-1.89067	0.0586679	1
COL1A1	5.05	3.08	-1.88821	0.0589977	1
MSANTD3	25.34	32.83	1.88759	0.0590806	1
SYCE1L	5.09	3.11	-1.88749	0.0590949	1
NDUFS6	135.96	170.56	1.88697	0.059164	1
SEC61B	113.95	143.15	1.88687	0.0591775	1
MARCHF2	6.46	4.14	-1.88656	0.0592194	1
SCML1	4.05	2.36	-1.88642	0.059238	1
HTRA3	2.54	1.3	-1.88619	0.05927	1
PYCR1	55.8	70.51	1.8857	0.059336	1
SLC40A1	40.44	31.42	-1.88533	0.0593858	1
MYRF	8.26	5.54	-1.88505	0.0594232	1
CMTM3	35.26	45.22	1.88501	0.0594278	1
C1orf52	9.74	13.47	1.88393	0.0595744	1
MICOS13	26.58	34.37	1.88375	0.0595992	1
MIR210	0	0.84	1.88374	0.0596008	1
LIMS4	0.84	0	-1.88374	0.0596008	1
CDK3	1.07	2.22	1.88338	0.0596484	1
NECTIN1	28.81	22.16	-1.88055	0.0600325	1
ARHGAP33	3.49	1.97	-1.87931	0.0602028	1
FANCG	17.65	13.17	-1.87776	0.0604139	1
GAS8	16.74	12.43	-1.876	0.0606556	1
CXorf40B	15.43	20.42	1.87547	0.060728	1
MDK	512.78	421.82	-1.87526	0.0607565	1
TMEM253	0.64	1.67	1.87512	0.0607757	1
PRICKLE3	14.53	19.31	1.87472	0.0608309	1
CCDC183	2.7	1.42	-1.87424	0.0608979	1
GADD45B	19.09	24.95	1.87382	0.0609555	1
MELTF	15.95	11.79	-1.87278	0.0610991	1
NTMT1	46.87	59.42	1.87076	0.061378	1
HCLS1	10.02	6.96	-1.87016	0.0614621	1
PRSS8	56.16	44.22	-1.86912	0.0616056	1
PAPSS2	6.76	4.39	-1.86888	0.0616397	1
MYH10	9.28	6.37	-1.86834	0.0617145	1
DNAAF1	0.61	1.63	1.86834	0.061715	1
DKK1	132.79	166.25	1.86817	0.0617388	1
SCHIP1	0.81	1.87	1.86636	0.0619908	1
GON4L	8.49	11.9	1.86604	0.0620353	1
ACE	6.34	4.07	-1.86602	0.0620386	1
PLCH2	89.87	71.59	-1.86493	0.0621914	1
TCF19	15.43	11.38	-1.86474	0.0622182	1
CENPS-CORT	0.33	1.29	1.864	0.0623217	1
DLGAP5	32.48	25.15	-1.86234	0.0625545	1
C12orf10	19.38	25.27	1.8622	0.0625752	1
REV1	17.84	13.36	-1.86182	0.062628	1
LOC283922	1.59	2.93	1.85996	0.0628906	1
GRAP	2.27	1.12	-1.85958	0.0629447	1
TMPRSS4	187.93	150.5	-1.85847	0.0631018	1
TPM2	8.67	5.9	-1.85718	0.0632852	1
CLIC5	2.7	1.43	-1.85693	0.0633216	1
RWDD4	17.38	22.77	1.85669	0.0633553	1
ZBTB48	4.91	7.41	1.85581	0.0634802	1
ZNF527	3.24	1.81	-1.85576	0.0634872	1
ARC	1.13	2.28	1.85476	0.0636298	1
HERC6	11	14.94	1.85355	0.063803	1
SC5D	75.9	60.41	-1.85329	0.0638402	1
KIF22	54.86	43.26	-1.85142	0.0641088	1
MKI67	123.78	98.9	-1.85113	0.0641506	1
PCBP3	1.43	0.45	-1.85082	0.0641954	1
SLC31A2	1.32	2.54	1.85078	0.064201	1
FAM86JP	3.04	4.95	1.8501	0.0642996	1
ZNF710	8.82	12.27	1.84936	0.0644059	1
DNA2	9.98	6.96	-1.84825	0.0645655	1
AARS1	64.15	80.46	1.84748	0.0646776	1
HILPDA	18.3	13.77	-1.84655	0.0648121	1
FAM111A	26.42	20.35	-1.84645	0.0648262	1
GTF2IRD2	6.05	8.84	1.84602	0.0648889	1
SERPINA3	91.3	114.22	1.84593	0.0649022	1
RBPMS2	2.15	1.04	-1.84307	0.0653182	1
IFRD1	17.83	23.28	1.84246	0.0654086	1
TCTEX1D2	10.6	7.47	-1.84245	0.0654091	1
NT5C3B	34.49	44.01	1.84084	0.065645	1
FBLN1	12.85	9.31	-1.84045	0.0657028	1
MEGF6	19.37	14.66	-1.83976	0.0658031	1
TACC3	46.78	36.74	-1.83955	0.065835	1
EGR3	0.35	1.3	1.83952	0.0658386	1
DCUN1D4	11.93	8.56	-1.83862	0.0659707	1
AKT1S1	30.14	38.6	1.83848	0.0659917	1
DNAJC16	4.25	2.54	-1.8377	0.0661067	1
DNAH17	6.03	8.8	1.83722	0.0661776	1
MED12L	1.48	0.5	-1.83668	0.0662566	1
XIAP	12.48	16.7	1.83647	0.0662885	1
CERS6-AS1	4.31	6.61	1.83632	0.0663103	1
ARL2	66.98	83.84	1.83564	0.066411	1
DIO3OS	0.73	1.75	1.8345	0.0665796	1
RACGAP1	49.98	39.37	-1.83429	0.0666103	1
SGO2	12.2	8.79	-1.83323	0.0667685	1
TRAPPC4	54.55	68.52	1.83263	0.0668579	1
NEDD8-MDP1	17.04	22.27	1.83173	0.0669917	1
RMDN1	24.85	31.97	1.83147	0.0670303	1
VEGFA	223.68	276.34	1.83109	0.067087	1
MFSD12	26.21	33.66	1.82987	0.067269	1
SPRED3	2.14	1.04	-1.8294	0.0673403	1
MXD1	4.49	6.83	1.82797	0.0675543	1
PITPNA-AS1	5.4	7.99	1.82759	0.0676107	1
BTNL9	5.15	3.21	-1.82558	0.0679142	1
SMC1A	29.66	23.02	-1.8247	0.068047	1
LOC100507373	2.07	0.99	-1.82389	0.0681683	1
LINC01607	0.35	1.29	1.82369	0.0681995	1
FAM72D	9.6	6.69	-1.82338	0.0682461	1
HLA-J	25.65	32.93	1.82286	0.0683245	1
NDUFA4L2	0.5	1.47	1.82141	0.0685452	1
H3C14	1.55	2.84	1.82086	0.0686276	1
H3C15	1.55	2.84	1.82086	0.0686276	1
ARHGEF39	12.33	8.92	-1.8194	0.06885	1
HAX1	79.15	98.72	1.81706	0.0692083	1
RRAD	0.58	1.56	1.8161	0.0693552	1
MND1	17.34	13.05	-1.8158	0.069401	1
CASTOR3	6.99	4.63	-1.81454	0.0695945	1
HEG1	8.03	5.45	-1.81301	0.0698308	1
NR2F1-AS1	10	13.63	1.81278	0.0698665	1
CARS1	39.5	50	1.81248	0.0699115	1
DKK3	23.08	17.75	-1.81167	0.0700371	1
DOHH	6.71	9.6	1.80945	0.0703818	1
GPD2	16.4	12.29	-1.80922	0.0704173	1
HOXC-AS2	2.3	1.17	-1.80888	0.0704689	1
TIFA	9.07	12.49	1.80851	0.0705271	1
PALM3	1.33	0.39	-1.8083	0.0705591	1
GDPGP1	5.58	3.55	-1.80757	0.0706742	1
RARRES1	2.73	1.48	-1.80745	0.0706919	1
MT1F	11.01	7.86	-1.80638	0.0708589	1
GULP1	39.14	49.52	1.80625	0.0708791	1
TICAM2	0	0.8	1.80594	0.0709277	1
LAMA2	0.78	1.79	1.80401	0.0712302	1
ADAMTS17	1.61	0.63	-1.80324	0.0713498	1
TRIM6	3.39	1.95	-1.80308	0.0713749	1
PRXL2A	30.64	23.88	-1.80286	0.0714109	1
RAB4B	7.1	10.07	1.80278	0.0714221	1
SPC24	35.75	27.99	-1.80277	0.0714238	1
CD109	22.75	17.51	-1.80104	0.0716972	1
RTTN	1.96	3.4	1.7987	0.0720655	1
H2BC4	3.13	5.01	1.79857	0.0720866	1
THEMIS2	2.44	4.07	1.79851	0.0720961	1
CXCL11	3.25	5.17	1.7981	0.0721615	1
LOC339803	8.16	11.36	1.79792	0.0721897	1
PDHX	18.81	24.34	1.79785	0.0722007	1
TTK	19.08	14.52	-1.79775	0.0722165	1
QPCT	21.29	16.33	-1.79729	0.0722895	1
RIOK3	22.95	29.46	1.79681	0.0723655	1
DNAH7	1.7	0.71	-1.79611	0.0724773	1
DOCK10	1.65	2.96	1.79577	0.0725304	1
MRPS31P5	1.48	2.72	1.79529	0.0726075	1
RAE1	33.04	41.96	1.79466	0.0727084	1
GALNT10	71.92	57.6	-1.79457	0.0727223	1
H1-2	18.74	24.24	1.79384	0.0728389	1
CEP83	6.11	3.97	-1.79307	0.0729619	1
ZNF143	12.68	16.83	1.79233	0.0730795	1
UTP23	13.01	17.23	1.79231	0.0730827	1
NRBP2	9.68	6.8	-1.79187	0.0731543	1
NMU	28.2	21.95	-1.7918	0.0731645	1
CEP55	44.36	35.01	-1.79016	0.0734283	1
GAB1	3.11	1.76	-1.78981	0.0734845	1
ACSF2	31.93	24.97	-1.78782	0.0738057	1
CCDC150	2.77	1.52	-1.78773	0.0738193	1
CAPS	102.81	82.74	-1.78756	0.0738471	1
WAKMAR2	0.64	1.61	1.78552	0.0741767	1
HOXC-AS3	0.26	1.15	1.7853	0.0742128	1
TTC27	6.86	9.74	1.78402	0.0744211	1
TMEM63A	54.64	43.47	-1.78248	0.0746704	1
MMP7	783.24	932.29	1.78216	0.0747239	1
CTDSPL	47.56	37.66	-1.78209	0.0747338	1
SH2B1	26.59	20.68	-1.78158	0.074818	1
EPSTI1	25.31	32.32	1.78049	0.0749953	1
FXN	21.94	28.14	1.77954	0.0751507	1
PITRM1	22.58	28.93	1.77901	0.0752383	1
RPP40	2.63	4.31	1.7785	0.0753212	1
PRUNE2	3.98	2.39	-1.77837	0.0753425	1
ASAP2	52.51	41.75	-1.77664	0.075628	1
KIF13B	19.98	15.31	-1.77593	0.0757442	1
CFAP20	26.99	34.38	1.77534	0.075842	1
CA12	35.91	28.23	-1.77407	0.0760514	1
LINC00680	2.84	4.59	1.77342	0.0761597	1
ACSL3	80.58	64.84	-1.77334	0.076173	1
ZNF782	2.73	1.5	-1.7733	0.0761784	1
PLK1	65.81	52.74	-1.77197	0.0763991	1
CRTC3	10.44	7.45	-1.7705	0.0766434	1
NFKBIB	41.96	52.72	1.76986	0.0767498	1
LGR4	45.81	36.29	-1.7697	0.0767765	1
VSTM1	0.2	1.06	1.76931	0.0768426	1
SORL1	39.23	30.94	-1.76839	0.0769959	1
MYO1E	30.21	23.65	-1.76802	0.0770574	1
CEMIP	6.82	4.55	-1.76795	0.0770698	1
GOLGA8R	0.78	0	-1.76645	0.0773208	1
RRAGB	9.73	13.2	1.76593	0.077408	1
GDAP2	2.98	4.77	1.76579	0.0774312	1
SGSM2	13.44	9.93	-1.76509	0.0775478	1
TAGLN	4.36	6.57	1.7627	0.0779504	1
RNF10	60.57	75.24	1.76084	0.078266	1
LRCOL1	1.3	0.39	-1.76072	0.0782858	1
RAD52	4.14	2.52	-1.76034	0.0783503	1
TXNDC17	43.87	54.97	1.76001	0.0784059	1
NOP10	81.44	100.86	1.7598	0.0784424	1
LAP3	52.86	65.84	1.75778	0.0787852	1
UACA	23.16	17.96	-1.75745	0.0788408	1
H1-10	83.63	103.52	1.75642	0.0790172	1
NOSIP	21.47	27.47	1.75624	0.0790478	1
AHNAK2	28.63	36.31	1.75449	0.0793459	1
MIEN1	44.77	56.02	1.75429	0.0793801	1
LUZP6	56.02	69.64	1.7537	0.0794817	1
PSEN2	8.91	12.18	1.75273	0.0796491	1
PCNX1	9.68	13.11	1.75226	0.0797286	1
CLASP2	12.82	9.44	-1.75224	0.0797319	1
MIR27B	2.11	1.06	-1.75155	0.079852	1
LOC112267871	2.11	1.06	-1.75155	0.079852	1
SEC14L4	3.37	1.97	-1.75145	0.0798691	1
CCNF	12.08	8.83	-1.75118	0.0799148	1
L3MBTL4	1.89	0.89	-1.75074	0.0799902	1
ZC3HC1	6.39	9.1	1.75016	0.0800907	1
RPF2	16.9	21.84	1.74989	0.0801365	1
TRIM52	10.97	7.92	-1.74781	0.0804974	1
ABCC11	1.23	0.34	-1.7474	0.0805679	1
GPR146	2.16	1.1	-1.74732	0.0805815	1
ING4	11.64	8.48	-1.74311	0.0813147	1
ATAD2	45.03	35.78	-1.74307	0.0813214	1
TTYH2	1.14	2.21	1.74257	0.0814093	1
DPP4	19.08	14.65	-1.74163	0.0815725	1
YARS1	37.2	46.74	1.73948	0.0819509	1
SETDB2	6.1	4.02	-1.73799	0.0822127	1
DGKA	13.39	9.94	-1.73678	0.0824264	1
NBPF20	1.88	0.89	-1.73623	0.0825239	1
ETFDH	7.2	10.07	1.73581	0.0825982	1
PEX11B	24.58	19.18	-1.73544	0.0826627	1
RSRP1	28.15	22.09	-1.73442	0.0828427	1
MIR100HG	10.12	13.6	1.73367	0.0829761	1
NRSN2-AS1	2.92	1.66	-1.73276	0.0831383	1
PDHA1	75.3	92.98	1.73227	0.0832249	1
MRLN	1.27	0.38	-1.73211	0.0832534	1
TSPAN32	1.27	0.38	-1.73211	0.0832534	1
CXCL6	1.51	2.71	1.73192	0.0832871	1
TNS4	227.37	185.43	-1.73168	0.0833308	1
BORCS5	3.54	5.47	1.73156	0.0833525	1
TAZ	16.48	12.52	-1.73073	0.0835001	1
ZG16B	19.8	15.27	-1.73071	0.0835034	1
EIF6	130.73	160.98	1.72838	0.0839209	1
TAF10	157.29	193.26	1.72701	0.084166	1
CREB5	1.7	2.97	1.72595	0.0843569	1
UBALD1	17.3	22.25	1.72528	0.0844768	1
ZNF287	1.55	2.76	1.72498	0.0845302	1
CERS4	7.4	5.06	-1.72389	0.0847277	1
ST20	3.74	5.72	1.72375	0.0847529	1
SLC25A28	20.48	26.13	1.72325	0.084843	1
LRRC6	1.32	2.44	1.72314	0.0848631	1
NUTM2B	1.19	0.32	-1.723	0.0848879	1
NUP210	21.05	16.32	-1.72267	0.0849477	1
IMPA1	11.63	15.39	1.72258	0.0849645	1
NDUFS4	38.17	47.81	1.72157	0.0851469	1
LOC100507377	1.43	2.59	1.72094	0.0852609	1
AIF1L	32.06	25.31	-1.72094	0.0852621	1
IER5L	26.87	33.98	1.72063	0.0853174	1
FANCD2OS	0.06	0.84	1.72036	0.0853665	1
TRAPPC6B	18.17	23.29	1.71899	0.0856159	1
ABHD12B	0.77	1.72	1.7182	0.0857594	1
PPP1R1C	13.37	17.47	1.71794	0.0858083	1
LOC102724163	2.21	3.67	1.7169	0.0859973	1
TASOR	15.13	19.59	1.71666	0.0860412	1
GAL3ST4	1.28	2.38	1.71634	0.0861006	1
ZNF724	2.4	3.93	1.71627	0.086113	1
CCNB1	171.35	139.44	-1.71607	0.0861496	1
UTP6	31	39.03	1.71548	0.0862568	1
NME1	96.68	119.03	1.71492	0.0863607	1
UTRN	4.92	7.21	1.71461	0.0864168	1
PSMA6	166.03	203.53	1.71403	0.0865241	1
RCAN1	41.28	51.52	1.71299	0.0867139	1
CCDC144B	1.68	0.74	-1.71225	0.0868498	1
ZCWPW1	1.21	2.28	1.70984	0.0872956	1
TANK	25.39	32.11	1.7098	0.0873023	1
KIF23	44.14	35.21	-1.70938	0.0873798	1
KLK1	8.4	5.88	-1.70919	0.087415	1
FAM210B	44.5	35.51	-1.70849	0.0875454	1
SIRT6	11.55	15.26	1.70841	0.0875601	1
IQCM	3.26	1.92	-1.70757	0.0877165	1
IFI44	42.57	53.04	1.70746	0.0877374	1
HCAR1	20.9	16.24	-1.70519	0.0881587	1
RFNG	13.69	17.82	1.70471	0.0882477	1
KIAA1143	14.22	10.69	-1.70471	0.0882489	1
SORBS2	25.01	19.62	-1.70435	0.0883163	1
NUF2	16.23	12.37	-1.70293	0.0885804	1
MNAT1	37.82	47.27	1.70266	0.0886309	1
DCP1B	4.68	6.89	1.70256	0.0886513	1
SCARA3	3.6	2.17	-1.70156	0.0888376	1
MSH5-SAPCD1	2.45	1.34	-1.70063	0.0890125	1
GUCY1B2	1.05	2.06	1.70011	0.0891103	1
GOLGA8O	0.2	1.02	1.6994	0.0892436	1
RELL2	5.61	3.68	-1.69873	0.0893708	1
TTC3	28.06	22.13	-1.69852	0.0894088	1
SIAH2	13.08	17.07	1.69825	0.0894608	1
SLC17A9	15.82	12.04	-1.69712	0.0896744	1
HSD17B6	1.73	0.79	-1.69689	0.0897175	1
CAMK2G	22.67	17.72	-1.69688	0.0897202	1
CCDC28B	5.23	3.39	-1.69631	0.0898274	1
IKBIP	10.35	7.49	-1.69621	0.0898466	1
SLC25A43	15.14	19.54	1.69501	0.0900734	1
CDKN1B	17.01	21.8	1.69432	0.0902042	1
DCAF16	17.66	13.58	-1.69428	0.0902113	1
RGS19	21.23	16.54	-1.69419	0.0902287	1
TNS2	12.6	9.36	-1.69381	0.0903023	1
SLC9C2	0.07	0.84	1.6938	0.0903032	1
MEI1	4.7	2.99	-1.6936	0.090342	1
POLE4	36.03	45.04	1.69267	0.0905179	1
UROS	35.49	44.38	1.69192	0.0906615	1
HERC5	9.34	12.57	1.69096	0.0908445	1
FBXL15	8.11	11.09	1.69092	0.0908513	1
TBC1D22B	2.53	4.08	1.6904	0.0909517	1
MRPL39	13.79	17.9	1.68969	0.0910878	1
SMARCB1	26.09	32.88	1.68936	0.0911511	1
SRA1	26.98	33.97	1.68891	0.0912358	1
RELB	16.3	20.92	1.68777	0.0914554	1
MRPL52	87.85	107.82	1.68727	0.0915514	1
METTL6	7.48	10.32	1.6866	0.0916805	1
SAP30BP	56.58	69.74	1.68641	0.091717	1
TSSC4	22.97	29.04	1.68601	0.0917933	1
PSMB5	97.77	119.94	1.68543	0.091905	1
GDF15	200.19	243.79	1.68489	0.0920102	1
TMEM245	26.98	21.29	-1.68487	0.0920138	1
MRPS22	36.49	45.55	1.68453	0.0920799	1
POMZP3	2.87	4.53	1.6844	0.0921053	1
CCNA2	37.57	29.94	-1.68351	0.0922767	1
RPL26L1	34.09	42.63	1.68336	0.092305	1
C19orf33	370.16	443.3	1.68284	0.0924055	1
ZNF117	17.09	13.13	-1.68281	0.0924113	1
WSCD1	4.22	6.28	1.68266	0.0924406	1
COLGALT2	8.8	6.24	-1.68263	0.0924474	1
SPRYD7	2.73	4.34	1.6817	0.0926275	1
PLCG1	10.48	7.62	-1.68149	0.0926686	1
FTL	547.68	646.88	1.68126	0.0927126	1
B3GNT7	11.84	8.75	-1.68063	0.0928352	1
DARS1	65.87	80.92	1.68041	0.092878	1
EIF3CL	10.9	7.97	-1.68	0.0929581	1
UTP11	36.1	45.05	1.67985	0.0929861	1
CNTNAP3B	4.55	2.89	-1.67851	0.0932482	1
LINC01431	1.32	0.45	-1.67795	0.093357	1
NACA	727.56	857.24	1.67782	0.0933828	1
NME6	11.16	14.72	1.67747	0.0934501	1
GDPD5	19.14	14.85	-1.6772	0.0935025	1
AOC1	18.25	14.11	-1.67698	0.0935459	1
SERPINE2	8.74	11.82	1.67667	0.0936064	1
DDX10	24.97	31.45	1.67634	0.0936723	1
NCAPD2	34.58	27.53	-1.67503	0.0939292	1
ZNF106	12.5	9.31	-1.67473	0.0939865	1
TICRR	7.5	5.2	-1.6745	0.0940329	1
CTSZ	207.95	170.5	-1.67421	0.0940885	1
TLE3	29.2	23.14	-1.67398	0.0941339	1
PDCD4	86.27	70.33	-1.67375	0.0941802	1
CDKL1	3.49	5.33	1.67193	0.0945388	1
MSC-AS1	0.13	0.91	1.67107	0.0947073	1
UBR4	37.55	46.75	1.67074	0.094773	1
PAIP1	70.82	86.83	1.67035	0.0948492	1
EGF	1.12	0.29	-1.6693	0.095057	1
EGLN3	35.04	27.93	-1.66871	0.095174	1
FGFR3	3.03	1.78	-1.66708	0.0954982	1
METTL22	9.29	12.46	1.66706	0.0955022	1
KPNA4	31.55	39.45	1.66691	0.0955319	1
CEP70	12.16	9.04	-1.66687	0.0955404	1
LOC101927151	1.33	2.41	1.66648	0.0956181	1
LOC100287015	1.94	3.25	1.66622	0.0956706	1
PLAC1	3.38	5.18	1.66621	0.0956723	1
SELENOH	50.06	61.74	1.66615	0.0956831	1
DPH3	7.05	9.76	1.66567	0.0957792	1
SYNGR2	116.93	143	1.66487	0.0959393	1
MGAT4B	215.03	260.88	1.66474	0.0959638	1
PLIN2	35.81	44.61	1.66459	0.0959949	1
FNBP4	40.69	32.58	-1.66436	0.09604	1
POLR2G	44.56	55.13	1.66324	0.0962638	1
FBXO5	17.11	13.19	-1.66281	0.0963506	1
LINC01572	1.88	0.93	-1.66281	0.0963509	1
UBR7	22.92	18.02	-1.66172	0.0965687	1
MAP11	5.7	8.1	1.66146	0.0966203	1
PSME3IP1	48.88	60.28	1.66002	0.0969113	1
MLEC	85.18	69.56	-1.65893	0.0971302	1
ACOT9	24.9	31.29	1.65891	0.0971333	1
TBC1D2B	18.68	14.51	-1.65874	0.0971677	1
TSC22D1	65.89	80.73	1.65869	0.0971777	1
HERPUD1	44.17	54.63	1.65852	0.0972121	1
CEP78	13.78	10.41	-1.65814	0.0972883	1
ITGA10	1.55	0.66	-1.6576	0.0973989	1
RTEL1-TNFRSF6B	2.58	1.46	-1.65657	0.0976071	1
GGH	70.68	57.58	-1.65588	0.0977466	1
SNCG	14.99	11.43	-1.65517	0.0978908	1
KATNBL1	20.79	26.26	1.65504	0.0979159	1
LIMD1	8.58	6.1	-1.65388	0.0981523	1
CD22	2.04	1.06	-1.6535	0.0982295	1
NDUFS2	39.1	48.51	1.6531	0.0983107	1
SEMA4G	11.52	8.53	-1.65269	0.098394	1
ZBED6	1.7	0.79	-1.65157	0.0986232	1
KIAA2012-AS1	0.75	0.02	-1.65134	0.0986683	1
STAP2	36.91	45.86	1.65109	0.0987198	1
EXOSC4	34.16	42.53	1.65013	0.0989155	1
MARS1	51.15	62.92	1.64997	0.0989492	1
CUL3	30.92	38.59	1.64886	0.099176	1
GATA6	32.15	25.64	-1.64868	0.099214	1
EIF2D	19.22	24.33	1.64854	0.0992426	1
RBX1	20.35	25.7	1.64813	0.0993256	1
C1S	16.32	12.56	-1.64805	0.0993416	1
TRAIP	8.79	6.28	-1.6476	0.0994358	1
SVIL	19.38	15.12	-1.64739	0.0994777	1
MID1IP1	42	51.95	1.64666	0.0996275	1
BAX	34.81	27.83	-1.64572	0.099822	1
EIF2B2	32	39.88	1.64453	0.100067	1
ZNF668	6.53	4.46	-1.64448	0.100077	1
GINS1	11.06	8.16	-1.64443	0.100088	1
CCNL2	35.02	28.01	-1.64368	0.100242	1
WNK1	17	13.14	-1.64337	0.100307	1
PPP2R3B	13.2	17.07	1.64275	0.100435	1
VSIG1	28.45	22.63	-1.64179	0.100634	1
ATP2A3	12.24	9.15	-1.64177	0.100637	1
ENTPD1-AS1	3.09	1.84	-1.64125	0.100745	1
TESC	137.17	112.47	-1.64068	0.100863	1
TRIB2	23.21	18.32	-1.63943	0.101125	1
CDCA3	29.89	23.82	-1.63933	0.101146	1
ZSCAN31	1.06	2.03	1.63932	0.101148	1
FAM193B	21.52	16.92	-1.63922	0.101167	1
MOSPD1	6.62	9.19	1.63892	0.101231	1
ELAC2	19.92	25.14	1.6374	0.101547	1
RMND5A	21.88	27.52	1.63733	0.101562	1
ELL3	5.76	3.86	-1.63627	0.101784	1
CKAP2	35.85	28.72	-1.63627	0.101784	1
SLC22A18AS	6.53	4.47	-1.63556	0.101932	1
RNF185	9.23	12.32	1.63424	0.102208	1
EVA1C	3.86	2.41	-1.63412	0.102233	1
E2F5	12.22	15.88	1.63398	0.102263	1
NINL	2.89	4.5	1.63392	0.102275	1
ZSCAN5A	3.48	2.13	-1.63351	0.102361	1
DCAF13	52.84	64.81	1.63337	0.102391	1
TAF1D	154.21	187.4	1.63185	0.102711	1
HUS1	11.09	14.53	1.63157	0.102769	1
ALDH4A1	4.55	2.93	-1.63147	0.102791	1
ADGRL1	8.97	6.45	-1.63136	0.102815	1
KANK2	31.07	24.82	-1.63008	0.103085	1
BRMS1	49.74	61.08	1.62987	0.103129	1
TRPV4	10.13	7.41	-1.62956	0.103195	1
NCAPH	24.99	19.82	-1.62918	0.103274	1
HIVEP1	3.33	5.07	1.62916	0.10328	1
MBNL1-AS1	0.71	1.59	1.62882	0.103352	1
DNAJC24	6.66	9.22	1.62816	0.103491	1
SENP7	10.38	7.62	-1.628	0.103524	1
PODNL1	1.37	0.52	-1.62794	0.103537	1
MTHFD1L	20.09	25.31	1.62719	0.103697	1
WDR81	6.48	4.44	-1.62676	0.103788	1
LOC145694	1.3	0.46	-1.62662	0.103817	1
RGS12	5.76	3.87	-1.62652	0.103838	1
GNAQ	23.36	18.48	-1.6263	0.103885	1
C1orf21	5.95	4.02	-1.62624	0.103898	1
HIKESHI	62.41	76.22	1.62623	0.1039	1
ERN2	19.2	15.02	-1.62617	0.103914	1
PLB1	5.26	3.48	-1.62594	0.103962	1
LIPH	34.18	27.39	-1.6255	0.104056	1
LACTB	5.91	8.3	1.62528	0.104103	1
LOC101928737	0.71	0	-1.62521	0.104118	1
BCL2L14	14.17	10.8	-1.62497	0.104168	1
USP30	5.63	3.77	-1.6245	0.10427	1
SHMT2	102.77	125.13	1.62433	0.104305	1
LPGAT1	8.33	11.22	1.62197	0.104809	1
C7orf57	2.05	3.36	1.62186	0.104834	1
GOLIM4	7.01	4.87	-1.62179	0.104849	1
GATD1	35.68	28.64	-1.62109	0.104999	1
MOAP1	14.66	11.22	-1.62098	0.105021	1
PTMS	106.13	87.17	-1.62094	0.10503	1
SLC7A11-AS1	4.89	3.2	-1.61982	0.105271	1
IPPK	5.3	7.54	1.61955	0.105329	1
KCNN4	4.47	2.88	-1.61885	0.10548	1
MIR4453HG	1.46	2.55	1.61877	0.105497	1
TM4SF19-AS1	1.8	0.89	-1.61825	0.105609	1
TRIM3	2.85	1.68	-1.61762	0.105744	1
SNX12	36.26	44.88	1.61759	0.105751	1
BRSK1	1.08	2.04	1.61663	0.105957	1
STUB1	25.87	32.29	1.61655	0.105974	1
ARHGAP40	0.8	0.07	-1.61607	0.106079	1
YRDC	16.08	20.44	1.61592	0.106112	1
NDUFV2	114.49	139.2	1.61552	0.106198	1
SLC9A3	6.67	9.21	1.61539	0.106225	1
NFATC2IP	21.89	17.29	-1.61503	0.106304	1
NDRG2	8.54	6.12	-1.61497	0.106318	1
FRGCA	3.53	2.18	-1.61467	0.106381	1
YJU2	8.51	11.42	1.61428	0.106467	1
HDAC5	22.32	17.65	-1.61408	0.10651	1
PTPN4	10.03	13.23	1.61391	0.106548	1
TMEM199	8.36	11.24	1.61386	0.106559	1
FOXM1	46.42	37.56	-1.61385	0.10656	1
COA3	42.39	52.19	1.61243	0.106869	1
DDX42	58.86	47.99	-1.61196	0.106971	1
LINC00888	7.62	10.35	1.61189	0.106985	1
AKTIP	21.89	27.43	1.61044	0.107303	1
NTF4	1.45	0.6	-1.60929	0.107552	1
TFR2	2.1	1.13	-1.60922	0.107569	1
ZNF585A	6.22	8.65	1.60777	0.107886	1
PMS2P3	7.62	5.38	-1.60735	0.107977	1
USP36	14.52	18.55	1.60728	0.107994	1
IGSF9	5.03	3.32	-1.60669	0.108121	1
LOC105371049	6.61	9.12	1.60542	0.108401	1
AEBP1	1.31	0.48	-1.6052	0.108451	1
SNORA26	0	0.7	1.60466	0.108568	1
LRCH1	18.47	14.46	-1.6042	0.108671	1
SHC1	82.03	67.42	-1.60362	0.108799	1
LOC101927837	1.55	0.69	-1.60292	0.108953	1
COG7	7.21	9.84	1.60262	0.109018	1
GSTO2	25.63	31.93	1.60087	0.109407	1
KLHL6-AS1	1.99	1.05	-1.60063	0.109458	1
KLHL23	13.45	10.24	-1.6004	0.109509	1
TMPO	82.22	67.61	-1.59975	0.109653	1
COX7A2	132.45	160.58	1.59935	0.109742	1
SDC3	14.87	11.44	-1.59912	0.109793	1
SCD5	8.5	6.11	-1.59814	0.110012	1
TMEM44	12.53	9.47	-1.59779	0.110089	1
ARHGAP4	3.31	2.03	-1.59723	0.110214	1
SH2D4A	17.26	13.46	-1.5967	0.110332	1
TMPRSS13	7.17	5.03	-1.5957	0.110556	1
JUN	48.42	59.25	1.59549	0.110603	1
LIMS1	29.31	23.49	-1.59519	0.11067	1
PPIP5K2	22.86	18.15	-1.59502	0.110708	1
HLA-L	22.88	28.57	1.59497	0.110719	1
APTR	11.61	15.06	1.59428	0.110874	1
RNASEH1	10.1	13.27	1.59404	0.110927	1
CERS6	14.68	11.29	-1.59387	0.110966	1
CST3	265.07	220.38	-1.59379	0.110983	1
FAM83D	37.8	30.5	-1.5935	0.111049	1
DYNC1H1	107.78	130.71	1.59262	0.111245	1
OBSL1	44.65	36.19	-1.59248	0.111276	1
DHRS1	13.29	10.12	-1.59233	0.111311	1
TIMM9	65.45	79.55	1.5923	0.111317	1
ARHGAP8	15.92	12.34	-1.59228	0.111322	1
MCM3AP-AS1	6.58	4.56	-1.59122	0.11156	1
ETV1	16.26	12.63	-1.59078	0.111658	1
IL17D	5.76	8.06	1.59034	0.111759	1
TRIP4	14.35	18.3	1.58992	0.111853	1
ATP6V1G2	0.68	1.53	1.58976	0.111889	1
KMO	0.08	0.8	1.58971	0.1119	1
HCCS	17.94	22.59	1.58953	0.111942	1
PTTG1	186.35	154.12	-1.58934	0.111983	1
SLC6A20	6.49	4.49	-1.58927	0.111998	1
GOLGA8B	11.31	8.46	-1.58869	0.11213	1
KIF20A	36.65	29.57	-1.58843	0.112188	1
ZNF513	6.56	9.03	1.58829	0.112221	1
LOC107985040	2.02	1.08	-1.58816	0.11225	1
RNF31	39.96	49.13	1.58755	0.112387	1
SPPL2B	12.52	9.48	-1.58734	0.112436	1
STYXL1	46.61	57.04	1.58729	0.112446	1
SLC46A1	14.83	11.43	-1.58711	0.112488	1
SPTSSB	7.92	5.65	-1.58698	0.112518	1
RBM4	115.9	140.42	1.58682	0.112553	1
GFPT1	24.42	19.47	-1.58666	0.112591	1
TMEM30A	28.67	22.99	-1.58654	0.112618	1
SKA3	26.42	21.13	-1.58619	0.112697	1
ZNF292	7.46	10.11	1.5859	0.112761	1
B3GALNT2	10.63	13.88	1.58582	0.112781	1
TIMM10	21.81	27.24	1.58579	0.112786	1
PYROXD2	8.15	5.84	-1.58547	0.112859	1
MMAB	32.26	25.96	-1.58472	0.11303	1
MRPL34	47.96	58.62	1.58414	0.113163	1
SNORA54	0	0.69	1.58403	0.113187	1
SNORD62B	0	0.69	1.58403	0.113187	1
SNORD62A	0	0.69	1.58403	0.113187	1
SNURF	0.69	0	-1.58403	0.113187	1
NCF2	2.78	1.65	-1.58292	0.11344	1
ARL17A	9.9	7.29	-1.5826	0.113514	1
ARL17A	9.9	7.29	-1.5826	0.113514	1
ZNF347	1.68	2.82	1.5819	0.113673	1
AGPAT5	21.11	26.38	1.58186	0.113681	1
MTERF3	16.87	21.28	1.58071	0.113944	1
BCKDHA	9.03	11.97	1.57975	0.114165	1
TXNL4B	5.18	7.33	1.57885	0.11437	1
DNAJB14	12.17	9.2	-1.57884	0.114372	1
GABPB1	11.92	15.39	1.57879	0.114383	1
METTL7A	4.36	2.83	-1.57876	0.114392	1
ESYT1	29.99	37.11	1.57872	0.114399	1
AMOT	2.17	1.2	-1.57849	0.114453	1
TRMT11	11.27	14.62	1.57822	0.114515	1
AMZ2	58.17	70.7	1.57693	0.114812	1
HSD17B1	4.24	6.16	1.57648	0.114915	1
TARBP2	17.04	21.47	1.57636	0.114942	1
LOC102725254	0.23	0.99	1.57594	0.115041	1
CCDC15	2.91	1.75	-1.57566	0.115105	1
TIMM8B	51.8	63.11	1.57522	0.115206	1
PPL	37.49	30.32	-1.57501	0.115255	1
ENO3	7.25	5.12	-1.57482	0.115297	1
SH2D2A	2.88	4.42	1.57377	0.115541	1
MRPL2	87.13	105.46	1.57252	0.11583	1
IL1RN	3.02	4.6	1.57149	0.116068	1
SLC25A1	69.09	56.86	-1.57112	0.116154	1
TREX1	12.9	16.53	1.57097	0.11619	1
C4orf46	8.77	6.37	-1.57063	0.116268	1
LIPA	48.38	39.42	-1.57056	0.116284	1
KIF11	34.53	27.89	-1.56999	0.116418	1
TRIM59	19.29	15.23	-1.56939	0.116557	1
NDUFAF2	28.63	35.42	1.56904	0.116638	1
ETV2	1.73	0.86	-1.56811	0.116856	1
EIF5B	30.31	37.44	1.5674	0.117022	1
LRRC8E	4.19	2.71	-1.56734	0.117035	1
HES7	0.33	1.11	1.56698	0.11712	1
ANXA1	460.05	540.16	1.56582	0.11739	1
SAP18	135.7	163.81	1.56487	0.117614	1
CATSPER3	0	0.68	1.56331	0.117979	1
LINC02259	0	0.68	1.56331	0.117979	1
USP13	4.29	2.79	-1.56265	0.118136	1
NEK3	3.44	2.15	-1.56261	0.118145	1
TNFRSF10C	8.1	5.83	-1.56191	0.118309	1
GFM1	18.4	23.05	1.56126	0.118461	1
MRPS9-AS1	0.89	0.16	-1.55892	0.119015	1
SNAI2	8.56	11.37	1.55873	0.11906	1
VPS28	52.99	64.39	1.55855	0.119103	1
BRI3	163.14	196.4	1.55852	0.11911	1
BOLA2-SMG1P6	37.72	46.28	1.55849	0.119117	1
GJC1	9.4	6.91	-1.55817	0.119192	1
ARRDC2	7.47	10.07	1.55752	0.119347	1
EBP	111.15	92.01	-1.5574	0.119375	1
OXLD1	20.92	26.06	1.55689	0.119498	1
RAI14	13.52	10.38	-1.55681	0.119516	1
CACNG6	7.97	5.73	-1.5568	0.119518	1
LGR5	10.08	7.48	-1.55646	0.1196	1
JMJD4	11.5	14.84	1.55606	0.119694	1
PSMB9	27.34	33.8	1.55575	0.119767	1
AGA	10.41	13.55	1.55434	0.120103	1
APIP	27.47	33.95	1.55423	0.120129	1
ITFG2-AS1	0.63	1.45	1.55421	0.120134	1
TMEM156	28.59	35.3	1.55392	0.120205	1
NPIPA5	0.49	1.29	1.55347	0.120311	1
ENKD1	13.81	17.56	1.55287	0.120454	1
KLHL20	3.48	5.17	1.55272	0.12049	1
MINK1	21.85	17.42	-1.55249	0.120545	1
IFNGR1	21.11	26.27	1.5518	0.12071	1
MOGAT2	1.38	0.57	-1.55171	0.120732	1
XPA	13.52	10.39	-1.55144	0.120797	1
IDO1	1.1	2.02	1.55121	0.120852	1
MGAT3	8.24	5.96	-1.55067	0.12098	1
MDN1	3.87	5.66	1.54957	0.121244	1
NAA40	22.94	18.34	-1.54956	0.121248	1
APBA1	2.07	1.14	-1.54861	0.121476	1
SEC11C	25	30.94	1.54761	0.121715	1
SUGT1P3	0.39	1.17	1.54656	0.12197	1
RECQL5	11.91	15.3	1.54617	0.122064	1
CRABP2	46.98	38.37	-1.54614	0.12207	1
LUCAT1	1.11	0.34	-1.54603	0.122097	1
ZNF630	1.68	2.79	1.54595	0.122117	1
FAM102A	54.19	44.45	-1.54593	0.122123	1
LMNB1	92.13	76.33	-1.54563	0.122193	1
QSOX1	197.07	163.96	-1.54545	0.122237	1
PCOLCE	5.49	3.74	-1.54479	0.122397	1
MT1E	136.87	164.81	1.54458	0.122447	1
KIF15	9.46	6.98	-1.5445	0.122468	1
MPP2	2.08	1.15	-1.54435	0.122503	1
ZNRD1	11.17	14.42	1.54269	0.122905	1
MVK	16.22	12.7	-1.54157	0.123179	1
KLHDC9	2.61	1.55	-1.54072	0.123386	1
MRRF	30.83	37.93	1.54027	0.123494	1
ANXA5	377.5	445.01	1.53892	0.123823	1
EIF4A1	404.57	475.85	1.53891	0.123827	1
XPOT	36.14	44.28	1.53881	0.123852	1
TM4SF18	70.98	85.63	1.53769	0.124123	1
H19	166.14	138.1	-1.53762	0.124141	1
MROH6	16.54	12.98	-1.53752	0.124167	1
IFRD2	34.9	42.79	1.53711	0.124267	1
LBHD1	41.21	50.29	1.53625	0.124478	1
ZNF320	6.34	4.43	-1.53513	0.124751	1
PBX4	2.63	4.05	1.53436	0.12494	1
TEC	1.68	2.78	1.53392	0.12505	1
BUD31	113.68	136.86	1.53357	0.125136	1
SLC25A40	16.07	12.59	-1.53336	0.125186	1
SREBF1	56.95	46.86	-1.53332	0.125198	1
TRIML2	0.96	1.83	1.53311	0.125249	1
TRIP13	46.39	37.94	-1.5331	0.125251	1
SIRT1	10.4	13.49	1.53242	0.125419	1
PACRG	1.09	0.33	-1.53233	0.125442	1
SS18	30.63	24.8	-1.53117	0.125729	1
JSRP1	14.77	11.49	-1.53115	0.125731	1
ACSBG1	0.78	1.61	1.53107	0.125751	1
METTL8	9.47	7.01	-1.52977	0.126074	1
CYB5B	176.7	147.12	-1.52878	0.126319	1
AARSD1	18.95	23.6	1.52858	0.126368	1
GPX1	135.84	163.26	1.52822	0.126458	1
MFSD11	14.41	11.19	-1.52808	0.126493	1
SPACA6	2.95	1.81	-1.52746	0.126647	1
MUC12-AS1	3.99	2.59	-1.52719	0.126714	1
TIMM50	76.98	92.7	1.52697	0.126769	1
ZBED1	8.52	11.26	1.52683	0.126804	1
PEX6	6.13	4.27	-1.52681	0.126807	1
RRP9	17.74	22.15	1.52653	0.126877	1
MRPS30	27.8	34.22	1.52642	0.126905	1
RCOR3	6.84	9.26	1.52611	0.126982	1
CNNM2	1.38	2.37	1.52569	0.127088	1
HOXA6	2.84	1.73	-1.52497	0.127267	1
RPL21	159.76	132.96	-1.52479	0.127312	1
MAF	2.21	1.26	-1.52464	0.127349	1
RNF41	9.54	12.46	1.52462	0.127355	1
CAMTA1	24.15	29.82	1.52437	0.127416	1
COL9A2	0.9	1.75	1.52413	0.127475	1
DPH6	8.39	11.1	1.52365	0.127597	1
ATP2B4	10.02	7.48	-1.5236	0.127608	1
ATP5ME	89.7	107.92	1.52349	0.127637	1
H3C13	0.19	0.91	1.52348	0.127639	1
NDST1-AS1	0.19	0.91	1.52348	0.127639	1
NPEPL1	16.31	20.44	1.52337	0.127667	1
BYSL	133.23	160.05	1.52312	0.127728	1
ATP5PO	117.02	140.67	1.52214	0.127974	1
PAQR4	24.08	19.37	-1.52213	0.127978	1
PGLS	76.31	91.84	1.52184	0.128048	1
RPL9	139.71	167.74	1.52168	0.128089	1
BECN1	55.38	66.92	1.52167	0.128093	1
NAAA	8.97	11.78	1.52092	0.12828	1
UGP2	53.96	44.4	-1.52091	0.128283	1
STMN1	232.58	194.57	-1.52014	0.128477	1
TACC2	27.04	21.85	-1.51974	0.128577	1
DNAJC22	12.79	9.83	-1.51906	0.128746	1
C14orf132	6.7	4.74	-1.51882	0.128808	1
RSAD2	3.87	5.62	1.51856	0.128874	1
KCTD3	21.28	17.03	-1.51839	0.128916	1
OAF	25.66	31.61	1.51829	0.128942	1
TMEM191C	2.62	4.02	1.51817	0.128971	1
RFFL	7.02	9.46	1.5173	0.129191	1
CROT	3.31	4.91	1.51681	0.129314	1
SEC61G	141.15	169.35	1.51657	0.129375	1
DUSP12	20.34	25.22	1.51652	0.129388	1
DIMT1	21.42	26.51	1.51579	0.129573	1
ING5	8.64	6.34	-1.51458	0.129878	1
RP9P	4.81	6.78	1.51457	0.129881	1
ANXA2R	2.79	1.7	-1.5135	0.130152	1
ASS1	89.21	107.2	1.51337	0.130186	1
BARD1	8.24	6.01	-1.51325	0.130217	1
RHOXF1-AS1	3.5	2.23	-1.51302	0.130273	1
RPA1	40.16	32.81	-1.51273	0.130349	1
BLVRB	33.69	41.21	1.51256	0.13039	1
SQOR	53.19	64.26	1.51255	0.130394	1
EXO1	14.75	11.51	-1.5125	0.130406	1
LPAR2	15.56	12.2	-1.51241	0.130431	1
RTCB	22.75	28.09	1.51206	0.130517	1
CCZ1B	29.28	35.93	1.512	0.130535	1
MED19	11.64	14.9	1.51138	0.130691	1
SLC7A5	124.22	149.08	1.51103	0.13078	1
FRMD8	26.48	21.41	-1.51089	0.130817	1
B3GALT5	24.41	19.68	-1.51034	0.130955	1
EPB41L1	69.65	57.77	-1.51029	0.13097	1
RANBP17	4.97	6.97	1.5102	0.130992	1
HLA-DPB1	2.33	3.63	1.5102	0.130993	1
CD46	92.69	77.13	-1.51014	0.131007	1
FHAD1	2.78	4.22	1.50986	0.131079	1
NEK11	4.53	3.02	-1.50948	0.131176	1
ATP6	5805.15	5009.6	-1.50931	0.131218	1
FAM111B	14.32	11.15	-1.5093	0.131223	1
PFN1	660.03	764.97	1.50913	0.131266	1
CCNB1IP1	47.9	57.99	1.5075	0.131682	1
CAPG	89.56	74.54	-1.50704	0.1318	1
EPN2	14.96	11.7	-1.50695	0.131824	1
ELAC1	2.1	3.32	1.50583	0.13211	1
RNF217	6.41	4.52	-1.50536	0.132232	1
PIGBOS1	7.5	10.01	1.50506	0.132309	1
ABCG1	18.1	22.51	1.50503	0.132317	1
UPK1B	14.58	11.38	-1.50499	0.132326	1
ADAM28	11.04	8.37	-1.50487	0.132359	1
CNN1	1.34	0.56	-1.50471	0.132398	1
KARS1	71.83	86.3	1.50468	0.132407	1
TIMM17B	46.89	56.78	1.50454	0.132442	1
WARS1	112.01	134.38	1.50421	0.132528	1
RBM41	11.12	8.44	-1.5035	0.132711	1
KLHL24	4.97	6.96	1.50336	0.132746	1
DNAH14	14.1	17.77	1.50294	0.132856	1
IQCK	23.49	28.94	1.50259	0.132946	1
MFSD6	8.45	11.13	1.50257	0.132951	1
CUL4A	39.37	47.9	1.50254	0.132958	1
PRXL2C	6.49	8.8	1.50252	0.132962	1
FASN	131.65	109.75	-1.50247	0.132976	1
PCYT2	31.83	25.9	-1.50244	0.132983	1
ACER2	3.82	2.48	-1.50225	0.133032	1
WDR43	22.69	27.98	1.50221	0.133044	1
ATL1	5.76	4	-1.50124	0.133293	1
TMEM42	8.52	11.21	1.50123	0.133296	1
NCAPG	31.2	25.38	-1.50101	0.133352	1
THBS4	1.06	0.32	-1.50098	0.133361	1
CCDC181	1.76	2.86	1.50079	0.133411	1
CARHSP1	98.19	81.82	-1.50067	0.13344	1
GOLGA8Q	0.65	0	-1.50065	0.133445	1
TRMT112	235.52	279.88	1.49996	0.133624	1
PSMD7	56.77	68.38	1.49986	0.133651	1
PDCD6IP	114.82	95.74	-1.49815	0.134095	1
USP18	19.33	23.95	1.49779	0.134188	1
SPPL2A	28.25	22.93	-1.49771	0.134207	1
C12orf4	8.13	5.94	-1.49743	0.134282	1
ST20-MTHFS	10.99	8.34	-1.49731	0.134312	1
ZNF250	4.95	3.36	-1.4969	0.13442	1
PSMD11	53.98	65.06	1.49616	0.134611	1
AKR1C3	30.27	37.03	1.4944	0.135072	1
ACSM2A	0.66	0.01	-1.49406	0.13516	1
SREBF2	45.03	36.99	-1.49385	0.135214	1
NPIPB4	30.63	24.93	-1.49378	0.135233	1
VGF	4.29	6.11	1.49372	0.135248	1
RAD54L	6.75	4.81	-1.49369	0.135257	1
SAMHD1	9.28	12.09	1.49368	0.135258	1
ZNF354B	5.5	3.8	-1.49326	0.135369	1
CTSE	236.59	198.63	-1.49248	0.135573	1
PNN	49.2	40.53	-1.49127	0.135892	1
DAXX	20.32	16.29	-1.49078	0.136019	1
RPF1	17.78	22.08	1.4893	0.136408	1
EXOSC7	17.89	22.21	1.48915	0.136448	1
SLC35F5	51.27	42.3	-1.48874	0.136555	1
TMEM192	6.46	8.74	1.48822	0.136694	1
PIP4P1	30.95	37.81	1.48786	0.136788	1
RAB35	52.78	43.59	-1.4875	0.136884	1
STK11	28.68	35.09	1.48653	0.137138	1
ATF4	254.17	301.09	1.48641	0.137171	1
PARN	29.46	23.98	-1.4859	0.137306	1
ADM2	2.6	3.96	1.48548	0.137418	1
FASTKD2	13.51	17.03	1.48522	0.137486	1
SNHG15	37.71	45.83	1.48492	0.137566	1
MOK	27.1	33.19	1.48464	0.13764	1
IFITM3	1015.27	1173.75	1.48426	0.137739	1
UCP2	60.65	50.31	-1.48411	0.137779	1
CD276	100.69	84.08	-1.48401	0.137806	1
ESPL1	10.09	7.6	-1.4839	0.137835	1
CCDC32	11.2	14.32	1.48364	0.137904	1
SCNM1	32.94	40.16	1.48344	0.137958	1
CCNB2	65.11	54.11	-1.48337	0.137977	1
CCDC61	2.35	3.63	1.48313	0.13804	1
OIP5-AS1	22.76	18.37	-1.48305	0.138062	1
GALNT12	45.4	37.36	-1.48222	0.138281	1
HDDC3	12.17	15.45	1.48139	0.138503	1
COMMD10	17.43	21.64	1.48124	0.138543	1
KLHL42	9.05	6.73	-1.48065	0.1387	1
SESTD1	21.33	17.17	-1.48051	0.138736	1
PRADC1	14.71	11.54	-1.48022	0.138814	1
WDR18	22.31	27.44	1.47982	0.13892	1
SNORA11	0.64	0	-1.4796	0.138979	1
RAB6B	5.37	3.71	-1.4795	0.139007	1
SYNJ1	4.25	2.83	-1.47757	0.139524	1
DHX58	8.05	10.61	1.47749	0.139544	1
COMMD3	13.57	17.08	1.47732	0.13959	1
TYRO3	8.47	6.25	-1.47718	0.139627	1
GEMIN2	10	12.9	1.47688	0.139709	1
MLXIPL	3.24	2.06	-1.47671	0.139755	1
SCN5A	1.93	1.07	-1.47634	0.139853	1
CCDC107	5.43	7.48	1.47626	0.139873	1
FRA10AC1	8.29	10.89	1.47595	0.139957	1
MRPL3	94.71	113.28	1.47583	0.13999	1
UBE2D3	203.82	242.19	1.47554	0.140066	1
NEK2	15.2	11.97	-1.47471	0.140292	1
C5orf49	2.19	3.41	1.47401	0.140478	1
RAD9B	0.55	1.31	1.47365	0.140575	1
LOC105369760	466.2	398.88	-1.47361	0.140586	1
CBY1	13.7	17.22	1.47252	0.140881	1
MANEAL	35.8	29.33	-1.47244	0.140901	1
KCCAT198	0.78	0.11	-1.47242	0.140907	1
KIF12	8.39	6.19	-1.47227	0.140947	1
C1orf54	1.23	0.48	-1.47211	0.140992	1
VAT1	44.77	54.05	1.47029	0.141482	1
NDUFA11	89.49	106.97	1.46988	0.141594	1
FBXL17	6.74	4.83	-1.46965	0.141657	1
NPR2	1.54	2.54	1.46945	0.141711	1
PIGX	24.02	19.47	-1.46923	0.141772	1
AP2A2	42.25	34.77	-1.46784	0.142149	1
LINC00460	9.55	7.17	-1.46709	0.142351	1
FBXO17	10	7.55	-1.46701	0.142374	1
ZFAND2B	13.26	16.69	1.46687	0.142411	1
CAV1	191.35	227.37	1.46658	0.142492	1
POLA1	10.67	8.12	-1.46557	0.142765	1
IFIT5	15.76	19.62	1.46509	0.142895	1
RPS27	2758.87	3182.91	1.46388	0.143226	1
BEND7	4.53	3.06	-1.46386	0.143233	1
PTGS2	0.38	1.11	1.4635	0.14333	1
ADGRF3	1.11	0.38	-1.4635	0.14333	1
RBM38	30.2	24.68	-1.46222	0.143681	1
HSD11B1	1.19	0.45	-1.4621	0.143713	1
SCIN	32.79	26.85	-1.46197	0.143749	1
DTNBP1	4.88	6.79	1.46197	0.143749	1
ALDH3A2	21.88	26.86	1.46192	0.143764	1
MRPL17	80.91	96.64	1.46144	0.143894	1
KCNK5	35.15	28.83	-1.46124	0.143951	1
RBCK1	59.75	71.56	1.46115	0.143974	1
AIMP2	33.8	41.06	1.4606	0.144125	1
ARHGAP11A	22.51	18.22	-1.46059	0.144128	1
POGLUT3	43.06	35.49	-1.46014	0.144253	1
STAU2	25.14	20.44	-1.45993	0.144308	1
USP2	1.72	0.91	-1.45934	0.14447	1
TUBG2	7.78	5.7	-1.45917	0.144518	1
TLCD2	1.29	0.54	-1.45903	0.144556	1
NEU4	1	0.29	-1.45891	0.14459	1
ABHD2	38.34	31.52	-1.45834	0.144747	1
NMD3	23.84	29.18	1.45783	0.144886	1
FGFBP3	2.24	1.32	-1.45781	0.144893	1
GJB4	2.53	1.54	-1.45674	0.145189	1
SAPCD2	36.34	29.85	-1.45584	0.145438	1
TCEA3	15.05	11.88	-1.45578	0.145452	1
ZNF395	13.17	10.27	-1.45549	0.145535	1
PHLDA2	130.91	156.01	1.45535	0.145571	1
TBPL1	16.09	19.98	1.45524	0.145602	1
LINGO1	4.11	2.74	-1.45519	0.145616	1
ALG10	5.91	4.17	-1.45506	0.145653	1
CD44	258	217.9	-1.45491	0.145695	1
PLA2G6	3.96	5.65	1.4548	0.145724	1
ALAD	11.53	8.87	-1.45466	0.145764	1
CASC3	34.33	41.65	1.45355	0.14607	1
AFDN	40.18	33.09	-1.45355	0.146071	1
LOC728673	6.66	8.92	1.45335	0.146127	1
POPDC3	6.56	8.8	1.45282	0.146274	1
TPX2	88.03	73.75	-1.45246	0.146373	1
CDK5RAP1	18.48	22.79	1.45203	0.146494	1
BDH1	15.81	12.54	-1.45149	0.146644	1
CBWD5	14.49	18.09	1.45135	0.146683	1
SNORA3A	1.42	0.66	-1.44969	0.147144	1
ISG20	48.72	58.53	1.4496	0.14717	1
C3	11.73	14.86	1.4494	0.147226	1
MRPL12	69.66	83.15	1.44929	0.147258	1
CYLD	5.88	7.98	1.44867	0.14743	1
ETHE1	18.17	22.41	1.4478	0.147674	1
BAIAP3	1.91	1.07	-1.44686	0.147937	1
SMN1	45.54	54.79	1.44669	0.147984	1
SMN1	45.54	54.79	1.44669	0.147984	1
C15orf61	6.72	8.98	1.44666	0.147993	1
SPATA6L	2.35	1.41	-1.44656	0.148021	1
UBE2F	28.26	34.4	1.44614	0.148137	1
CCDC86	17.09	21.13	1.44595	0.148192	1
TMPRSS2	33.72	27.69	-1.44594	0.148193	1
TARS1	117	139.36	1.44594	0.148195	1
TIMM17A	24.1	29.44	1.44543	0.148337	1
MDH2	333.05	390.15	1.44542	0.148339	1
PAK1IP1	7.22	9.57	1.44493	0.148477	1
HTRA2	17.57	21.69	1.44405	0.148726	1
LAMTOR4	51.58	61.83	1.44364	0.14884	1
NOL4L	20.44	16.51	-1.44359	0.148856	1
PTPRF	29.74	24.36	-1.44306	0.149004	1
FAAH	5.58	7.61	1.44281	0.149075	1
C5AR1	1.97	3.09	1.44269	0.149107	1
SMCO2	0.54	1.28	1.44221	0.149243	1
RPP25L	14.76	18.38	1.44163	0.149407	1
TMEM35B	12.27	15.47	1.44116	0.149539	1
SLC4A11	7.45	5.45	-1.44069	0.149672	1
ATXN3	10.83	13.79	1.44024	0.149799	1
POC1B-GALNT4	2.53	1.55	-1.43984	0.149913	1
FXYD3	344	292.87	-1.4397	0.149953	1
TMEM160	16.07	19.91	1.43924	0.150082	1
CCDC18	3.43	2.23	-1.43921	0.15009	1
RPL32P3	8.24	6.11	-1.43894	0.150167	1
C7orf50	68.05	81.14	1.43867	0.150243	1
ZSCAN25	4.31	6.06	1.43839	0.150323	1
PASK	6.67	4.81	-1.43772	0.150514	1
MIEF2	3.21	4.69	1.43704	0.150708	1
STX11	0.3	1	1.437	0.150718	1
PORCN	6.49	8.69	1.43694	0.150736	1
TTC37	14.97	11.85	-1.43669	0.150807	1
CAV2	98.81	117.61	1.43624	0.150933	1
ALOX15	1.48	0.72	-1.43536	0.151185	1
TMEM143	6.41	4.6	-1.43481	0.15134	1
ZNF561	8.71	6.51	-1.43467	0.151383	1
CPEB2	1.21	2.08	1.43431	0.151484	1
ST14	345.91	294.72	-1.43419	0.151517	1
PTGR1	46.18	55.45	1.434	0.151572	1
SNORA25	1.28	2.17	1.43338	0.151748	1
NFKB1	23	28.08	1.43237	0.152039	1
DARS-AS1	2.79	4.15	1.43223	0.152077	1
PHF12	23.59	28.78	1.43209	0.152118	1
CINP	26.76	32.55	1.43195	0.152157	1
SARS1	50.21	60.13	1.43057	0.152554	1
ORC5	10.92	13.87	1.42911	0.152972	1
ZGPAT	15.55	19.27	1.42881	0.15306	1
FBXO22	29.97	36.35	1.42851	0.153146	1
CHRNB4	1.04	1.86	1.42847	0.153156	1
STX18-AS1	1.67	2.68	1.42844	0.153165	1
PIGV	8.77	11.36	1.42786	0.153331	1
LRRTM4	2.6	1.61	-1.42783	0.153341	1
DEPDC1B	25.69	21	-1.42772	0.153374	1
TPRKB	31.88	38.61	1.42751	0.153432	1
KDM5B	6.42	8.59	1.4269	0.153608	1
KRI1	29.65	24.34	-1.42676	0.153648	1
CERK	11.03	8.49	-1.42663	0.153687	1
PRMT5	84.99	101.07	1.42659	0.153697	1
RESF1	21.31	26.05	1.42571	0.153952	1
CALHM2	17.53	14.07	-1.42554	0.154001	1
SELENOS	51.17	61.21	1.42521	0.154096	1
PLAAT3	28.19	34.22	1.42519	0.154101	1
TYK2	18.99	15.32	-1.42504	0.154146	1
COQ9	30.97	37.51	1.4232	0.154678	1
HSD17B7	14.88	11.8	-1.42314	0.154696	1
RBM22	34.92	42.18	1.42308	0.154712	1
GPR89A	22.13	27.01	1.4225	0.154881	1
ARHGDIA	315.47	369.15	1.42216	0.154981	1
ANG	5.62	3.97	-1.42192	0.155049	1
RBM12B	11.78	9.14	-1.42167	0.155121	1
CYB5R4	10.29	13.12	1.42148	0.155176	1
PHGDH	62.8	74.79	1.42133	0.155221	1
NAB1	17.39	13.96	-1.42111	0.155285	1
LETM2	11.65	14.7	1.42074	0.155393	1
ATP5MC1	161.44	191.23	1.42048	0.155467	1
NPRL3	7.92	10.35	1.4203	0.15552	1
PLA2G10	2.8	4.15	1.42018	0.155556	1
MRPL36	76.69	91.16	1.42006	0.15559	1
ENPEP	2.62	1.63	-1.41973	0.155686	1
GGT7	8.53	6.38	-1.4194	0.155783	1
ID1	40.95	49.24	1.41932	0.155807	1
C2orf72	5.85	4.16	-1.41897	0.155907	1
ZNF627	10.02	12.8	1.41882	0.15595	1
MSH6	36.54	30.17	-1.4188	0.155958	1
INTS12	9.96	12.73	1.41876	0.155969	1
MGAT2	27.24	33.06	1.41829	0.156106	1
TRNP1	62.3	52.15	-1.41825	0.156118	1
USF2	66.28	78.85	1.41788	0.156226	1
CYP2E1	1.13	0.42	-1.41767	0.156288	1
BUB1	29.66	24.38	-1.41752	0.156331	1
RAB11FIP4	15.82	12.62	-1.41745	0.156353	1
RRM1	88.79	74.71	-1.41743	0.156356	1
RPL22L1	89.27	106.03	1.41738	0.156373	1
MYO6	21.56	17.53	-1.41729	0.156398	1
CDCA8	34.99	28.87	-1.41713	0.156445	1
ANXA4	62.62	74.54	1.4171	0.156452	1
RHBDD1	7.05	9.32	1.41704	0.156473	1
TMEM107	8.37	6.25	-1.41615	0.156731	1
PIF1	9.33	7.06	-1.416	0.156777	1
SNORA68B	0	0.61	1.41599	0.156778	1
SNORA9B	0	0.61	1.41599	0.156778	1
C1orf167	0	0.61	1.41599	0.156778	1
SLC25A27	1.62	0.85	-1.41572	0.156856	1
PIGN	7.76	5.74	-1.41555	0.156906	1
KLHL18	4.54	6.31	1.41543	0.156942	1
SALL4	3.25	2.11	-1.41514	0.157027	1
TES	46.14	55.27	1.41488	0.157105	1
SLFN13	33.4	27.54	-1.41467	0.157165	1
SMO	4.73	6.54	1.4146	0.157186	1
NDUFB6	30.66	37.1	1.4146	0.157186	1
INO80E	77.59	92.16	1.41427	0.157282	1
DLX1	1.26	2.13	1.41376	0.157431	1
TBX6	3.77	2.51	-1.41347	0.157518	1
METTL26	19.3	23.63	1.41298	0.157663	1
OAZ1	317.46	371.02	1.41229	0.157865	1
PIGL	32.71	26.97	-1.41167	0.158046	1
NUP214	20.16	24.64	1.41161	0.158065	1
ZNF670-ZNF695	4.03	5.68	1.41114	0.158203	1
KLC2	31.58	38.17	1.41084	0.158292	1
DHDH	1.08	0.38	-1.4108	0.158302	1
APBB3	2.59	3.87	1.41022	0.158473	1
ERBB3	32.44	26.75	-1.40965	0.158642	1
NT5C	50.13	59.88	1.40962	0.158652	1
YPEL3	42.8	35.51	-1.40957	0.158667	1
STARD8	4.24	2.88	-1.40885	0.15888	1
COX18	7.3	9.6	1.4086	0.158954	1
CFAP300	11.71	14.74	1.40797	0.159141	1
TEFM	9.8	12.52	1.40744	0.159296	1
STX12	10.63	8.18	-1.40713	0.159388	1
GNB4	8.08	6.02	-1.40626	0.159647	1
YAF2	11.55	14.55	1.40612	0.159688	1
PIGF	12.3	15.42	1.40585	0.15977	1
SNU13	105.86	125.52	1.40574	0.159801	1
HSPH1	63.66	75.65	1.40507	0.160002	1
DPEP1	0.29	0.97	1.40434	0.160219	1
ARHGEF11	8.57	11.08	1.40411	0.160286	1
ZNF593	4.8	6.61	1.40402	0.160312	1
SURF2	30.64	37.02	1.40319	0.160559	1
TGM2	126.38	106.62	-1.40319	0.160561	1
THAP10	5.29	7.2	1.40274	0.160693	1
ZNF512	11.52	8.95	-1.40245	0.160781	1
CSKMT	2.33	1.42	-1.40244	0.160785	1
LOC105376748	0.57	1.29	1.40225	0.160841	1
TFPI	33.16	39.99	1.40195	0.160931	1
METTL21A	12.36	15.48	1.40183	0.160967	1
SLC2A8	15.12	12.05	-1.40174	0.160993	1
FAAP20	279.32	327.07	1.40172	0.160999	1
RAB8B	9.01	6.81	-1.40171	0.161002	1
ARHGEF33	0.77	0.13	-1.40168	0.161012	1
WSB1	55.35	46.29	-1.40128	0.16113	1
TRIM47	52.34	62.39	1.40127	0.161133	1
ALG14	4.4	6.12	1.40126	0.161136	1
CLK1	32.74	39.49	1.40107	0.161192	1
LCK	22.26	18.17	-1.40065	0.161319	1
METTL2A	14.59	18.07	1.40053	0.161354	1
STX8	13.74	17.08	1.40044	0.16138	1
GADD45GIP1	91.28	108.19	1.40039	0.161396	1
SPATA25	1.21	0.5	-1.39946	0.161674	1
GYG2P1	5.48	3.88	-1.39917	0.161761	1
SCAMP3	56.27	66.95	1.39876	0.161885	1
NOC2L	83.03	98.41	1.39858	0.161938	1
ATP23	2.85	4.19	1.39785	0.162158	1
SEMA7A	9.98	7.64	-1.3977	0.162202	1
MTHFD2	103.52	122.63	1.39757	0.162243	1
DCAF17	3.85	5.44	1.39678	0.16248	1
APOLD1	2.47	1.53	-1.39676	0.162485	1
ANKMY1	5.66	4.03	-1.39568	0.162812	1
JADE2	32.26	26.65	-1.39564	0.162824	1
MAP3K7CL	7.9	10.28	1.39518	0.162963	1
SLU7	38.12	45.78	1.39509	0.162987	1
SNORA71C	0	0.6	1.39464	0.163125	1
SNORA84	0.6	0	-1.39464	0.163125	1
GS1-279B7.1	0.6	0	-1.39464	0.163125	1
SNORA71B	0.6	0	-1.39464	0.163125	1
SEL1L3	113.48	95.82	-1.39441	0.163195	1
RAD54B	3.1	2.01	-1.3944	0.163197	1
RAD54B	3.1	2.01	-1.3944	0.163197	1
H2BC21	7.39	9.68	1.39406	0.163298	1
RAD17	15.19	18.75	1.39337	0.163508	1
MTX1	46.27	55.27	1.39314	0.163579	1
TRIM24	12.35	9.68	-1.39279	0.163683	1
DMXL2	11.01	8.53	-1.39203	0.163913	1
ODF3B	4.6	6.35	1.39155	0.164058	1
HBEGF	7.19	9.44	1.3913	0.164134	1
MANF	57.92	68.81	1.39101	0.164223	1
TRAPPC13	11.14	14.04	1.39099	0.16423	1
CFAP100	1.43	0.7	-1.39097	0.164235	1
FLT1	1.43	0.7	-1.39097	0.164235	1
RUNX2	2.02	3.11	1.39088	0.164262	1
AKR1B15	1.99	3.07	1.39016	0.16448	1
BRD3	18.05	14.6	-1.38877	0.164903	1
DHDDS	7.33	9.6	1.38871	0.16492	1
KRTCAP3	14.48	17.91	1.38865	0.16494	1
HOPX	6.2	4.48	-1.38846	0.164998	1
BBS2	17.7	14.3	-1.38843	0.165006	1
REX1BD	31.88	38.41	1.38835	0.165032	1
ZNF331	2.7	1.71	-1.3881	0.165106	1
BZW2	52.66	62.66	1.38808	0.165112	1
TUBB4B	472.36	408.06	-1.38773	0.165218	1
SMIM8	1.87	2.91	1.38746	0.165302	1
SERPINA1	359.57	417.72	1.38716	0.165393	1
ULBP1	2.26	3.42	1.38699	0.165446	1
PRR5L	16.36	13.15	-1.38685	0.165488	1
JPT2	43.21	35.97	-1.38635	0.165641	1
LINC00894	1.37	0.65	-1.3856	0.16587	1
CENPJ	9.3	7.08	-1.38525	0.165977	1
ARSI	1.1	0.41	-1.38509	0.166026	1
S100A6	1913.75	2190.9	1.38456	0.166187	1
MEIS3	0.9	1.66	1.38453	0.166198	1
ANXA9	4.01	2.72	-1.38427	0.166276	1
SYNC	1.03	0.35	-1.38396	0.16637	1
FES	3.65	2.44	-1.38362	0.166475	1
ATP6V0D1	43.18	51.61	1.38331	0.166568	1
LIAS	5.64	7.59	1.38306	0.166648	1
INHBA	0.25	0.91	1.383	0.166666	1
C1orf50	5.9	4.24	-1.38269	0.166759	1
TGDS	7.11	9.33	1.38221	0.166907	1
PHB	176.62	208.04	1.38216	0.166923	1
POLR1C	179.27	211.12	1.38215	0.166927	1
ZNF321P	1.54	0.8	-1.38199	0.166976	1
POC5	12.73	15.86	1.38159	0.167096	1
RPL13P5	2.38	3.57	1.38107	0.167257	1
IRF1	63.1	74.77	1.38073	0.167363	1
PUS1	18.02	22.02	1.38038	0.167471	1
EIF4G2	517.09	593.54	1.38007	0.167566	1
GRB7	24.68	20.29	-1.37886	0.167938	1
MED17	41.47	49.59	1.37869	0.167991	1
CNNM3	10.18	12.9	1.37841	0.168078	1
PLOD3	57.67	68.41	1.37815	0.168156	1
NDC80	50.13	41.94	-1.37757	0.168335	1
TBC1D15	17.14	20.98	1.37712	0.168477	1
YDJC	55.96	66.41	1.37702	0.168505	1
SLX1A-SULT1A3	5.02	3.53	-1.37697	0.168522	1
NDUFC1	72.25	85.46	1.37678	0.168581	1
NFIL3	16.08	19.74	1.37637	0.168707	1
VPS37D	1.9	1.1	-1.37604	0.168808	1
REPS2	5.08	3.58	-1.37535	0.169024	1
STK31	2.4	3.59	1.37504	0.169118	1
UBXN8	4.48	3.1	-1.37401	0.169439	1
LYRM9	1.94	2.99	1.37365	0.16955	1
SAA4	1.57	0.83	-1.37362	0.16956	1
RAB22A	9.12	11.66	1.37339	0.169631	1
SNORA46	0.59	0	-1.37321	0.169686	1
EVL	13.19	10.44	-1.37321	0.169689	1
PCNX2	8.82	11.31	1.37267	0.169855	1
TMEM179B	27.44	33.09	1.372	0.170063	1
MAST4	7.87	5.89	-1.37144	0.170237	1
LOC101928000	1.53	2.45	1.37087	0.170416	1
TRIAP1	15.6	19.16	1.3691	0.170967	1
LINC00313	1.17	0.48	-1.36904	0.170987	1
FCGRT	42.21	35.2	-1.36894	0.171018	1
CYP24A1	1.71	0.95	-1.3684	0.171186	1
BCAN	5.49	3.92	-1.36827	0.171226	1
DDX60L	7.72	10.02	1.3682	0.17125	1
PDCD7	22.77	27.56	1.36776	0.171388	1
GPX3	27.1	22.38	-1.36763	0.171427	1
MMS22L	7.59	5.66	-1.36753	0.171458	1
DSCR9	0.29	0.95	1.36752	0.171464	1
GDPD3	4.29	5.94	1.36693	0.171647	1
DDX49	22.25	26.94	1.36579	0.172005	1
USF3	2.26	3.4	1.36571	0.172029	1
CHCHD5	20.16	24.48	1.36516	0.172204	1
DMKN	209.85	246.05	1.36441	0.172437	1
ADCY1	7.25	5.38	-1.3639	0.1726	1
PI4KA	22.6	18.56	-1.36388	0.172604	1
EFCAB7	2.12	1.28	-1.36349	0.172727	1
NRM	24.66	20.32	-1.36288	0.172921	1
RRN3	22.89	27.68	1.36215	0.173151	1
SDC1	53.64	45.05	-1.36207	0.173175	1
P4HA2	15.8	12.72	-1.36179	0.173265	1
GARNL3	1.89	1.1	-1.36113	0.173472	1
TATDN1	38.92	46.51	1.36085	0.173561	1
SYTL3	9.09	11.6	1.36076	0.17359	1
DHRS7B	12.92	10.23	-1.36062	0.173634	1
FAM86B3P	7.4	5.51	-1.36032	0.173728	1
BUB1B	24.31	20.03	-1.36007	0.173809	1
LOC349160	1.02	1.79	1.35996	0.173842	1
EMID1	1.79	1.02	-1.35996	0.173842	1
PBDC1	17.22	21.02	1.35945	0.174005	1
TGIF1	70.93	83.73	1.3592	0.174083	1
ZNF580	8.74	11.19	1.35881	0.174207	1
PARP6	23.47	28.35	1.35874	0.17423	1
QRSL1	4.53	6.22	1.35868	0.174248	1
SESN2	4.39	6.05	1.35837	0.174347	1
DDR1	100.75	85.43	-1.35803	0.174454	1
FLVCR1-DT	1.13	0.45	-1.358	0.174462	1
B3GNT3	106.01	89.9	-1.35796	0.174478	1
GLTP	14.68	18.06	1.35792	0.174489	1
NEMP2	6.11	4.44	-1.35792	0.17449	1
MIR621	2.15	3.25	1.35788	0.174503	1
LIMA1	45.14	37.76	-1.35786	0.174507	1
CRYGS	0.77	1.49	1.35733	0.174676	1
NDUFB9	165.13	194.09	1.35712	0.174742	1
GCNT2	2.94	4.26	1.35698	0.174789	1
C12orf65	13.18	16.32	1.35695	0.174797	1
SSBP4	51.9	43.58	-1.35677	0.174853	1
LTV1	10.16	12.83	1.35636	0.174984	1
IMPDH2	128.12	150.9	1.35631	0.175	1
DUSP22	9.19	7.03	-1.35569	0.175197	1
GLRX	21.09	17.29	-1.3556	0.175228	1
C11orf80	23.15	27.96	1.35533	0.175311	1
FAH	20.48	16.77	-1.35434	0.175627	1
AP3B1	37.06	30.88	-1.35396	0.175748	1
RNF215	3.15	4.52	1.35378	0.175808	1
SEMA3F	2.1	1.27	-1.35336	0.17594	1
ERCC6L	8.22	6.21	-1.35297	0.176064	1
COX6C	181.77	213.29	1.35284	0.176107	1
CCDC85B	48.76	57.87	1.35257	0.176192	1
TMEM187	5.58	4.01	-1.35251	0.176213	1
FAM214A	6.16	8.16	1.35243	0.176238	1
PRKRA	22.31	26.96	1.35223	0.176302	1
ST7L	9.78	7.54	-1.35174	0.176457	1
CXCL14	4.77	6.5	1.35168	0.176477	1
SRP14	290.1	337.52	1.35159	0.176506	1
SFRP5	2.15	1.31	-1.3515	0.176535	1
HMGA2-AS1	1.44	0.73	-1.35074	0.176778	1
TUBA1B	885.87	776.31	-1.35053	0.176846	1
KIF9	6.68	8.77	1.35048	0.176862	1
RENBP	2.52	3.72	1.35037	0.176897	1
ZMYM4	10.15	7.86	-1.34995	0.177032	1
DTYMK	49.21	41.3	-1.34984	0.177066	1
SLC12A4	6.02	7.99	1.34973	0.177103	1
FCGR2A	0.88	0.24	-1.34936	0.177223	1
VAPA	141.4	166.29	1.3493	0.177239	1
OCIAD1	115.88	136.43	1.34922	0.177268	1
DCK	23.57	19.43	-1.3491	0.177305	1
TNIP1	116.45	137.09	1.34869	0.177436	1
NCKIPSD	11.46	8.99	-1.34862	0.177459	1
SEPTIN1	1.01	0.35	-1.3478	0.177724	1
GPBP1	46.5	55.22	1.34761	0.177783	1
ITGAM	0.2	0.83	1.3474	0.177853	1
PCLAF	145.18	123.38	-1.34681	0.178042	1
MMP11	2.05	3.11	1.34677	0.178053	1
HSPBP1	16.91	20.62	1.34658	0.178115	1
ALG12	15.01	18.41	1.34582	0.17836	1
HEATR3	5.01	6.78	1.34571	0.178396	1
FAM86C1	12.59	15.61	1.3454	0.178496	1
HDAC11	5.37	7.21	1.34512	0.178586	1
HSPA5	142.75	167.78	1.34507	0.178603	1
THAP8	3.29	2.19	-1.34491	0.178653	1
ZNF763	0.36	1.02	1.34489	0.178662	1
VMAC	3.16	2.09	-1.34455	0.178771	1
HAUS5	12.48	9.88	-1.34381	0.179009	1
BCAS2	19.83	24.02	1.34368	0.179051	1
ABTB1	10.01	7.75	-1.34347	0.179121	1
NOC4L	21.12	25.53	1.34329	0.17918	1
PHLDB2	6.25	8.25	1.3423	0.179498	1
RPL17-C18orf32	16.13	19.7	1.34224	0.179519	1
CDKN3	84.54	71.78	-1.34112	0.17988	1
SUPT4H1	75.64	89.05	1.34029	0.18015	1
IFI27L1	18.12	22.01	1.34	0.180246	1
ATG101	23.95	28.84	1.33969	0.180348	1
KIAA1211L	3.44	2.31	-1.33961	0.180372	1
MLH1	16.12	19.68	1.33932	0.180467	1
CIP2A	14.66	11.78	-1.33866	0.180682	1
CAB39	42.1	50.06	1.3376	0.181028	1
SPINK2	0.91	0.27	-1.33759	0.181029	1
DIABLO	32.98	39.44	1.33741	0.181089	1
HEXB	127.1	108.09	-1.33721	0.181155	1
[truncated: 16,889 more rows]
