# Supplementary material for: Genome-wide CRISPR screens identify PKMYT1 as a therapeutic target in pancreatic ductal adenocarcinoma
Source: EMBO Mol Med. 2024 Apr 3;16(5):5. doi: 10.1038/s44321-024-00060-y (PMC11099189; doi:10.1038/s44321-024-00060-y)
Supplement: Supplementary file 6 — Dataset EV4 [file 44321_2024_60_MOESM6_ESM.xlsx]

## Sheet: Dataset EV4A
Dataset EV4A: IC50 of RP-6306
Cell line	RP-6306 IC50
Pa-Tu-8988T	468.3 nM
YAPC	2307 nM
PDAC-CN1	4092 nM
PDAC-CN2	266.3 nM
KP-4	588.8 nM
AsPC-1	324.4 nM

## Sheet: Dataset EV4B
Dataset EV4B: IC50 of PD0166285
Cell line	PD0166285 IC50
Pa-Tu-8988T	212.1 nM
YAPC	289.3 nM
PDAC-CN1	4307 nM
PDAC-CN2	265.5 nM
Panc.03.27	324.8 nM
Capan-1	767.4 nM

## Sheet: Dataset EV4C
Dataset EV4C: IC50 of Dasatinib
Cell line	Dasatinib IC50
Pa-Tu-8988T	159.4 nM
YAPC	6548 nM
PDAC-CN1	130.6 nM
PDAC-CN2	28.0 nM

## Sheet: Dataset EV4D
Dataset EV4D: IC50 of PRKDC inhibitors
Cell line	NU7026 IC50	NU7441 IC50
Pa-Tu-8988T	14044 nM	2126 nM
YAPC	19174 nM	3171 nM
PDAC-CN1	20963 nM	4664 nM
