# Supplementary material for: Genome-wide CRISPR screens identify PKMYT1 as a therapeutic target in pancreatic ductal adenocarcinoma
Source: EMBO Mol Med. 2024 Apr 3;16(5):5. doi: 10.1038/s44321-024-00060-y (PMC11099189; doi:10.1038/s44321-024-00060-y)
Supplement: Supplementary file 7 — Source data Fig. 2 [file 44321_2024_60_MOESM7_ESM.zip]

Archive with 17 entries (11 files):
- Figure 2/2A/
- Figure 2/2A/PKMYT1-High 1/
- Figure 2/2A/PKMYT1-High 1/300um .png
- Figure 2/2A/PKMYT1-High 1/30um .png
- Figure 2/2A/PKMYT1-High 2/
- Figure 2/2A/PKMYT1-High 2/300um .png
- Figure 2/2A/PKMYT1-High 2/30um .PNG
- Figure 2/2A/PKMYT1-Low 1/
- Figure 2/2A/PKMYT1-Low 1/300um .PNG
- Figure 2/2A/PKMYT1-Low 1/30um .PNG
- Figure 2/2A/PKMYT1-Low 2/
- Figure 2/2A/PKMYT1-Low 2/300um .png
- Figure 2/2A/PKMYT1-Low 2/30um .png
- Figure 2/2D/
- Figure 2/2D/2D GSE21501.xlsx
- Figure 2/2D/2D GSE71729.xlsx
- Figure 2/2D/2D TCGA.xlsx
