# Supplementary material for: Genome-wide CRISPR screens identify PKMYT1 as a therapeutic target in pancreatic ductal adenocarcinoma
Source: EMBO Mol Med. 2024 Apr 3;16(5):5. doi: 10.1038/s44321-024-00060-y (PMC11099189; doi:10.1038/s44321-024-00060-y)
Supplement: Supplementary file 7 — Source data Fig. 2 [file 44321_2024_60_MOESM7_ESM.zip › Figure 2/2D/2D GSE21501.xlsx]

## Sheet: processed data
Days	PKMYT1 HIGH, n=51	PKMYT1 LOW, n=51
30	0
30	1
90	1
90	1
90	1
120	1
120	1
180	1
180	0
180	1
180	1
180	1
210	1
210	1
210	1
210	0
210	1
240	0
240	1
240	0
240	0
240	1
300	1
390	0
390	1
390	0
390	1
390	1
420	1
420	1
420	1
450	1
480	1
510	1
510	1
540	1
540	1
540	1
540	1
570	1
570	1
600	1
600	1
750	1
780	1
900	0
900	0
1290	0
1380	0
1560	0
1770	0
30		0
30		0
30		0
60		1
60		0
120		1
120		1
120		0
180		1
180		1
210		1
210		1
210		1
240		1
240		1
300		1
300		0
330		1
390		1
390		1
450		0
450		1
450		1
510		0
540		1
540		0
570		1
570		0
630		0
630		1
630		1
660		0
660		1
660		1
690		1
690		0
720		0
750		0
870		0
870		1
930		1
990		0
990		0
1050		1
1050		0
1230		1
1260		0
1470		1
1560		0
1620		1
1650		0

## Sheet: raw data
accession	matrix	ch2_os time	DAY	ch2_os event
GSM536479	0.886	1	30	0
GSM536889	0.68	18	540	1
GSM536491	-0.177	14	420	1
GSM536892	-0.229	20	600	1
GSM536470	-0.279	7	210	1
GSM536471	-0.319	18	540	1
GSM536929	-0.337	7	210	1
GSM536905	-0.366	4	120	1
GSM536949	-0.425	8	240	0
GSM536896	-0.448	30	900	0
GSM536901	-0.473	6	180	1
GSM536885	-0.506	18	540	1
GSM536480	-0.512	6	180	0
GSM536482	-0.54	19	570	1
GSM536923	-0.541	1	30	1
GSM536454	-0.544	17	510	1
GSM536942	-0.6	13	390	0
GSM536924	-0.602	10	300	1
GSM536891	-0.609	46	1380	0
GSM536477	-0.631	6	180	1
GSM536925	-0.643	59	1770	0
GSM536483	-0.647	3	90	1
GSM536933	-0.655	3	90	1
GSM536935	-0.667	26	780	1
GSM536474	-0.676	25	750	1
GSM536903	-0.676	8	240		1
GSM536478	-0.695	14	420		1
GSM536948	-0.7	8	240		0
GSM536932	-0.703	3	90		1
GSM536911	-0.72	13	390		1
GSM536939	-0.747	4	120		1
GSM536485	-0.753	17	510		1
GSM536907	-0.758	6	180		1
GSM536946	-0.769	8	240		0
GSM536922	-0.772	13	390		0
GSM536894	-0.794	13	390		1
GSM536467	-0.813	16	480		1
GSM536463	-0.826	6	180		1
GSM536487	-0.835	20	600		1
GSM536468	-0.844	15	450		1
GSM536884	-0.853	52	1560		0
GSM536465	-0.864	7	210		1
GSM536461	-0.877	8	240		1
GSM536456	-0.904	14	420		1
GSM536475	-0.904	30	900		0
GSM536883	-0.922	19	570		1
GSM536887	-0.924	43	1290		0
GSM536930	-0.93	18	540		1
GSM536466	-0.936	13	390		1
GSM536947	-0.962	7	210		0
GSM536472	-0.991	7	210		1
GSM536492	-0.998	55	1650		0
GSM536936	-1.006	13	390		1
GSM536908	-1.042	10	300		1
GSM536455	-1.044	2	60		1
GSM536459	-1.046	29	870		0
GSM536460	-1.056	1	30		0
GSM536898	-1.058	31	930		1
GSM536918	-1.062	21	630		0
GSM536941	-1.064	15	450		0
GSM536882	-1.066	8	240		1
GSM536910	-1.068	18	540		1
GSM536931	-1.086	7	210		1
GSM536906	-1.1	22	660		0
GSM536457	-1.101	4	120		1
GSM536458	-1.107	1	30		0
GSM536484	-1.115	19	570		1
GSM536927	-1.116	41	1230		1
GSM536462	-1.119	54	1620		1
GSM536488	-1.142	11	330		1
GSM536464	-1.162	7	210		1
GSM536490	-1.172	52	1560		0
GSM536921	-1.172	4	120		1
GSM536934	-1.208	15	450		1
GSM536926	-1.236	21	630		1
GSM536945	-1.245	2	60		0
GSM536928	-1.253	23	690		1
GSM536888	-1.255	6	180		1
GSM536473	-1.259	22	660		1
GSM536481	-1.263	7	210		1
GSM536486	-1.289	1	30		0
GSM536920	-1.305	15	450		1
GSM536476	-1.314	22	660		1
GSM536937	-1.363	33	990		0
GSM536469	-1.373	6	180		1
GSM536904	-1.388	18	540		0
GSM536900	-1.392	24	720		0
GSM536897	-1.396	33	990		0
GSM536489	-1.401	49	1470		1
GSM536886	-1.409	29	870		1
GSM536943	-1.429	4	120		0
GSM536890	-1.432	42	1260		0
GSM536909	-1.436	25	750		0
GSM536919	-1.443	23	690		0
GSM536893	-1.444	35	1050		1
GSM536940	-1.451	17	510		0
GSM536938	-1.459	8	240		1
GSM536899	-1.475	35	1050		0
GSM536944	-1.525	10	300		0
GSM536895	-1.663	21	630		1
GSM536917	-1.685	19	570		0
GSM536902	-1.826	13	390		1
