# Supplementary material for: Genome-wide CRISPR screens identify PKMYT1 as a therapeutic target in pancreatic ductal adenocarcinoma
Source: EMBO Mol Med. 2024 Apr 3;16(5):5. doi: 10.1038/s44321-024-00060-y (PMC11099189; doi:10.1038/s44321-024-00060-y)
Supplement: Supplementary file 7 — Source data Fig. 2 [file 44321_2024_60_MOESM7_ESM.zip › Figure 2/2D/2D GSE71729.xlsx]

## Sheet: processed data
Days	PKMYT1 HIGH, n=62	PKMYT1 LOW, n=62
1770	0
1650	0
1560	0
1410	0
1290	0
1050	1
930	1
900	0
870	1
780	1
750	1
720	1
660	0
630	0
600	1
570	1
570	1
540	1
540	1
540	1
510	1
450	1
450	1
420	1
420	1
390	1
390	1
390	1
390	0
390	1
330	1
300	1
300	1
300	1
270	1
240	1
240	0
240	0
210	1
210	1
210	1
210	1
210	1
210	1
210	0
180	1
180	1
180	0
180	1
180	1
120	1
120	1
120	1
90	1
90	1
90	1
60	1
60	0
30	0
30	1
30	1
30	1
1620		1
1560		0
1560		0
1470		1
1350		1
1260		0
1230		1
1050		0
990		0
990		1
960		1
900		0
870		0
840		1
750		0
690		0
690		1
660		1
660		1
630		1
630		1
600		1
570		1
570		0
540		1
540		0
540		0
510		1
510		0
480		1
480		1
450		0
450		1
450		1
390		0
390		1
360		1
330		1
300		1
300		0
240		1
240		1
240		0
240		1
210		1
210		1
210		1
180		1
180		1
120		1
120		0
120		1
60		0
60		1
60		1
30		0
30		0
30		0
30		0
30		0
0		1
0		0

## Sheet: raw data
accession	PKMYT1 exp	ch2_survival_months		ch2_death_event_1death_0censor
GSM1844232	5.951	1	30	0
GSM1844133	5.06	20	600	1
GSM1844146	5.008	6	180	1
GSM1844219	4.883	13	390	1
GSM1844112	4.654	7	210	1
GSM1844144	4.651	4	120	1
GSM1844159	4.622	10	300	1
GSM1844236	4.509	3	90	1
GSM1844115	4.473	10	300	1
GSM1844137	4.427	30	900	0
GSM1844142	4.387	8	240	1
GSM1844223	4.379	7	210	1
GSM1844131	4.371	6	180	1
GSM1844139	4.37	31	930	1
GSM1844181	4.362	9	270	1
GSM1844233	4.342	6	180	0
GSM1844125	4.298	19	570	1
GSM1844130	4.269	43	1290	0
GSM1844206	4.267	8	240	0
GSM1844230	4.267	6	180	1
GSM1844190	4.26	3	90	1
GSM1844147	4.243	10	300	1
GSM1844160	4.241	59	1770	0
GSM1844134	4.193	35	1050	1
GSM1844150	4.19	13	390	1
GSM1844128	4.187	18	540	1
GSM1844118	4.151	2	60	1
GSM1844164	4.128	7	210	1
GSM1844249	4.121	24	720	1
GSM1844189	4.088	3	90	1
GSM1844196	4.084	4	120	1
GSM1844126	4.082	52	1560	0
GSM1844188	4.055	7	210	1
GSM1844116	4.046	1	30	1
GSM1844145	4.032	22	660	0
GSM1844158	4.021	1	30	1
GSM1844156	3.96	4	120	1
GSM1844221	3.942	15	450	1
GSM1844193	3.924	13	390	1
GSM1844171	3.915	1	30	1
GSM1844175	3.91	7	210	1
GSM1844231	3.903	14	420	1
GSM1844209	3.9	14	420	1
GSM1844113	3.881	11	330	1
GSM1844149	3.868	18	540	1
GSM1844180	3.845	18	540	1
GSM1844119	3.821	2	60	0
GSM1844235	3.818	19	570	1
GSM1844192	3.804	26	780	1
GSM1844203	3.798	8	240	0
GSM1844123	3.79	55	1650	0
GSM1844227	3.79	25	750	1
GSM1844117	3.788	6	180	1
GSM1844199	3.783	13	390	0
GSM1844152	3.776	21	630	0
GSM1844207	3.768	17	510	1
GSM1844129	3.755	29	870	1
GSM1844114	3.745	47	1410	0
GSM1844135	3.734	13	390	1
GSM1844218	3.713	7	210	1
GSM1844204	3.712	7	210	0
GSM1844154	3.709	15	450	1
GSM1844138	3.689	33	990	0
GSM1844173	3.687	10	300	1
GSM1844157	3.678	13	390	0
GSM1844240	3.671	20	600	1
GSM1844148	3.664	25	750	0
GSM1844178	3.642	45	1350	1
GSM1844162	3.623	41	1230	1
GSM1844224	3.592	18	540	1
GSM1844238	3.583	17	510	1
GSM1844166	3.57	18	540	0
GSM1844198	3.559	15	450	0
GSM1844182	3.554	12	360	1
GSM1844237	3.552	19	570	1
GSM1844177	3.542	52	1560	0
GSM1844140	3.536	35	1050	0
GSM1844191	3.519	15	450	1
GSM1844228	3.508	30	900	0
GSM1844124	3.507	8	240	1
GSM1844120	3.505	17	510	0
GSM1844229	3.483	22	660	1
GSM1844153	3.476	23	690	0
GSM1844220	3.474	16	480	1
GSM1844214	3.458	8	240	1
GSM1844202	3.454	2	60	0
GSM1844155	3.451	11	330	1
GSM1844151	3.432	19	570	0
GSM1844205	3.43	8	240	0
GSM1844122	3.411	52	1560	0
GSM1844132	3.392	42	1260	0
GSM1844208	3.374	2	60	1
GSM1844172	3.367	4	120	1
GSM1844121	3.343	49	1470	1
GSM1844201	3.304	10	300	0
GSM1844165	3.301	1	30	0
GSM1844200	3.298	4	120	0
GSM1844211	3.292	1	30	0
GSM1844216	3.284	6	180	1
GSM1844186	3.28	0	0	1
GSM1844225	3.268	7	210	1
GSM1844163	3.266	23	690	1
GSM1844194	3.263	33	990	0
GSM1844168	3.253	8	240	1
GSM1844185	3.226	32	960	1
GSM1844143	3.193	18	540	0
GSM1844141	3.179	13	390	1
GSM1844215	3.172	54	1620	1
GSM1844136	3.167	21	630	1
GSM1844217	3.16	7	210	1
GSM1844210	3.155	4	120	1
GSM1844226	3.15	22	660	1
GSM1844241	3.097	2	60	1
GSM1844161	3.051	21	630	1
GSM1844213	3.048	1	30	0
GSM1844179	3.044	16	480	1
GSM1844169	3.018	28	840	1
GSM1844170	3.017	1	30	0
GSM1844234	3.009	7	210	1
GSM1844212	3.008	29	870	0
GSM1844187	2.975	0	0	0
GSM1844167	2.95	15	450	1
GSM1844174	2.919	33	990	1
GSM1844239	2.792	1	30	0
GSM1844222	2.758	6	180	1
