# Supplementary material for: Genome-wide CRISPR screens identify PKMYT1 as a therapeutic target in pancreatic ductal adenocarcinoma
Source: EMBO Mol Med. 2024 Apr 3;16(5):5. doi: 10.1038/s44321-024-00060-y (PMC11099189; doi:10.1038/s44321-024-00060-y)
Supplement: Supplementary file 7 — Source data Fig. 2 [file 44321_2024_60_MOESM7_ESM.zip › Figure 2/2D/2D TCGA.xlsx]

## Sheet: processed data
PKMYT1_TPM	time #days	status #2 death
19.9692	463	1
18.3873	278	2
16.6429	95	2
14.7235	308	2
12.9895	483	1
12.6022	738	2
12.4508	498	2
12.2425	969	1
12.2128	743	1
10.3512	252	1
10.1226	153	2
10.0777	239	2
9.59678	267	2
9.49843	120	2
9.43498	160	2
9.1729	144	2
8.90975	661	2
8.89483	393	2
8.80111	353	2
8.60317	532	2
8.5451	381	2
8.50028	691	2
8.42677	143	2
8.35701	194	1
8.24695	525	1
8.02142	123	2
7.83551	485	2
7.7834	2016	1
7.65881	12	2
7.53918	219	2
7.47951	1021	1
7.34221	951	1
7.22591	1216	1
7.18919	732	2
7.184	293	2
7.10345	1257	1
6.79988	245	1
6.75788	183	2
6.67567	584	1
6.6684	729	1
6.6262	388	1
6.4151	431	1
6.37571	277	2
6.34628	684	2
6.31634	103	2
6.27062	232	1
6.24687	179	2
6.20252	224	2
6.19076	438	1
6.05548	430	2
6.00291	2036	2
6.0007	460	2
5.98442	517	1
5.92414	250	2
5.86898	482	1
5.57039	511	2
5.55695	233	2
5.52036	666	1
5.48968	657	1
5.38597	702	2
5.25614	545	2
5.2255	470	2
5.12199	840	1
5.07559	66	2
5.06287	695	2
5.05513	517	2
4.99697	635	1
4.98052	498	1
4.97653	2285	1
4.96393	473	2
4.88568	375	2
4.79741	2182	2
4.79194	7	1
4.76045	365	2
4.67665	467	1
4.66633	286	1
4.61798	110	2
4.58546	568	2
4.57951	394	2
4.56967	671	1
4.55258	366	2
4.46599	522	1
4.44376	95	1
4.36154	1794	1
4.35739	151	2
4.35019	334	2
4.24053	80	1
4.19759	634	2
4.17777	244	2
4.14533	394		2
4.1121	1130		2
4.02174	308		2
3.98921	392		1
3.94959	1287		1
3.91316	627		2
3.90307	484		1
3.85116	1323		1
3.79902	676		1
3.74981	458		2
3.71564	128		2
3.68741	292		2
3.65989	225		1
3.64709	397		2
3.60499	33		1
3.53332	330		1
3.52951	586		1
3.45157	920		1
3.42607	41		2
3.38164	289		1
3.34178	350		1
3.33839	716		1
3.32033	737		1
3.30579	614		2
3.25113	379		1
3.19464	319		1
3.15673	660		1
2.97957	416		1
2.94774	378		2
2.93301	603		1
2.89474	228		1
2.84402	9		1
2.83819	466		2
2.83241	767		1
2.72745	454		1
2.72438	978		1
2.51553	598		2
2.47679	4		1
2.37265	720		1
2.36238	518		2
2.17785	338		1
2.12632	145		2
2.09092	440		1
2.06029	313		2
2.03177	666		2
2.00367	1059		2
1.94364	476		2
1.90085	491		1
1.83372	603		2
1.81922	299		2
1.71785	1116		1
1.71312	593		2
1.67156	117		2
1.66943	607		2
1.61328	230		2
1.51804	1037		1
1.45717	123		2
1.45409	706		1
1.41752	1103		1
1.33181	216		2
1.25422	998		1
1.2404	314		1
1.23158	592		2
1.20567	1854		1
1.19598	596		2
1.17872	31		2
1.0875	366		2
0.962201	481		2
0.960234	395		1
0.890215	913		2
0.876357	404		1
0.768454	1332		2
0.727247	1502		2
0.72271	287		1
0.611121	486		2
0.609316	1542		1
0.608942	969		1
0.565165	652		2
0.449792	1942		1
0.449436	467		2
0.442461	2084		1
0.436772	8		1
0.424433	420		1
0.421341	462		1
0.41814	236		2
0.274469	1383		1
0.158869	2741		1
0.154085	295		1

## Sheet: raw data
submitter_id	PKMYT1_TPM	status #2 death_1 censor	time #
TCGA-US-A77G	7.65881	2	12
TCGA-HZ-8001	1.45409	1	706
TCGA-IB-AAUO	10.0777	2	239
TCGA-3A-A9I5	4.36154	1	1794
TCGA-HZ-A77Q	3.60499	1	33
TCGA-LB-A8F3	3.25113	1	379
TCGA-S4-A8RM	3.32033	1	737
TCGA-HZ-A9TJ	2.93301	1	603
TCGA-F2-7273	1.23158	2	592
TCGA-F2-A44H	3.52951	1	586
TCGA-3A-A9IS	1.25422	1	998
TCGA-3A-A9IC	12.6022	2	738
TCGA-FB-AAQ2	10.1226	2	153
TCGA-US-A77E	6.05548	2	430
TCGA-HZ-7919	1.71312	2	593
TCGA-XD-AAUI	4.55258	2	366
TCGA-IB-7885	7.10345	1	1257
TCGA-2L-AAQA	8.42677	2	143
TCGA-F2-A8YN	5.98442	1	517
TCGA-H6-A45N	3.64709	2	397
TCGA-IB-AAUT	0.72271	1	287
TCGA-IB-A5SS	6.0007	2	460
TCGA-FB-AAPU	8.5451	2	381
TCGA-HZ-A77O	9.43498	2	160
TCGA-HZ-7924	5.12199	1	840
TCGA-XD-AAUG	0.424433	1	420
TCGA-H8-A6C1	4.56967	1	671
TCGA-3A-A9IN	0.442461	1	2084
TCGA-IB-AAUS	3.65989	1	225
TCGA-IB-7647	2.03177	2	666
TCGA-RL-AAAS	2.84402	1	9
TCGA-2J-AAB4	6.6684	1	729
TCGA-FB-AAQ3	1.17872	2	31
TCGA-YB-A89D	3.34178	1	350
TCGA-Q3-AA2A	4.44376	1	95
TCGA-HZ-A4BK	5.48968	1	657
TCGA-HZ-8636	5.25614	2	545
TCGA-2J-AAB9	3.91316	2	627
TCGA-3A-A9J0	12.2128	1	743
TCGA-3A-A9IZ	14.7235	2	308
TCGA-2J-AABU	6.37571	2	277
TCGA-IB-7886	1.45717	2	123
TCGA-3A-A9IJ	1.20567	1	1854
TCGA-FB-AAQ6	4.17777	2	244
TCGA-HV-A5A3	3.71564	2	128
TCGA-HZ-7289	8.90975	2	661
TCGA-IB-7646	2.12632	2	145
TCGA-IB-A6UG	3.42607	2	41
TCGA-IB-A5SP	5.86898	1	482
TCGA-IB-A7M4	12.9895	1	483
TCGA-IB-8127	4.46599	1	522
TCGA-2L-AAQI	6.31634	2	103
TCGA-IB-AAUQ	6.75788	2	183
TCGA-2J-AABP	19.9692	1	463
TCGA-IB-7891	0.890215	2	913
TCGA-2L-AAQM	0.274469	1	1383
TCGA-HZ-A49G	3.15673	1	660
TCGA-3A-A9I7	3.85116	1	1323
TCGA-XN-A8T3	7.34221	1	951
TCGA-FB-AAPS	2.89474	1	228
TCGA-HV-AA8X	8.60317	2	532
TCGA-IB-7897	0.611121	2	486
TCGA-IB-A7LX	5.92414	2	250
TCGA-IB-7651	1.83372	2	603
TCGA-IB-7889	0.962201	2	481
TCGA-Z5-AAPL	4.67665	1	467
TCGA-RB-A7B8	2.83819	2	466
TCGA-HZ-A49H	1.90085	1	491
TCGA-IB-7652	1.71785	1	1116
TCGA-3A-A9IV	1.41752	1	1103
TCGA-US-A77J	4.58546	2	568
TCGA-YY-A8LH	7.7834	1	2016
TCGA-3A-A9IB	6.20252	2	224
TCGA-HZ-8637	5.05513	2	517
TCGA-HZ-7923	1.2404	1	314
TCGA-FB-A4P5	6.24687	2	179
TCGA-IB-7649	0.449436	2	467
TCGA-2J-AAB6	7.184	2	293
TCGA-S4-A8RP	5.38597	2	702
TCGA-IB-AAUP	6.4151	1	431
TCGA-2J-AABR	6.19076	1	438
TCGA-FB-AAQ1	8.02142	2	123
TCGA-HZ-A4BH	8.35701	1	194
TCGA-HZ-8317	2.94774	2	378
TCGA-HV-A5A5	3.38164	1	289
TCGA-3A-A9IU	3.74981	2	458
TCGA-L1-A7W4	18.3873	2	278
TCGA-US-A776	7.22591	1	1216
TCGA-LB-A7SX	8.89483	2	393
TCGA-FB-AAPZ	3.33839	1	716
TCGA-2J-AAB8	4.24053	1	80
TCGA-2J-AABK	3.90307	1	484
TCGA-2J-AABA	1.66943	2	607
TCGA-HZ-A49I	4.02174	2	308
TCGA-HV-AA8V	3.45157	1	920
TCGA-IB-7890	2.51553	2	598
TCGA-YH-A8SY	6.6262	1	388
TCGA-IB-A5SO	4.76045	2	365
TCGA-IB-A6UF	5.52036	1	666
TCGA-HZ-8005	9.49843	2	120
TCGA-2J-AABF	8.50028	2	691
TCGA-FB-AAQ0	4.96393	2	473
TCGA-FB-A78T	4.88568	2	375
TCGA-3A-A9I9	4.19759	2	634
TCGA-IB-7645	0.727247	2	1502
TCGA-HZ-7918	0.608942	1	969
TCGA-2L-AAQL	3.68741	2	292
TCGA-IB-7644	4.14533	2	394
TCGA-IB-A5ST	4.99697	1	635
TCGA-3A-A9IX	1.51804	1	1037
TCGA-HZ-8003	1.19598	2	596
TCGA-IB-7654	1.94364	2	476
TCGA-IB-7887	4.61798	2	110
TCGA-HV-A7OP	2.72438	1	978
TCGA-US-A779	5.57039	2	511
TCGA-FB-A545	7.18919	2	732
TCGA-3A-A9IH	7.47951	1	1021
TCGA-HZ-8315	1.81922	2	299
TCGA-IB-AAUN	9.1729	2	144
TCGA-IB-7893	1.67156	2	117
TCGA-HZ-7925	3.30579	2	614
TCGA-IB-AAUV	0.876357	1	404
TCGA-LB-A9Q5	2.06029	2	313
TCGA-RB-AA9M	4.66633	1	286
TCGA-HV-A5A4	6.27062	1	232
TCGA-2J-AABV	0.565165	2	652
TCGA-2J-AABH	3.94959	1	1287
TCGA-M8-A5N4	6.67567	1	584
TCGA-HV-A5A6	6.00291	2	2036
TCGA-3A-A9IO	0.449792	1	1942
TCGA-F2-6880	0.154085	1	295
TCGA-IB-AAUR	2.17785	1	338
TCGA-2J-AABO	2.09092	1	440
TCGA-HZ-7922	2.47679	1	4
TCGA-HZ-A8P1	4.79194	1	7
TCGA-IB-AAUM	0.436772	1	8
TCGA-2J-AABE	3.79902	1	676
TCGA-2J-AABT	3.19464	1	319
TCGA-HV-A7OL	10.3512	1	252
TCGA-US-A774	5.06287	2	695
TCGA-HZ-A77P	3.53332	1	330
TCGA-IB-AAUW	1.61328	2	230
TCGA-IB-AAUU	6.79988	1	245
TCGA-3E-AAAZ	4.79741	2	2182
TCGA-FB-A7DR	8.80111	2	353
TCGA-2J-AAB1	5.07559	2	66
TCGA-PZ-A5RE	5.2255	2	470
TCGA-XD-AAUL	4.98052	1	498
TCGA-3E-AAAY	4.97653	1	2285
TCGA-2L-AAQE	6.34628	2	684
TCGA-HZ-8002	1.0875	2	366
TCGA-FB-A4P6	2.83241	1	767
TCGA-2J-AABI	12.2425	1	969
TCGA-S4-A8RO	8.24695	1	525
TCGA-2L-AAQJ	4.57951	2	394
TCGA-3A-A9IL	0.158869	1	2741
TCGA-F2-A7TX	16.6429	2	95
TCGA-Q3-A5QY	2.97957	1	416
TCGA-H6-8124	3.98921	1	392
TCGA-FB-AAPY	2.00367	2	1059
TCGA-FB-AAPQ	4.1121	2	1130
TCGA-FB-A5VM	12.4508	2	498
TCGA-HZ-8638	4.35739	2	151
TCGA-OE-A75W	9.59678	2	267
TCGA-3A-A9IR	0.609316	1	1542
TCGA-HZ-8519	2.72745	1	454
TCGA-IB-8126	0.421341	1	462
TCGA-HZ-7920	0.41814	2	236
TCGA-F2-A44G	5.55695	2	233
TCGA-F2-7276	1.33181	2	216
TCGA-F2-6879	4.35019	2	334
TCGA-XN-A8T5	2.37265	1	720
TCGA-FB-AAPP	7.83551	2	485
TCGA-HZ-7926	2.36238	2	518
TCGA-IB-7888	0.768454	2	1332
TCGA-IB-A5SQ	7.53918	2	219
TCGA-XD-AAUH	0.960234	1	395
