# Supplementary material for: Genome-wide CRISPR screens identify PKMYT1 as a therapeutic target in pancreatic ductal adenocarcinoma
Source: EMBO Mol Med. 2024 Apr 3;16(5):5. doi: 10.1038/s44321-024-00060-y (PMC11099189; doi:10.1038/s44321-024-00060-y)
Supplement: Supplementary file 8 — Source data Fig. 3 [file 44321_2024_60_MOESM8_ESM.zip]

Archive with 145 entries (119 files):
- Source data-Figure 3 (44321_2024_60_MOESM8_ESM)_updated/Figure 3/
- Source data-Figure 3 (44321_2024_60_MOESM8_ESM)_updated/Figure 3/3A/
- Source data-Figure 3 (44321_2024_60_MOESM8_ESM)_updated/Figure 3/3A/3A.pptx
- Source data-Figure 3 (44321_2024_60_MOESM8_ESM)_updated/Figure 3/3A/Western GAPDH/
- Source data-Figure 3 (44321_2024_60_MOESM8_ESM)_updated/Figure 3/3A/Western GAPDH/wsm 7 GAPDH 6.8 _Ch.tif
- Source data-Figure 3 (44321_2024_60_MOESM8_ESM)_updated/Figure 3/3A/Western GAPDH/wsm 7 GAPDH 6.8 _Ch-Marker.jpg
- Source data-Figure 3 (44321_2024_60_MOESM8_ESM)_updated/Figure 3/3A/Western GAPDH/wsm 7 GAPDH 6.8 2_Ch+Marker.jpg
- Source data-Figure 3 (44321_2024_60_MOESM8_ESM)_updated/Figure 3/3A/Western GAPDH/wsm 7 GAPDH 6.8_Ch-Marker.tif
- Source data-Figure 3 (44321_2024_60_MOESM8_ESM)_updated/Figure 3/3A/Western PKMYT1/
- Source data-Figure 3 (44321_2024_60_MOESM8_ESM)_updated/Figure 3/3A/Western PKMYT1/wsm 7 7th PKM 59_Ch.tif
- Source data-Figure 3 (44321_2024_60_MOESM8_ESM)_updated/Figure 3/3A/Western PKMYT1/wsm 7 7th PKM 59_Ch+Marker.jpg
- Source data-Figure 3 (44321_2024_60_MOESM8_ESM)_updated/Figure 3/3A/Western PKMYT1/wsm 7 7th PKM 59_Ch-Marker.jpg
- Source data-Figure 3 (44321_2024_60_MOESM8_ESM)_updated/Figure 3/3A/Western PKMYT1/wsm 7 7th PKM 59_Ch-Marker.tif
- Source data-Figure 3 (44321_2024_60_MOESM8_ESM)_updated/Figure 3/3B/
- Source data-Figure 3 (44321_2024_60_MOESM8_ESM)_updated/Figure 3/3B/3B.xlsx
- Source data-Figure 3 (44321_2024_60_MOESM8_ESM)_updated/Figure 3/3C/
- Source data-Figure 3 (44321_2024_60_MOESM8_ESM)_updated/Figure 3/3C/3C.xlsx
- Source data-Figure 3 (44321_2024_60_MOESM8_ESM)_updated/Figure 3/3C/88T/
- Source data-Figure 3 (44321_2024_60_MOESM8_ESM)_updated/Figure 3/3C/88T/21.03.20 400 88T PK-1_PK-2 .jpg
- Source data-Figure 3 (44321_2024_60_MOESM8_ESM)_updated/Figure 3/3C/88T/21.03.20 400 88T PK-3.jpg
- Source data-Figure 3 (44321_2024_60_MOESM8_ESM)_updated/Figure 3/3C/88T/21.03.20 400 88T SCR EV.jpg
- Source data-Figure 3 (44321_2024_60_MOESM8_ESM)_updated/Figure 3/3C/CN1/
- Source data-Figure 3 (44321_2024_60_MOESM8_ESM)_updated/Figure 3/3C/CN1/21.09.06 PD1 EV P.jpg
- Source data-Figure 3 (44321_2024_60_MOESM8_ESM)_updated/Figure 3/3C/CN1/21.09.06 PD1 sg2-sg3.jpg
- Source data-Figure 3 (44321_2024_60_MOESM8_ESM)_updated/Figure 3/3C/YAPC/
- Source data-Figure 3 (44321_2024_60_MOESM8_ESM)_updated/Figure 3/3C/YAPC/EV.jpg
- Source data-Figure 3 (44321_2024_60_MOESM8_ESM)_updated/Figure 3/3C/YAPC/sg.jpg
- Source data-Figure 3 (44321_2024_60_MOESM8_ESM)_updated/Figure 3/3D/
- Source data-Figure 3 (44321_2024_60_MOESM8_ESM)_updated/Figure 3/3D/3D.xlsx
- Source data-Figure 3 (44321_2024_60_MOESM8_ESM)_updated/Figure 3/3D/88T/
- Source data-Figure 3 (44321_2024_60_MOESM8_ESM)_updated/Figure 3/3D/88T/88T 8000 PK-2_PK-3.tif
- Source data-Figure 3 (44321_2024_60_MOESM8_ESM)_updated/Figure 3/3D/88T/88T 8000 SC_EV.tif
- Source data-Figure 3 (44321_2024_60_MOESM8_ESM)_updated/Figure 3/3D/YAPC/
- Source data-Figure 3 (44321_2024_60_MOESM8_ESM)_updated/Figure 3/3D/YAPC/25K EV-1.jpg
- Source data-Figure 3 (44321_2024_60_MOESM8_ESM)_updated/Figure 3/3D/YAPC/25K EV-2.jpg
- Source data-Figure 3 (44321_2024_60_MOESM8_ESM)_updated/Figure 3/3D/YAPC/25K EV-3.jpg
- Source data-Figure 3 (44321_2024_60_MOESM8_ESM)_updated/Figure 3/3D/YAPC/25K sg2-1.jpg
- Source data-Figure 3 (44321_2024_60_MOESM8_ESM)_updated/Figure 3/3D/YAPC/25K sg2-2.jpg
- Source data-Figure 3 (44321_2024_60_MOESM8_ESM)_updated/Figure 3/3D/YAPC/25K sg2-3.jpg
- Source data-Figure 3 (44321_2024_60_MOESM8_ESM)_updated/Figure 3/3D/YAPC/25K sg3-1.jpg
- Source data-Figure 3 (44321_2024_60_MOESM8_ESM)_updated/Figure 3/3D/YAPC/25K sg3-2.jpg
- Source data-Figure 3 (44321_2024_60_MOESM8_ESM)_updated/Figure 3/3D/YAPC/25K sg3-3.jpg
- Source data-Figure 3 (44321_2024_60_MOESM8_ESM)_updated/Figure 3/3D/YAPC/3D YAPC.pptx
- Source data-Figure 3 (44321_2024_60_MOESM8_ESM)_updated/Figure 3/3E/
- Source data-Figure 3 (44321_2024_60_MOESM8_ESM)_updated/Figure 3/3E/3E.xlsx
- Source data-Figure 3 (44321_2024_60_MOESM8_ESM)_updated/Figure 3/3F/
- Source data-Figure 3 (44321_2024_60_MOESM8_ESM)_updated/Figure 3/3F/88T.jpg
- Source data-Figure 3 (44321_2024_60_MOESM8_ESM)_updated/Figure 3/3F/CN1.jpg
- Source data-Figure 3 (44321_2024_60_MOESM8_ESM)_updated/Figure 3/3F/YAPC.jpg
- Source data-Figure 3 (44321_2024_60_MOESM8_ESM)_updated/Figure 3/3G/
- Source data-Figure 3 (44321_2024_60_MOESM8_ESM)_updated/Figure 3/3G/3G.xlsx
- Source data-Figure 3 (44321_2024_60_MOESM8_ESM)_updated/Figure 3/3H/
- Source data-Figure 3 (44321_2024_60_MOESM8_ESM)_updated/Figure 3/3H/3H.xlsx
- Source data-Figure 3 (44321_2024_60_MOESM8_ESM)_updated/Figure 3/3H/88T/
- Source data-Figure 3 (44321_2024_60_MOESM8_ESM)_updated/Figure 3/3H/88T/123 88T 2 005.LMD
- Source data-Figure 3 (44321_2024_60_MOESM8_ESM)_updated/Figure 3/3H/88T/123 88T 3 006.LMD
- Source data-Figure 3 (44321_2024_60_MOESM8_ESM)_updated/Figure 3/3H/88T/123 88T Ctrl 004.LMD
- Source data-Figure 3 (44321_2024_60_MOESM8_ESM)_updated/Figure 3/3H/88T/1234 88T 2 005.LMD
- Source data-Figure 3 (44321_2024_60_MOESM8_ESM)_updated/Figure 3/3H/88T/1234 88T 3 006.LMD
- Source data-Figure 3 (44321_2024_60_MOESM8_ESM)_updated/Figure 3/3H/88T/1234 88T Ctrl 004.LMD
- Source data-Figure 3 (44321_2024_60_MOESM8_ESM)_updated/Figure 3/3H/88T/12345 88T 2 005.LMD
- Source data-Figure 3 (44321_2024_60_MOESM8_ESM)_updated/Figure 3/3H/88T/12345 88T 3 006.LMD
- Source data-Figure 3 (44321_2024_60_MOESM8_ESM)_updated/Figure 3/3H/88T/12345 88T Ctrl 004.LMD
- Source data-Figure 3 (44321_2024_60_MOESM8_ESM)_updated/Figure 3/3H/CN1/
- Source data-Figure 3 (44321_2024_60_MOESM8_ESM)_updated/Figure 3/3H/CN1/CN1 01Ctrl 001.LMD
- Source data-Figure 3 (44321_2024_60_MOESM8_ESM)_updated/Figure 3/3H/CN1/CN1 01sg2 002.LMD
- Source data-Figure 3 (44321_2024_60_MOESM8_ESM)_updated/Figure 3/3H/CN1/CN1 01sg3 003.LMD
- Source data-Figure 3 (44321_2024_60_MOESM8_ESM)_updated/Figure 3/3H/CN1/CN1 02Ctrl 004.LMD
- Source data-Figure 3 (44321_2024_60_MOESM8_ESM)_updated/Figure 3/3H/CN1/CN1 02sg2 005.LMD
- Source data-Figure 3 (44321_2024_60_MOESM8_ESM)_updated/Figure 3/3H/CN1/CN1 02sg3 006.LMD
- Source data-Figure 3 (44321_2024_60_MOESM8_ESM)_updated/Figure 3/3H/CN1/CN1 03Ctrl 001.LMD
- Source data-Figure 3 (44321_2024_60_MOESM8_ESM)_updated/Figure 3/3H/CN1/CN1 03sg2 002.LMD
- Source data-Figure 3 (44321_2024_60_MOESM8_ESM)_updated/Figure 3/3H/CN1/CN1 03sg3 003.LMD
- Source data-Figure 3 (44321_2024_60_MOESM8_ESM)_updated/Figure 3/3H/YAPC/
- Source data-Figure 3 (44321_2024_60_MOESM8_ESM)_updated/Figure 3/3H/YAPC/YAPC 2-1 002.LMD
- Source data-Figure 3 (44321_2024_60_MOESM8_ESM)_updated/Figure 3/3H/YAPC/YAPC 2-2 005.LMD
- Source data-Figure 3 (44321_2024_60_MOESM8_ESM)_updated/Figure 3/3H/YAPC/YAPC 3-1 003.LMD
- Source data-Figure 3 (44321_2024_60_MOESM8_ESM)_updated/Figure 3/3H/YAPC/YAPC 3-2 006.LMD
- Source data-Figure 3 (44321_2024_60_MOESM8_ESM)_updated/Figure 3/3H/YAPC/YAPC EV-1 001.LMD
- Source data-Figure 3 (44321_2024_60_MOESM8_ESM)_updated/Figure 3/3H/YAPC/YAPC EV-2 004.LMD
- Source data-Figure 3 (44321_2024_60_MOESM8_ESM)_updated/Figure 3/3H/YAPC/YAPC02 2-2 005.LMD
- Source data-Figure 3 (44321_2024_60_MOESM8_ESM)_updated/Figure 3/3H/YAPC/YAPC02 3-2 003.LMD
- Source data-Figure 3 (44321_2024_60_MOESM8_ESM)_updated/Figure 3/3H/YAPC/YAPC02 EV-2 004.LMD
- Source data-Figure 3 (44321_2024_60_MOESM8_ESM)_updated/Figure 3/3I/
- Source data-Figure 3 (44321_2024_60_MOESM8_ESM)_updated/Figure 3/3I/88T/
- Source data-Figure 3 (44321_2024_60_MOESM8_ESM)_updated/Figure 3/3I/88T/EV DAPI.tif
- Source data-Figure 3 (44321_2024_60_MOESM8_ESM)_updated/Figure 3/3I/88T/EV Merge.tif
- Source data-Figure 3 (44321_2024_60_MOESM8_ESM)_updated/Figure 3/3I/88T/EV a├H2A.X.tif
- Source data-Figure 3 (44321_2024_60_MOESM8_ESM)_updated/Figure 3/3I/88T/sg2 DAPI.tif
- Source data-Figure 3 (44321_2024_60_MOESM8_ESM)_updated/Figure 3/3I/88T/sg2 Merge.tif
- Source data-Figure 3 (44321_2024_60_MOESM8_ESM)_updated/Figure 3/3I/88T/sg2 a├H2A.X.tif
- Source data-Figure 3 (44321_2024_60_MOESM8_ESM)_updated/Figure 3/3I/88T/sg3 DAPI.tif
- Source data-Figure 3 (44321_2024_60_MOESM8_ESM)_updated/Figure 3/3I/88T/sg3 Merge.tif
- Source data-Figure 3 (44321_2024_60_MOESM8_ESM)_updated/Figure 3/3I/88T/sg3 a├H2A.X.tif
- Source data-Figure 3 (44321_2024_60_MOESM8_ESM)_updated/Figure 3/3I/YAPC/
- Source data-Figure 3 (44321_2024_60_MOESM8_ESM)_updated/Figure 3/3I/YAPC/EV DAPI.tif
- Source data-Figure 3 (44321_2024_60_MOESM8_ESM)_updated/Figure 3/3I/YAPC/EV Merge.tif
- Source data-Figure 3 (44321_2024_60_MOESM8_ESM)_updated/Figure 3/3I/YAPC/EV a├H2A.X.tif
- Source data-Figure 3 (44321_2024_60_MOESM8_ESM)_updated/Figure 3/3I/YAPC/sg2 DAPI.tif
- Source data-Figure 3 (44321_2024_60_MOESM8_ESM)_updated/Figure 3/3I/YAPC/sg2 Merge.tif
- Source data-Figure 3 (44321_2024_60_MOESM8_ESM)_updated/Figure 3/3I/YAPC/sg2 a├H2A.X.tif
- Source data-Figure 3 (44321_2024_60_MOESM8_ESM)_updated/Figure 3/3I/YAPC/sg3 DAPI.tif
- Source data-Figure 3 (44321_2024_60_MOESM8_ESM)_updated/Figure 3/3I/YAPC/sg3 Merge.tif
- Source data-Figure 3 (44321_2024_60_MOESM8_ESM)_updated/Figure 3/3I/YAPC/sg3 a├H2A.X.tif
- Source data-Figure 3 (44321_2024_60_MOESM8_ESM)_updated/Figure 3/3J/
- Source data-Figure 3 (44321_2024_60_MOESM8_ESM)_updated/Figure 3/3J/3J.xlsx
- Source data-Figure 3 (44321_2024_60_MOESM8_ESM)_updated/Figure 3/3J/88T/
- Source data-Figure 3 (44321_2024_60_MOESM8_ESM)_updated/Figure 3/3J/88T/88T 01Ctrl 002.LMD
- Source data-Figure 3 (44321_2024_60_MOESM8_ESM)_updated/Figure 3/3J/88T/88T 01sg2 003.LMD
- Source data-Figure 3 (44321_2024_60_MOESM8_ESM)_updated/Figure 3/3J/88T/88T 01sg3 004.LMD
- Source data-Figure 3 (44321_2024_60_MOESM8_ESM)_updated/Figure 3/3J/88T/88T 02Ctrl 005.LMD
- Source data-Figure 3 (44321_2024_60_MOESM8_ESM)_updated/Figure 3/3J/88T/88T 02sg2 006.LMD
- Source data-Figure 3 (44321_2024_60_MOESM8_ESM)_updated/Figure 3/3J/88T/88T 02sg3 007.LMD
- Source data-Figure 3 (44321_2024_60_MOESM8_ESM)_updated/Figure 3/3J/88T/88T 03Ctrl 002.LMD
- Source data-Figure 3 (44321_2024_60_MOESM8_ESM)_updated/Figure 3/3J/88T/88T 03sg2 003.LMD
- Source data-Figure 3 (44321_2024_60_MOESM8_ESM)_updated/Figure 3/3J/88T/88T 03sg3 004.LMD
- Source data-Figure 3 (44321_2024_60_MOESM8_ESM)_updated/Figure 3/3J/CN1/
- Source data-Figure 3 (44321_2024_60_MOESM8_ESM)_updated/Figure 3/3J/CN1/CN1 01Ctrl 003.LMD
- Source data-Figure 3 (44321_2024_60_MOESM8_ESM)_updated/Figure 3/3J/CN1/CN1 01sg2 002.LMD
- Source data-Figure 3 (44321_2024_60_MOESM8_ESM)_updated/Figure 3/3J/CN1/CN1 01sg3 001.LMD
- Source data-Figure 3 (44321_2024_60_MOESM8_ESM)_updated/Figure 3/3J/CN1/CN1 02Ctrl 004.LMD
- Source data-Figure 3 (44321_2024_60_MOESM8_ESM)_updated/Figure 3/3J/CN1/CN1 02sg2 005.LMD
- Source data-Figure 3 (44321_2024_60_MOESM8_ESM)_updated/Figure 3/3J/CN1/CN1 02sg3 006.LMD
- Source data-Figure 3 (44321_2024_60_MOESM8_ESM)_updated/Figure 3/3J/CN1/CN1 03Ctrl 001.LMD
- Source data-Figure 3 (44321_2024_60_MOESM8_ESM)_updated/Figure 3/3J/CN1/CN1 03sg2 002.LMD
- Source data-Figure 3 (44321_2024_60_MOESM8_ESM)_updated/Figure 3/3J/CN1/CN1 03sg3 003.LMD
- Source data-Figure 3 (44321_2024_60_MOESM8_ESM)_updated/Figure 3/3J/YAPC/
- Source data-Figure 3 (44321_2024_60_MOESM8_ESM)_updated/Figure 3/3J/YAPC/005yapc 05Ctrl 002.LMD
- Source data-Figure 3 (44321_2024_60_MOESM8_ESM)_updated/Figure 3/3J/YAPC/005yapc 05Ctrl 002.LMD_apopotosis.png
- Source data-Figure 3 (44321_2024_60_MOESM8_ESM)_updated/Figure 3/3J/YAPC/005yapc 05sg2 003.LMD
- Source data-Figure 3 (44321_2024_60_MOESM8_ESM)_updated/Figure 3/3J/YAPC/005yapc 05sg2 003.LMD_apopotosis.png
- Source data-Figure 3 (44321_2024_60_MOESM8_ESM)_updated/Figure 3/3J/YAPC/005yapc 05sg3 004.LMD
- Source data-Figure 3 (44321_2024_60_MOESM8_ESM)_updated/Figure 3/3J/YAPC/005yapc 05sg3 004.LMD_apopotosis.png
- Source data-Figure 3 (44321_2024_60_MOESM8_ESM)_updated/Figure 3/3J/YAPC/03YAPC 03Ctrl 002.LMD
- Source data-Figure 3 (44321_2024_60_MOESM8_ESM)_updated/Figure 3/3J/YAPC/03YAPC 03Ctrl 002.LMD_C apo.png
- Source data-Figure 3 (44321_2024_60_MOESM8_ESM)_updated/Figure 3/3J/YAPC/03YAPC 03sg2 003.LMD
- Source data-Figure 3 (44321_2024_60_MOESM8_ESM)_updated/Figure 3/3J/YAPC/03YAPC 03sg2 003.LMD_C apo.png
- Source data-Figure 3 (44321_2024_60_MOESM8_ESM)_updated/Figure 3/3J/YAPC/03YAPC 03sg3 004.LMD
- Source data-Figure 3 (44321_2024_60_MOESM8_ESM)_updated/Figure 3/3J/YAPC/03YAPC 03sg3 004.LMD_C apo.png
- Source data-Figure 3 (44321_2024_60_MOESM8_ESM)_updated/Figure 3/3J/YAPC/04YAPC 04Ctrl 002.LMD
- Source data-Figure 3 (44321_2024_60_MOESM8_ESM)_updated/Figure 3/3J/YAPC/04YAPC 04Ctrl 002.LMD_apo.png
- Source data-Figure 3 (44321_2024_60_MOESM8_ESM)_updated/Figure 3/3J/YAPC/04YAPC 04sg2 003.LMD
- Source data-Figure 3 (44321_2024_60_MOESM8_ESM)_updated/Figure 3/3J/YAPC/04YAPC 04sg2 003.LMD_apo.png
- Source data-Figure 3 (44321_2024_60_MOESM8_ESM)_updated/Figure 3/3J/YAPC/04YAPC 04sg3 004.LMD
- Source data-Figure 3 (44321_2024_60_MOESM8_ESM)_updated/Figure 3/3J/YAPC/04YAPC 04sg3 004.LMD_apo.png
