# Supplementary material for: Genome-wide CRISPR screens identify PKMYT1 as a therapeutic target in pancreatic ductal adenocarcinoma
Source: EMBO Mol Med. 2024 Apr 3;16(5):5. doi: 10.1038/s44321-024-00060-y (PMC11099189; doi:10.1038/s44321-024-00060-y)
Supplement: Supplementary file 8 — Source data Fig. 3 [file 44321_2024_60_MOESM8_ESM.zip › Source data-Figure 3 (44321_2024_60_MOESM8_ESM)_updated/Figure 3/3B/3B.xlsx]

## Sheet: Pa-Tu-8988T
	Ctrl			sgPKMYT1-2			sgPKMYT1-3
0	0.998898	1.03724	0.963861	1.05948	1.0192	0.92132	0.96536	0.993579	1.04106
3	4.58832	5.1196	4.95208	1.73437	1.92721	1.81668	1.59743	1.83113	2.06175
5	23.8908	25.7291	25.3153	7.24423	5.77897	6.18922	5.02905	5.77611	5.22277
7	31.551	35.0491	35.0772	19.6661	23.6059	23.2205	15.3872	16.9085	18.5697
	Ctrl			sgPKMYT1-2			sgPKMYT1-3
0	87584	90946	84512	67822	65244	58978	63697	65559	68692
3	402307	448890	434202	111025	123370	116294	105403	120823	136040
5	2094759	2255946	2219667	463737	369939	396201	331830	381123	344612
7	2766411	3073125	3075593	1258920	1511127	1486453	1015290	1115670	1225278

## Sheet: YAPC
	Ctrl			sgPKMYT1-2			sgPKMYT1-3
0	0.943675	1.02616	1.03016	1.03824	0.99095	0.97081	0.974005	0.979531	1.04646
3	4.3873	5.06304	5.00852	2.4314	2.24376	2.42748	1.99109	2.05166	1.91428
5	11.1456	11.6134	11.3881	4.87852	4.35503	4.56411	4.06386	3.9755	3.49283
7	12.302	12.8522	12.7698	8.62857	8.07565	7.83872	8.74739	7.38005	8.44599
	Ctrl			sgPKMYT1-2			sgPKMYT1-3
0	159929	173909	174586	184660	176249	172667	119502	120180	128392
3	743537	858057	848818	432446	399073	431748	244289	251721	234866
5	1888894	1968171	1929999	867687	774579	811766	498600	487759	428540
7	2084886	2178127	2164153	1534665	1436325	1394185	1073229	905468	1036250

## Sheet: PDAC-CN1
	Ctrl			sgPKMYT1-2			sgPKMYT1-3
0	0.96181	0.986215	1.05198	0.957402	1.03279	1.00981	0.959401	1.03151	1.00909
2	2.1711	2.17123	2.13384	1.70926	1.90192	1.96265	1.69131	1.86782	1.96412
4	3.75012	3.76973	4.08713	2.08402	2.28951	2.46621	2.47238	2.5393	2.75006
6	5.61132	5.49995	5.68189	2.73945	2.64958	2.65913	3.14671	3.3207	3.21304
8	9.04595	8.79825	9.15788	3.49387	3.42496	3.65994	4.05017	4.51064	4.24369
	Ctrl			sgPKMYT1-2			sgPKMYT1-3
0	113264	116138	123882	110061	118727	116086	122646	131864	128998
2	255671	255687	251284	196493	218641	225622	216210	238775	251085
4	441619	443928	481306	239575	263197	283511	316059	324614	351556
6	660797	647682	669107	314922	304590	305688	402263	424505	410742
8	1065263	1036094	1078444	401648	393727	420739	517758	576622	542497
