# Supplementary material for: Genome-wide CRISPR screens identify PKMYT1 as a therapeutic target in pancreatic ductal adenocarcinoma
Source: EMBO Mol Med. 2024 Apr 3;16(5):5. doi: 10.1038/s44321-024-00060-y (PMC11099189; doi:10.1038/s44321-024-00060-y)
Supplement: Supplementary file 8 — Source data Fig. 3 [file 44321_2024_60_MOESM8_ESM.zip › Source data-Figure 3 (44321_2024_60_MOESM8_ESM)_updated/Figure 3/3C/3C.xlsx]

## Sheet: 88T
	Ctrl			sg2			sg3
	57.071	63.974	58.679	6.964	4.311	8.092	7.22	3.707	6.59

## Sheet: YAPC
	Ctrl			sg2			sg3
	26.644	25.724	24.685	8.293	7.009	7.706	7.263	6.17	5.67

## Sheet: CN1 
Ctrl			sg2			sg3
46.966	40.22	30.141	18.357	18.992	13.61	12.349	10.902	8.436
