# Supplementary material for: Genome-wide CRISPR screens identify PKMYT1 as a therapeutic target in pancreatic ductal adenocarcinoma
Source: EMBO Mol Med. 2024 Apr 3;16(5):5. doi: 10.1038/s44321-024-00060-y (PMC11099189; doi:10.1038/s44321-024-00060-y)
Supplement: Supplementary file 8 — Source data Fig. 3 [file 44321_2024_60_MOESM8_ESM.zip › Source data-Figure 3 (44321_2024_60_MOESM8_ESM)_updated/Figure 3/3D/3D.xlsx]

## Sheet: Pa-Tu-8988T
		Ctrl			sg2			sg3
	513	226	228	6	14	18	22	8	35

## Sheet: YAPC
		Ctrl			sg2			sg3
	763	574	681	138	110	152	100	125	111
