# Supplementary material for: Genome-wide CRISPR screens identify PKMYT1 as a therapeutic target in pancreatic ductal adenocarcinoma
Source: EMBO Mol Med. 2024 Apr 3;16(5):5. doi: 10.1038/s44321-024-00060-y (PMC11099189; doi:10.1038/s44321-024-00060-y)
Supplement: Supplementary file 8 — Source data Fig. 3 [file 44321_2024_60_MOESM8_ESM.zip › Source data-Figure 3 (44321_2024_60_MOESM8_ESM)_updated/Figure 3/3E/3E.xlsx]

## Sheet: Pa-Tu-8988T
	Ctrl						sg2						sg3
0	0	0	0	0	0	0	0	0	0	0	0	0	0	0	0	0	0	0
3	20.4	0	20.26	25.45	13.45	17.18	19.8	0	15.13	16.6653	0	17.35	10.31	14.38	0	0	19.56	2.32
6	23.1997	0	26.75	22.62	33.08	42.4956	14.15	1.48	14.7932	9.95416	13.1648	4.52	0	24.854	10.0531	9.32362	13.9241	20.4559
8	16.454	0	64.2	29.78	47.38	65.4752	13.3725	0	14.9295	24.7651	11.3341	13.725	0	35.2015	30.9506	15.2383	24.9474	40.464
10	46.2161	72.97	51.34	20.28	47.78	24.2653	29.8681	4.68652	17.174	8.00865	3.7704	21.6171	27.133	31.3353	21.9773	16.1137	22.2723	14.0982
14	24.677	86.5613	99.3185	34.6476	42.3402	44.7174	30.8113	6.22723	17.5706	12.7251	22.8677	17.084	21.1349	19.6716	52.48	24.213	30.3144	33.0485
16	45.5996	121.375	120.458	41.6943	32.4606	48.5397	34.2971	59.67	22.5395	14.2589	25.3798	32.3751	4.25779	28.5805	50.2388	34.415	27.3788	33.7398
18	62.2152	88.0091	120.868	91.2719	63.4941	58.415	34.1043	32.98	10.2543	15.8565	8.07919	19.7142	16.3295	40.9034	73.9623	25.9728	26.0178	48.9179
20	73.8432	90.0607	109.889	88.5301	64.6064	69.1625	44.1179	16.55	33.9191	14.1642	65.8825	20.5049	21.3726	55.3618	67.8976	74.8556	49.9594	106.933
22	79.353	162.332	116.115	81.2423	68.6598	81.4854	41.3605	32.78	36.9698	47.5193	50.2031	59.2315	29.6808	87.9352	68.2243	65.3773	28.2173	50.6465
24	87.0005	144.051	154.168	81.7834	66.3234	69.4682	39.1613	78.42	20.7489	22.7778	47.4767	47.3661	19.1954	54.7181	88.379	58.3123	46.6112	47.7768
26	117.55	131.292	171.045	201.705	45.6203	99.9174	63.1433	100.918	14.8821	71.1798	96.3672	59.5214	28.8035	83.232	95.7601	33.446	63.7286	73.0643
28	145.95	199.66	249.38	95.04	57.7806	90.1983	62.4848	117.323	30.6939	40.9739	71.7284	48.523	41.8887	68.7495	93.3274	55.9608	59.0885	92.8149
30	157.542	142.506	191.8	128.091	87.4363	168.798	43.5949	110.138	17.2992	55.3696	48.4523	50.9887	10	80.5283	93.1466	45.6996	63.8781	74.2209
32	214.74	176.049	240.356	195.974	63.5385	185.75	100.543	100.841	18.3776	22.6251	92.3191	68.1464	30.1133	117.932	101.065	83.219	68.4376	84.0669
35	268.049	184.496	222.079	142.479	77.7124	177.021	42.2184	117.511	25.7087	23.8772	88.6614	81.968	91.9273	90.6367	127.58	55.6822	94.5037	104.794
38	282.079	218.08	285.456	184.188	99.1453	267.52	66.7566	195.297	26.7797	51.7107	100.255	98.5678	79.9488	148.278	132.93	78.0099	101.236	88.6013
41	467.499	236.046	333.768	167.435	102.119	242.789	125.929	255.863	70.3405	25.9579	124.836	107.062	247.636	227.183	168.604	88.7165	178.61	166.418

## Sheet: YAPC
	Ctrl						sgPKMYT1-2						sgPKMYT1-3
0	0	0	0	0	0	0	0	0	0	0	0	0	0	0	0	0	0	0
4	121.086	61.3651	100.305	96.7379	103.32	60.24	26.53	58.85	44.34	14.41	0	21.02	0	20.93	13.36	36.66	20.73	40.94
6	78.4378	39.7646	129.289	110.182	283.812	53.8984	46.0102	33.2667	91.3326	45.0581	19.8133	36.1692	23.3869	34.2835	50.3767	41.6717	30.7016	56.0678
8	79.2138	43.9867	134.769	201.891	253.11	65.5442	65.0124	68.9075	39.4084	44.2015	67.7908	25.2743	17.1533	47.6084	72.4878	80.9654	68.9284	66.4081
10	66.4888	46.6892	164.287	224.674	226.893	116.559	44.5572	22.3482	39.3025	28.874	20.5709	29.9404	24.9158	59.8628	45.8975	36.3315	48.5508	36.7741
12	83.1967	116.629	357.02	422.335	284.649	158.752	96.7475	55.0368	47.0988	43.5006	65.9137	60.6583	98.1198	75.9553	52.6083	63.0939	69.8843	63.0727
14	258.501	125.634	385.174	342.921	444.314	158.372	84.3668	65.7823	124.461	55.8131	82.6146	66.5259	55.4664	82.8056	57.434	85.9398	109.871	58.2071
16	264	203.409	584.038	481.925	500.476	374.224	107.615	71.6209	119.39	45.612	134.211	69.8134	60.0835	84.0165	97.842	59.3943	134.473	60.141
18	468.199	345.488	805.304	654.254	684.314	370.41	235.362	129.327	331.124	153.509	211.835	96.6272	112.466	71.5856	255.327	128.408	183.192	113.996
20	477.822	432.304	962.255	890.065	987.476	464.295	214.203	155.379	330.072	199.873	207.537	135.257	139.175	110.198	110.198	156.747	217.539	116.368

## Sheet: PDAC-CN1
	Ctrl						sgPKMYT1-2						sgPKMYT1-3
0	0	0	0	0	0	0	0	0	0	0	0	0	0	0	0	0	0	0
4	82.2805	109.651	115.169	89.2375	152.928	110.808	233.28	202.176	232.75	144.581	272	119.168	62.422	83.942	49.5895	115.182	74.0015	110.446
6	170.789	85.0157	87.8692	90.4514	192.084	134.168	193.163	133.63	205.975	150.171	94.3763	95.5558	71.8452	69.2279	65.0385	145.98	54.715	56.1945
8	72.1597	56.7249	107.529	194.511	103.125	89.5068	82.9932	65.7983	117.93	93.1618	44.1711	44.941	33.1934	46.8652	63.5701	49.3877	38.3173	26.9099
10	31.7374	88.209	53.7578	109.058	93.5638	56.5988	32.3233	43.1678	62.5887	69.7408	20.051	9.58337	30.5751	14.213	39.1912	34.2985	27.1171	12.1186
12	119.558	83.3388	86.4635	139.723	125.228	73.0998	43.3505	55.5963	66.7656	79.7161	56.6729	45.1113	41.0143	3.99	42.5863	29.7626	29.0082	17.7741
16	201.882	93.8952	166.432	205.333	198.971	95.0547	45.4102	68.1105	79.3072	80.4099	60.1434	65.375	37.949	35.8805	52.0041	67.4412	33.3293	35.3901
18	237.812	118.93	326.384	199.986	251.71	128.213	38.6888	71.9212	72.2145	66.3515	42.6975	56.66	34.3636	30.9444	44.4751	39.087	54.2509	16.4583
20	375.982	136.922	247.245	270.678	280.756	184.496	40.6445	40.3672	66.6354	130.305	40.9501	83.0305	27.3443	20.6499	87.091	40.5055	23.4467	36.0371
22	428.816	168.461	348.027	243.775	305.22	260.83	56.6718	66.3988	67.3538	89.7987	50.5954	42.9179	31.9128	37.044	25.0859	33.0512	39.702	27.4015
24	443.386	278.022	320.85	353.156	383.411	392.574	52.116	68.8103	63.4394	52.5046	54.7049	51.6845	31.3322	25.9303	42.1759	50.1405	39.997	43.3031
26	430.696	337.132	571.788	314.028	456.98	337.991	99.9274	68.8014	105.445	65.6271	53.0563	52.4262	45.7705	31.4928	52.0681	65.5772	37.0779	19.755
28	710.909	595.031	726.208	358.026	495.086	471.805	83.6127	69.8547	42.1087	82.7425	34.6526	87.404	63.1463	37.0559	38.0267	39.3513	37.03	26.5664
30	701.023	788.575	639.689	508.578	594.068	659.602	137.406	150.534	112.222	99.2429	85.0083	85.8655	119.16	70.5865	79.0494	91.0007	60.8338	31.8487
