# Supplementary material for: Genome-wide CRISPR screens identify PKMYT1 as a therapeutic target in pancreatic ductal adenocarcinoma
Source: EMBO Mol Med. 2024 Apr 3;16(5):5. doi: 10.1038/s44321-024-00060-y (PMC11099189; doi:10.1038/s44321-024-00060-y)
Supplement: Supplementary file 8 — Source data Fig. 3 [file 44321_2024_60_MOESM8_ESM.zip › Source data-Figure 3 (44321_2024_60_MOESM8_ESM)_updated/Figure 3/3G/3G.xlsx]

## Sheet: Pa-Tu-8988T
	Ctrl						sg2						sg3
weigtt-tumor	0.28	0.16	0.15	0.08	0.04	0.2	0	0.05	0.01	0	0.03	0.06	0.01	0.08	0.05	0.04	0.06	0.02

## Sheet: YAPC
Ctrl						sg2						sg3
0.81	0.7	0.65	0.46	0.38	0.34	0.27	0.19	0.16	0.15	0.14	0.09	0.21	0.16	0.12	0.11	0.1	0.06

## Sheet: CN1
Ctrl						sg2						sg3
0.35	0.43	0.47	0.42	0.32	0.48	0.1	0.06	0.05	0.03	0.04	0.09	0.04	0.04	0.07	0.05	0.02	0.02
