# Supplementary material for: Genome-wide CRISPR screens identify PKMYT1 as a therapeutic target in pancreatic ductal adenocarcinoma
Source: EMBO Mol Med. 2024 Apr 3;16(5):5. doi: 10.1038/s44321-024-00060-y (PMC11099189; doi:10.1038/s44321-024-00060-y)
Supplement: Supplementary file 8 — Source data Fig. 3 [file 44321_2024_60_MOESM8_ESM.zip › Source data-Figure 3 (44321_2024_60_MOESM8_ESM)_updated/Figure 3/3H/3H.xlsx]

## Sheet: Pa-Tu-8988T
	G0/G1			S			G2/M
Ctrl	42.12	42.6	41.73	50.63	49.46	50.35	7.25	7.95	7.92
sg2	34.25	33.92	33.36	52.83	51.78	54.41	12.92	14.3	12.23
sg3	34.16	34.39	35.23	55.04	53.8	54.25	10.8	11.82	10.52

## Sheet: YAPC
	G0/G1			S			G2/M
Ctrl	49.1879	52.0858	46.1949	29.6984	29.4398	35.9145	21.1137	18.4744	17.8905
sg2	42.2903	34.0606	34.2105	27.0975	35.7576	35.2632	30.6122	30.1818	30.5263
sg3	40.5152	45.7485	37.0138	28.8056	17.7246	35.6336	30.6792	36.5269	27.3526

## Sheet: CN1
	G0/G1			S			G2/M
Ctrl	68.96	68.89	70.99	6.61	11.24	0	24.43	19.87	29.01
sg2	49.61	48.7	53.52	12.78	18.15	5.63	37.62	33.15	40.85
sg3	50.77	49.47	55.21	17.02	19.13	5.62	32.2	31.39	39.17
