# Supplementary material for: Genome-wide CRISPR screens identify PKMYT1 as a therapeutic target in pancreatic ductal adenocarcinoma
Source: EMBO Mol Med. 2024 Apr 3;16(5):5. doi: 10.1038/s44321-024-00060-y (PMC11099189; doi:10.1038/s44321-024-00060-y)
Supplement: Supplementary file 8 — Source data Fig. 3 [file 44321_2024_60_MOESM8_ESM.zip › Source data-Figure 3 (44321_2024_60_MOESM8_ESM)_updated/Figure 3/3J/3J.xlsx]

## Sheet: Pa-Tu-8988T
	EV			sg2			sg3
Late	6.72	6.37	7.26	11.8	11.6	12.3	14.8	14.4	15.3
Early	3.65	3.57	3.73	3.85	3.58	3.59	4.9	4.66	4.64
Total	10.37	9.94	10.99	15.65	15.18	15.89	19.7	19.06	19.94

## Sheet: YAPC
	EV			sg2			sg3
Late	3.31	5.14	5.73	5.93	7.48	7.59	6.65	8.5	8.92
Early	6.4	4.38	4.66	6.54	4.82	5.08	6.18	4.7	4.38
Total	9.71	9.52	10.39	12.47	12.3	12.67	12.83	13.2	13.3

## Sheet: CN1
	EV			sg2			sg3
Late	5.04	5.35	5.44	8.56	8.29	8.13	16.1	12	12.1
Early	4.67	4.67	4.76	10.3	10.9	11.5	15.5	14.9	14.3
Total	9.71	10.02	10.2	18.86	19.19	19.63	31.6	26.9	26.4
