# Supplementary material for: Genome-wide CRISPR screens identify PKMYT1 as a therapeutic target in pancreatic ductal adenocarcinoma
Source: EMBO Mol Med. 2024 Apr 3;16(5):5. doi: 10.1038/s44321-024-00060-y (PMC11099189; doi:10.1038/s44321-024-00060-y)
Supplement: Supplementary file 9 — Source data Fig. 4 [file 44321_2024_60_MOESM9_ESM.zip]

Archive with 281 entries (234 files):
- Figure 4/4A/
- Figure 4/4A/4A.xlsx
- Figure 4/4B/
- Figure 4/4B/88T/
- Figure 4/4B/88T/4B 88T.pptx
- Figure 4/4B/88T/Western CDK1/
- Figure 4/4B/88T/Western CDK1/1 1st CDK1 7 _Ch.tif
- Figure 4/4B/88T/Western CDK1/1 1st CDK1 7 _Ch+Marker.jpg
- Figure 4/4B/88T/Western CDK1/1 1st CDK1 7 _Ch-Marker.jpg
- Figure 4/4B/88T/Western CDK1/1 1st CDK1 7 _Ch-Marker.tif
- Figure 4/4B/88T/Western GAPDH/
- Figure 4/4B/88T/Western GAPDH/4 2nd GAP 0.5 _Ch.tif
- Figure 4/4B/88T/Western GAPDH/4 2nd GAP 0.5 _Ch+Marker.jpg
- Figure 4/4B/88T/Western GAPDH/4 2nd GAP 0.5 _Ch-Marker.jpg
- Figure 4/4B/88T/Western GAPDH/4 2nd GAP 0.5 _Ch-Marker.tif
- Figure 4/4B/88T/Western phoCDK1/
- Figure 4/4B/88T/Western phoCDK1/1 1st phoCDK1 10.4 _Ch.tif
- Figure 4/4B/88T/Western phoCDK1/1 1st phoCDK1 10.4 _Ch+Marker.jpg
- Figure 4/4B/88T/Western phoCDK1/1 1st phoCDK1 10.4 _Ch-Marker.jpg
- Figure 4/4B/88T/Western phoCDK1/1 1st phoCDK1 10.4 _Ch-Marker.tif
- Figure 4/4B/88T/Western phoPRKDC/
- Figure 4/4B/88T/Western phoPRKDC/1 1st phoPRK 1.1 _Ch.tif
- Figure 4/4B/88T/Western phoPRKDC/1 1st phoPRK 1.1 _Ch+Marker.jpg
- Figure 4/4B/88T/Western phoPRKDC/1 1st phoPRK 1.1 _Ch-Marker.jpg
- Figure 4/4B/88T/Western phoPRKDC/1 1st phoPRK 1.1 _Ch-Marker.tif
- Figure 4/4B/88T/Western PKMYT1/
- Figure 4/4B/88T/Western PKMYT1/4 1st PK 20.3 _Ch.tif
- Figure 4/4B/88T/Western PKMYT1/4 1st PK 20.3 _Ch+Marker.jpg
- Figure 4/4B/88T/Western PKMYT1/4 1st PK 20.3 _Ch-Marker.jpg
- Figure 4/4B/88T/Western PKMYT1/4 1st PK 20.3 _Ch-Marker.tif
- Figure 4/4B/88T/Western PLK1/
- Figure 4/4B/88T/Western PLK1/1 2nd PLK 0.9 _Ch.tif
- Figure 4/4B/88T/Western PLK1/1 2nd PLK 0.9 _Ch+Marker.jpg
- Figure 4/4B/88T/Western PLK1/1 2nd PLK 0.9 _Ch-Marker.jpg
- Figure 4/4B/88T/Western PLK1/1 2nd PLK 0.9 _Ch-Marker.tif
- Figure 4/4B/88T/Western PRKDC/
- Figure 4/4B/88T/Western PRKDC/1 1st PRK 0.1 _Ch.tif
- Figure 4/4B/88T/Western PRKDC/1 1st PRK 0.1 _Ch+Marker.jpg
- Figure 4/4B/88T/Western PRKDC/1 1st PRK 0.1 _Ch-Marker.jpg
- Figure 4/4B/88T/Western PRKDC/1 1st PRK 0.1 _Ch-Marker.tif
- Figure 4/4B/CN1/
- Figure 4/4B/CN1/4B CN1.pptx
- Figure 4/4B/CN1/Western CDK 0.7S/
- Figure 4/4B/CN1/Western CDK 0.7S/1 5th CDK 0.7S _Ch.tif
- Figure 4/4B/CN1/Western CDK 0.7S/1 5th CDK 0.7S _Ch+Marker.jpg
- Figure 4/4B/CN1/Western CDK 0.7S/1 5th CDK 0.7S _Ch-Marker.jpg
- Figure 4/4B/CN1/Western CDK 0.7S/1 5th CDK 0.7S _Ch-Marker.tif
- Figure 4/4B/CN1/Western GAPDH 0.1S/
- Figure 4/4B/CN1/Western GAPDH 0.1S/WSM 4 0.1S _Ch.tif
- Figure 4/4B/CN1/Western GAPDH 0.1S/WSM 4 0.1S _Ch+Marker.jpg
- Figure 4/4B/CN1/Western GAPDH 0.1S/WSM 4 0.1S _Ch-Marker.jpg
- Figure 4/4B/CN1/Western GAPDH 0.1S/WSM 4 0.1S _Ch-Marker.tif
- Figure 4/4B/CN1/Western phoCDK 0.2/
- Figure 4/4B/CN1/Western phoCDK 0.2/1 2nd phoCDK 0.2S _Ch.tif
- Figure 4/4B/CN1/Western phoCDK 0.2/1 2nd phoCDK 0.2S _Ch+Marker.jpg
- Figure 4/4B/CN1/Western phoCDK 0.2/1 2nd phoCDK 0.2S _Ch-Marker.jpg
- Figure 4/4B/CN1/Western phoCDK 0.2/1 2nd phoCDK 0.2S _Ch-Marker.tif
- Figure 4/4B/CN1/Western phoPRKDC 4.6S/
- Figure 4/4B/CN1/Western phoPRKDC 4.6S/WSM 2 4.6S _Ch.tif
- Figure 4/4B/CN1/Western phoPRKDC 4.6S/WSM 2 4.6S _Ch+Marker.jpg
- Figure 4/4B/CN1/Western phoPRKDC 4.6S/WSM 2 4.6S _Ch-Marker.jpg
- Figure 4/4B/CN1/Western phoPRKDC 4.6S/WSM 2 4.6S _Ch-Marker.tif
- Figure 4/4B/CN1/Western PKMYT1 28.5S/
- Figure 4/4B/CN1/Western PKMYT1 28.5S/WSM 5 28.5S _Ch.tif
- Figure 4/4B/CN1/Western PKMYT1 28.5S/WSM 5 28.5S _Ch+Marker.jpg
- Figure 4/4B/CN1/Western PKMYT1 28.5S/WSM 5 28.5S _Ch-Marker.jpg
- Figure 4/4B/CN1/Western PKMYT1 28.5S/WSM 5 28.5S _Ch-Marker.tif
- Figure 4/4B/CN1/Western PLK1 0.2S/
- Figure 4/4B/CN1/Western PLK1 0.2S/WSM 1 0.2S _Ch.tif
- Figure 4/4B/CN1/Western PLK1 0.2S/WSM 1 0.2S _Ch+Marker.jpg
- Figure 4/4B/CN1/Western PLK1 0.2S/WSM 1 0.2S _Ch-Marker.jpg
- Figure 4/4B/CN1/Western PLK1 0.2S/WSM 1 0.2S _Ch-Marker.tif
- Figure 4/4B/CN1/Western PRKDC 0.2S/
- Figure 4/4B/CN1/Western PRKDC 0.2S/WSM 3 0.2S _Ch.tif
- Figure 4/4B/CN1/Western PRKDC 0.2S/WSM 3 0.2S _Ch+Marker.jpg
- Figure 4/4B/CN1/Western PRKDC 0.2S/WSM 3 0.2S _Ch-Marker.jpg
- Figure 4/4B/CN1/Western PRKDC 0.2S/WSM 3 0.2S _Ch-Marker.tif
- Figure 4/4B/YAPC/
- Figure 4/4B/YAPC/4B YAPC.pptx
- Figure 4/4B/YAPC/Western CDK1/
- Figure 4/4B/YAPC/Western CDK1/2 1st CDK1 12.5 _Ch.tif
- Figure 4/4B/YAPC/Western CDK1/2 1st CDK1 12.5 _Ch+Marker.jpg
- Figure 4/4B/YAPC/Western CDK1/2 1st CDK1 12.5 _Ch-Marker.jpg
- Figure 4/4B/YAPC/Western CDK1/2 1st CDK1 12.5 _Ch-Marker.tif
- Figure 4/4B/YAPC/Western GAPDH/
- Figure 4/4B/YAPC/Western GAPDH/2 2nd GAP 0.3 _Ch.tif
- Figure 4/4B/YAPC/Western GAPDH/2 2nd GAP 0.3 _Ch+Marker.jpg
- Figure 4/4B/YAPC/Western GAPDH/2 2nd GAP 0.3 _Ch-Marker.jpg
- Figure 4/4B/YAPC/Western GAPDH/2 2nd GAP 0.3 _Ch-Marker.tif
- Figure 4/4B/YAPC/Western phoCDK1/
- Figure 4/4B/YAPC/Western phoCDK1/2 1st phoCDK1 18.4 _Ch.tif
- Figure 4/4B/YAPC/Western phoCDK1/2 1st phoCDK1 18.4 _Ch+Marker.jpg
- Figure 4/4B/YAPC/Western phoCDK1/2 1st phoCDK1 18.4 _Ch-Marker.jpg
- Figure 4/4B/YAPC/Western phoCDK1/2 1st phoCDK1 18.4 _Ch-Marker.tif
- Figure 4/4B/YAPC/Western phoPRKDC/
- Figure 4/4B/YAPC/Western phoPRKDC/2 1st phoPRK 3.6 _Ch.tif
- Figure 4/4B/YAPC/Western phoPRKDC/2 1st phoPRK 3.6 _Ch+Marker.jpg
- Figure 4/4B/YAPC/Western phoPRKDC/2 1st phoPRK 3.6 _Ch-Marker.jpg
- Figure 4/4B/YAPC/Western phoPRKDC/2 1st phoPRK 3.6 _Ch-Marker.tif
- Figure 4/4B/YAPC/Western PKMYT1/
- Figure 4/4B/YAPC/Western PKMYT1/2 1st PK 8.2 _Ch.tif
- Figure 4/4B/YAPC/Western PKMYT1/2 1st PK 8.2 _Ch+Marker.jpg
- Figure 4/4B/YAPC/Western PKMYT1/2 1st PK 8.2 _Ch-Marker.jpg
- Figure 4/4B/YAPC/Western PKMYT1/2 1st PK 8.2 _Ch-Marker.tif
- Figure 4/4B/YAPC/Western PLK1/
- Figure 4/4B/YAPC/Western PLK1/1 1st PLK 0.2 _Ch.tif
- Figure 4/4B/YAPC/Western PLK1/1 1st PLK 0.2 _Ch+Marker.jpg
- Figure 4/4B/YAPC/Western PLK1/1 1st PLK 0.2 _Ch-Marker.jpg
- Figure 4/4B/YAPC/Western PLK1/1 1st PLK 0.2 _Ch-Marker.tif
- Figure 4/4B/YAPC/Western PRKDC/
- Figure 4/4B/YAPC/Western PRKDC/2 1st PRK 0.2 _Ch.tif
- Figure 4/4B/YAPC/Western PRKDC/2 1st PRK 0.2 _Ch+Marker.jpg
- Figure 4/4B/YAPC/Western PRKDC/2 1st PRK 0.2 _Ch-Marker.jpg
- Figure 4/4B/YAPC/Western PRKDC/2 1st PRK 0.2 _Ch-Marker.tif
- Figure 4/4C/
- Figure 4/4C/88T/
- Figure 4/4C/88T/4C 88T.pptx
- Figure 4/4C/88T/Western GAPDH 0.1/
- Figure 4/4C/88T/Western GAPDH 0.1/3 GAP 0.1 _Ch.tif
- Figure 4/4C/88T/Western GAPDH 0.1/3 GAP 0.1 _Ch+Marker.jpg
- Figure 4/4C/88T/Western GAPDH 0.1/3 GAP 0.1 _Ch-Marker.jpg
- Figure 4/4C/88T/Western GAPDH 0.1/3 GAP 0.1 _Ch-Marker.tif
- Figure 4/4C/88T/Western H3 0.1/
- Figure 4/4C/88T/Western H3 0.1/1 1st H3 0.1 _Ch.tif
- Figure 4/4C/88T/Western H3 0.1/1 1st H3 0.1 _Ch+Marker.jpg
- Figure 4/4C/88T/Western H3 0.1/1 1st H3 0.1 _Ch-Marker.jpg
- Figure 4/4C/88T/Western H3 0.1/1 1st H3 0.1 _Ch-Marker.tif
- Figure 4/4C/88T/Western rH2A 0.2/
- Figure 4/4C/88T/Western rH2A 0.2/2 1st rH2A 0.2 _Ch.tif
- Figure 4/4C/88T/Western rH2A 0.2/2 1st rH2A 0.2 _Ch+Marker.jpg
- Figure 4/4C/88T/Western rH2A 0.2/2 1st rH2A 0.2 _Ch-Marker.jpg
- Figure 4/4C/88T/Western rH2A 0.2/2 1st rH2A 0.2 _Ch-Marker.tif
- Figure 4/4C/CN1/
- Figure 4/4C/CN1/4C CN1.pptx
- Figure 4/4C/CN1/Western GAPDH 3.1/
- Figure 4/4C/CN1/Western GAPDH 3.1/1 GAP 3.1 _Ch.tif
- Figure 4/4C/CN1/Western GAPDH 3.1/1 GAP 3.1 _Ch+Marker.jpg
- Figure 4/4C/CN1/Western GAPDH 3.1/1 GAP 3.1 _Ch-Marker.jpg
- Figure 4/4C/CN1/Western GAPDH 3.1/1 GAP 3.1 _Ch-Marker.tif
- Figure 4/4C/CN1/Western H3 1.6/
- Figure 4/4C/CN1/Western H3 1.6/5 6th H3 1.6 _Ch.tif
- Figure 4/4C/CN1/Western H3 1.6/5 6th H3 1.6 _Ch+Marker.jpg
- Figure 4/4C/CN1/Western H3 1.6/5 6th H3 1.6 _Ch-Marker.jpg
- Figure 4/4C/CN1/Western H3 1.6/5 6th H3 1.6 _Ch-Marker.tif
- Figure 4/4C/CN1/Western rH2A 0.4/
- Figure 4/4C/CN1/Western rH2A 0.4/6 6th rH2A 0.4 _Ch.tif
- Figure 4/4C/CN1/Western rH2A 0.4/6 6th rH2A 0.4 _Ch+Marker.jpg
- Figure 4/4C/CN1/Western rH2A 0.4/6 6th rH2A 0.4 _Ch-Marker.jpg
- Figure 4/4C/CN1/Western rH2A 0.4/6 6th rH2A 0.4 _Ch-Marker.tif
- Figure 4/4C/YAPC/
- Figure 4/4C/YAPC/4C YAPC.pptx
- Figure 4/4C/YAPC/Western GAPDH 0.4/
- Figure 4/4C/YAPC/Western GAPDH 0.4/6 GAP 0.4 _Ch.tif
- Figure 4/4C/YAPC/Western GAPDH 0.4/6 GAP 0.4 _Ch+Marker.jpg
- Figure 4/4C/YAPC/Western GAPDH 0.4/6 GAP 0.4 _Ch-Marker.jpg
- Figure 4/4C/YAPC/Western GAPDH 0.4/6 GAP 0.4 _Ch-Marker.tif
- Figure 4/4C/YAPC/Western H3 0.3/
- Figure 4/4C/YAPC/Western H3 0.3/4 3rd H3 0.3 _Ch.tif
- Figure 4/4C/YAPC/Western H3 0.3/4 3rd H3 0.3 _Ch+Marker.jpg
- Figure 4/4C/YAPC/Western H3 0.3/4 3rd H3 0.3 _Ch-Marker.jpg
- Figure 4/4C/YAPC/Western H3 0.3/4 3rd H3 0.3 _Ch-Marker.tif
- Figure 4/4C/YAPC/Western rH2A 0.6/
- Figure 4/4C/YAPC/Western rH2A 0.6/5 3rd rH2A 0.6 _Ch.tif
- Figure 4/4C/YAPC/Western rH2A 0.6/5 3rd rH2A 0.6 _Ch+Marker.jpg
- Figure 4/4C/YAPC/Western rH2A 0.6/5 3rd rH2A 0.6 _Ch-Marker.jpg
- Figure 4/4C/YAPC/Western rH2A 0.6/5 3rd rH2A 0.6 _Ch-Marker.tif
- Figure 4/4D/
- Figure 4/4D/4D.xlsx
- Figure 4/4D/88T/
- Figure 4/4D/88T/88T 50 vehicle-1.fcs
- Figure 4/4D/88T/88T 50 vehicle-2.fcs
- Figure 4/4D/88T/88T 50 vehicle-3.fcs
- Figure 4/4D/88T/88T 50H 0.05uM-1.fcs
- Figure 4/4D/88T/88T 50H 0.05uM-2.fcs
- Figure 4/4D/88T/88T 50H 0.05uM-3.fcs
- Figure 4/4D/88T/88T 50H 0.1uM-1.fcs
- Figure 4/4D/88T/88T 50H 0.1uM-2.fcs
- Figure 4/4D/88T/88T 50H 0.1uM-3.fcs
- Figure 4/4D/88T/88T 50H 0.25uM-1.fcs
- Figure 4/4D/88T/88T 50H 0.25uM-2.fcs
- Figure 4/4D/88T/88T 50H 0.25uM-3.fcs
- Figure 4/4D/88T/88T 50H 0.5uM-1.fcs
- Figure 4/4D/88T/88T 50H 0.5uM-2.fcs
- Figure 4/4D/88T/88T 50H 0.5uM-3.fcs
- Figure 4/4D/88T/88T 50H 1uM-1.fcs
- Figure 4/4D/88T/88T 50H 1uM-2.fcs
- Figure 4/4D/88T/88T 50H 1uM-3.fcs
- Figure 4/4D/CN1/
- Figure 4/4D/CN1/CN1 45H 0.05uM-5.fcs
- Figure 4/4D/CN1/CN1 45H 0.05uM-6.fcs
- Figure 4/4D/CN1/CN1 45H 0.05uM-7.fcs
- Figure 4/4D/CN1/CN1 45H 0.5uM-10.fcs
- Figure 4/4D/CN1/CN1 45H 0.5uM-11.fcs
- Figure 4/4D/CN1/CN1 45H 0.5uM-9.fcs
- Figure 4/4D/CN1/CN1 45H 1uM-13.fcs
- Figure 4/4D/CN1/CN1 45H 1uM-14.fcs
- Figure 4/4D/CN1/CN1 45H 1uM-15.fcs
- Figure 4/4D/CN1/CN1 45H 5uM-17.fcs
- Figure 4/4D/CN1/CN1 45H 5uM-18.fcs
- Figure 4/4D/CN1/CN1 45H 5uM-19.fcs
- Figure 4/4D/CN1/CN1 45H vehicle-1.fcs
- Figure 4/4D/CN1/CN1 45H vehicle-2.fcs
- Figure 4/4D/CN1/CN1 45H vehicle-3.fcs
- Figure 4/4D/YAPC/
- Figure 4/4D/YAPC/YAPC 50H 0.05uM-1.fcs
- Figure 4/4D/YAPC/YAPC 50H 0.05uM-2.fcs
- Figure 4/4D/YAPC/YAPC 50H 0.05uM-3.fcs
- Figure 4/4D/YAPC/YAPC 50H 0.5uM-1.fcs
- Figure 4/4D/YAPC/YAPC 50H 0.5uM-2.fcs
- Figure 4/4D/YAPC/YAPC 50H 0.5uM-3.fcs
- Figure 4/4D/YAPC/YAPC 50H 1uM-1.fcs
- Figure 4/4D/YAPC/YAPC 50H 1uM-2.fcs
- Figure 4/4D/YAPC/YAPC 50H 1uM-3.fcs
- Figure 4/4D/YAPC/YAPC 50H 2.5uM-1.fcs
- Figure 4/4D/YAPC/YAPC 50H 2.5uM-2.fcs
- Figure 4/4D/YAPC/YAPC 50H 2.5uM-3.fcs
- Figure 4/4D/YAPC/YAPC 50H 5uM-1.fcs
- Figure 4/4D/YAPC/YAPC 50H 5uM-2.fcs
- Figure 4/4D/YAPC/YAPC 50H 5uM-3.fcs
- Figure 4/4D/YAPC/YAPC 50H vehicle-1.fcs
- Figure 4/4D/YAPC/YAPC 50H vehicle-2.fcs
- Figure 4/4D/YAPC/YAPC 50H vehicle-3.fcs
- Figure 4/4E/
- Figure 4/4E/4E.xlsx
- Figure 4/4E/88T/
- Figure 4/4E/88T/88T 0.05K-1.fcs
- Figure 4/4E/88T/88T 0.05K-2.fcs
- Figure 4/4E/88T/88T 0.05K-3.fcs
- Figure 4/4E/88T/88T 0.1K-1.fcs
- Figure 4/4E/88T/88T 0.1K-2.fcs
- Figure 4/4E/88T/88T 0.1K-3.fcs
- Figure 4/4E/88T/88T 0.25K-1.fcs
- Figure 4/4E/88T/88T 0.25K-2.fcs
- Figure 4/4E/88T/88T 0.25K-3.fcs
- Figure 4/4E/88T/88T 0.5K-1.fcs
- Figure 4/4E/88T/88T 0.5K-2.fcs
- Figure 4/4E/88T/88T 0.5K-3.fcs
- Figure 4/4E/88T/88T 1K-1.fcs
- Figure 4/4E/88T/88T 1K-2.fcs
- Figure 4/4E/88T/88T 1K-3.fcs
- Figure 4/4E/88T/88T vehicle-1.fcs
- Figure 4/4E/88T/88T vehicle-2.fcs
- Figure 4/4E/88T/88T vehicle-3.fcs
- Figure 4/4E/CN1/
- Figure 4/4E/CN1/CN1 0.1uM-5.fcs
- Figure 4/4E/CN1/CN1 0.1uM-6.fcs
- Figure 4/4E/CN1/CN1 0.1uM-7.fcs
- Figure 4/4E/CN1/CN1 0.5uM-10.fcs
- Figure 4/4E/CN1/CN1 0.5uM-11.fcs
- Figure 4/4E/CN1/CN1 0.5uM-9.fcs
- Figure 4/4E/CN1/CN1 1uM-13.fcs
- Figure 4/4E/CN1/CN1 1uM-14.fcs
- Figure 4/4E/CN1/CN1 1uM-15.fcs
- Figure 4/4E/CN1/CN1 2.5uM-17.fcs
- Figure 4/4E/CN1/CN1 2.5uM-18.fcs
- Figure 4/4E/CN1/CN1 2.5uM-19.fcs
- Figure 4/4E/CN1/CN1 5uM-21.fcs
- Figure 4/4E/CN1/CN1 5uM-22.fcs
- Figure 4/4E/CN1/CN1 5uM-23.fcs
- Figure 4/4E/CN1/CN1 vehicle-1.fcs
- Figure 4/4E/CN1/CN1 vehicle-2.fcs
- Figure 4/4E/CN1/CN1 vehicle-3.fcs
- Figure 4/4E/YAPC/
- Figure 4/4E/YAPC/YAPC 0.05K-1.fcs
- Figure 4/4E/YAPC/YAPC 0.05K-2.fcs
- Figure 4/4E/YAPC/YAPC 0.05K-3.fcs
- Figure 4/4E/YAPC/YAPC 0.5K-1.fcs
- Figure 4/4E/YAPC/YAPC 0.5K-2.fcs
- Figure 4/4E/YAPC/YAPC 0.5K-3.fcs
- Figure 4/4E/YAPC/YAPC 1K-1.fcs
- Figure 4/4E/YAPC/YAPC 1K-2.fcs
- Figure 4/4E/YAPC/YAPC 1K-3.fcs
- Figure 4/4E/YAPC/YAPC 2.5K-1.fcs
- Figure 4/4E/YAPC/YAPC 2.5K-2.fcs
- Figure 4/4E/YAPC/YAPC 2.5K-3.fcs
- Figure 4/4E/YAPC/YAPC 5K-1.fcs
- Figure 4/4E/YAPC/YAPC 5K-2.fcs
- Figure 4/4E/YAPC/YAPC 5K-3.fcs
- Figure 4/4E/YAPC/YAPC vehicle-1.fcs
- Figure 4/4E/YAPC/YAPC vehicle-2.fcs
- Figure 4/4E/YAPC/YAPC vehicle-3.fcs
