# Supplementary material for: Genome-wide CRISPR screens identify PKMYT1 as a therapeutic target in pancreatic ductal adenocarcinoma
Source: EMBO Mol Med. 2024 Apr 3;16(5):5. doi: 10.1038/s44321-024-00060-y (PMC11099189; doi:10.1038/s44321-024-00060-y)
Supplement: Supplementary file 9 — Source data Fig. 4 [file 44321_2024_60_MOESM9_ESM.zip › Figure 4/4A/4A.xlsx]

## Sheet: 4A
RP-6306 nM	Pa-Tu-8988T			YAPC			PDAC-CN1			PDAC-CN2			KP-4			AsPC-1
10000	0.00239	0.0045	0.00395	0.05869	0.05854	0.06096	0.24447	0.26796	0.28075	0.02659	0.02904	0.02171	0.00538	0.00463	0.00615	0.06235	0.05905	0.06827
5000	0.00761	0.0071	0.00754	0.24938	0.24637	0.21854	0.43342	0.4607	0.48561	0.05644	0.05726	0.06334	0.0405	0.03965	0.04058	0.0884	0.09636	0.09499
1000	0.15527	0.16536	0.1701	0.81481	0.83331	0.82503	0.78955	0.79437	0.86616	0.2298	0.24574	0.2477	0.37969	0.38918	0.41489	0.17707	0.18603	0.19701
500	0.37851	0.47855	0.4566	0.82683	0.87868	0.86407	0.80771	0.9193	0.93433	0.29637	0.33922	0.32657	0.54143	0.50395	0.51414	0.29294	0.32296	0.30851
100	1.03033	1.05204	1.07776	0.92644	0.9581	0.95175	0.96613	1.04043	1.05651	0.61116	0.69804	0.75092	0.82633	0.8723	0.87909	0.84209	0.89087	0.87905
50	0.98723	1.03347	1.02807	0.93051	1.00714	0.96571	0.9978	1.05787	1.04523	0.8933	0.91578	0.89985	0.96882	0.99855	1.03107	0.92227	0.97351	0.97108
10	0.96846	1.00635	1.00749	0.96425	1.01723	0.98343	0.94523	1.06724	1.04271	0.91609	0.98476	1.02039	0.98925	1.00281	1.03153	0.94316	0.98596	1.00946
5	0.97819	0.98402	0.99626	0.97363	0.98749	0.99329	0.9806	1.08348	1.0143	0.98338	0.992	1.01773	0.99896	1.01467	0.98061	0.95519	0.99635	1.00118
1	0.99995	1.01835	1.00025	0.99761	1.01653	0.99641	0.97017	1.05058	1.0868	0.9809	0.96128	0.97825	0.98863	0.95267	0.97801	0.97301	0.98848	1.02047
0	0.98092	1.03425	0.98482	0.9762	1.01543	1.00837	0.94114	1.02247	1.03639	0.98836	0.98605	1.02558	0.99578	1.00617	0.99805	0.98177	1.00974	1.00849
D0	Pa-Tu-8988T	YAPC	PDAC-CN1	PDAC-CN2	KP-4	AsPC-1
	62021	169607	195156	156816	127084	295702
	54028	176951	202286	144130	127153	261518
	66157	185314	177496	176262	148204	249924
	nM	10000	5000	1000	500	100	50	10	5	1	0
	88T D5	3892	12397	252810	616284	1677577	1607396	1576835	1592688	1628107	1597133
		7334	11558	269243	779166	1712929	1682680	1638538	1602167	1658070	1683964
		6425	12279	276961	743439	1754800	1673901	1640386	1622100	1628606	1603480
	YAPC D5	139414	592347	1935435	1963999	2200593	2210266	2290399	2312693	2369645	2318781
		139043	585216	1979378	2087154	2275795	2392297	2416247	2345611	2414584	2411977
		144793	519100	1959711	2052447	2260705	2293884	2335975	2359392	2366787	2395218
	CN1 D3	163738	290297	528823	540989	647090	668304	633091	656782	649796	630356
		179473	308569	532054	615726	696860	708538	714814	725690	703658	684828
		188043	325249	580136	625792	707627	700073	698387	679355	727915	694149
	CN2 D3	24579	52158	212383	273905	564840	825597	846658	908848	906556	913454
		26836	52920	227118	313515	645132	846373	910126	916820	888421	911321
		20060	58544	228925	301822	694003	831652	943054	940594	904110	947854
	KP4 D5	14165	106706	1000470	1426674	2177371	2552831	2606676	2632250	2605041	2623867
		12195	104471	1025500	1327907	2298514	2631190	2642398	2673657	2510273	2651259
		16217	106924	1093227	1354769	2316397	2716868	2718084	2583904	2577057	2629871
	Aspc1 D5	172252	244201	489150	809256	2326256	2547775	2605486	2638708	2687946	2712127
		163138	266195	513894	892164	2461033	2689325	2723718	2752421	2730670	2789408
		188584	262422	544242	852265	2428375	2682609	2788634	2765754	2819046	2785949
