# Supplementary material for: Genome-wide CRISPR screens identify PKMYT1 as a therapeutic target in pancreatic ductal adenocarcinoma
Source: EMBO Mol Med. 2024 Apr 3;16(5):5. doi: 10.1038/s44321-024-00060-y (PMC11099189; doi:10.1038/s44321-024-00060-y)
Supplement: Supplementary file 9 — Source data Fig. 4 [file 44321_2024_60_MOESM9_ESM.zip › Figure 4/4D/4D.xlsx]

## Sheet: Pa-Tu-8988T
	G0/G1			S			G2/M
Vehicle	54.9944	53.8549	50.8731	13.0191	18.1406	23.7485	31.9865	28.0045	25.3784
0.05	38.7171	37.4002	28.7544	16.7239	15.0513	21.7695	44.559	47.5485	49.4761
0.1	30.5492	26.2014	23.2122	16.476	18.6499	19.9297	52.9748	55.1487	56.8582
0.25	17.0588	15.9334	16.9412	12.4706	12.604	12.3529	70.4706	71.4625	70.7059
0.5	12.9341	12.1687	10.7535	12.3353	13.253	14.021	74.7305	74.5783	75.2255
1	8.80108	0.680971	0.544285	6.38848	46.2547	35.0074	84.8104	53.0644	64.4483

## Sheet: YAPC
	G0/G1			S			G2/M
Vehicle	25.4019	34.3791	21.6718	56.2701	42.7451	62.6075	18.328	22.8758	15.7207
0.05	39.2222	40.2412	36.3537	36.7778	36.2939	37.7729	24	23.4649	25.8734
0.5	35.9903	37.3288	36.9061	39.2512	36.8721	36.3536	24.7584	25.7991	26.7403
1	36.7913	38.0521	26.393	33.5344	30.9173	47.5073	29.6743	31.0306	26.0997
2.5	23.7695	25.2061	25.0291	30.9724	28.033	27.4738	45.2581	46.7609	47.4971
5	7.68871	7.64136	7.66561	24.4216	32.0128	28.1252	67.8897	60.3459	64.2092

## Sheet: CN1
	G0/G1			S			G2/M
Vehicle	54.3735	54.5455	49.4331	17.0213	19.3473	20.068	28.6052	26.1072	30.4989
0.05	50.1126	47.5113	48.0969	18.6937	18.6652	21.3379	31.1937	33.8235	30.5652
0.5	36.6042	36.2286	41.6757	21.4994	20.2286	16.4309	41.8964	43.5429	41.8934
1	39.1832	40.6798	40.7205	13.4658	14.2544	15.0655	47.351	45.0658	44.214
5	25.486	24.295	23.4783	10.9071	12.5813	11.5217	63.6069	63.1236	65
