# Supplementary material for: Genome-wide CRISPR screens identify PKMYT1 as a therapeutic target in pancreatic ductal adenocarcinoma
Source: EMBO Mol Med. 2024 Apr 3;16(5):5. doi: 10.1038/s44321-024-00060-y (PMC11099189; doi:10.1038/s44321-024-00060-y)
Supplement: Supplementary file 9 — Source data Fig. 4 [file 44321_2024_60_MOESM9_ESM.zip › Figure 4/4E/4E.xlsx]

## Sheet: Pa-Tu-8988T
	Vehicle			0.05 μM			0.1 μM			0.25 μM			0.5 μM			1 μM
Late	1.56	1.4	1.53	2.41	2.66	2.36	4.68	4.35	4.41	7.81	7.88	8.31	9.67	9.75	9.57	13.1	12	11.8
Early	1.32	1.13	1.16	1.28	1.29	1.64	1.85	1.87	2.12	2.82	2.6	3.02	2.77	2.81	2.84	3.67	3.34	3.84
Total	2.88	2.53	2.69	3.69	3.95	4	6.53	6.22	6.53	10.63	10.48	11.33	12.44	12.56	12.41	16.77	15.34	15.64

## Sheet: YAPC
	Vehicle			0.05μM			0.5μM			1μM			2.5μM			5μM
Late	3.04	3.49	3.43	4.23	4.18	4.34	4.27	3.66	3.11	5.23	5.38	5.73	7.11	6.48	7.28	13.9	14.9	14.4
Early	3.52	3.6	3.98	3.19	3.51	3.65	4.01	4.47	3.96	3.64	4.1	3.81	7.93	7.63	8.06	11.2	11.1	11.3
Total	6.56	7.09	7.41	7.42	7.69	7.99	8.28	8.13	7.07	8.87	9.48	9.54	15.04	14.11	15.34	25.1	26	25.7

## Sheet: CN1
	Vehicle			0.1μM			0.5μM			1μM			2.5μM			5μM
Late	3.03	3.22	4.04	2.88	4.32	4.11	3.73	3.92	4.33	3.72	4.25	4.14	4.66	4.76	5.35	4.42	4.93	5.02
Early	1.89	1.92	1.66	2.46	1.96	2.49	3.15	2.92	3.42	3.85	3.56	3.43	3.61	3.9	3.81	4.19	4.13	4.09
Total	4.92	5.14	5.7	5.34	6.28	6.6	6.88	6.84	7.75	7.57	7.81	7.57	8.27	8.66	9.16	8.61	9.06	9.11
