# Supplementary material for: Genome-wide CRISPR screens identify PKMYT1 as a therapeutic target in pancreatic ductal adenocarcinoma
Source: EMBO Mol Med. 2024 Apr 3;16(5):5. doi: 10.1038/s44321-024-00060-y (PMC11099189; doi:10.1038/s44321-024-00060-y)
Supplement: Supplementary file 10 — Source data Fig. 5 [file 44321_2024_60_MOESM10_ESM.zip › Figure 5/5A/5A.xlsx]

## Sheet: Pa-Tu-8988T
	Vehicle						5 mg/kg						10 mg/kg
1	0	0	0	0	0	0	0	0	0	0	0	0	0	0	0	0	0	0
8	37.9123	45.8227	23.6431	122.267	53.1356	59.049	65.6625	41.1005	36.8978	38.0717	34.0778	55.3155	42.5794	44.0444	35.4644	27.2753	46.5982	47.1833
10	62.0901	37.9078	27.0447	97.7962	40.2527	77.1865	46.9134	85.668	60.239	54.0972	95.5351	80.0588	92.5425	41.8734	56.681	79.2316	56.7783	52.849
12	95.6419	34.1172	76.6067	77.5702	35.8202	111.972	67.0205	72.8395	61.0538	46.3488	71.4709	83.1514	83.5067	46.7614	75.2256	58.3358	68.4063	43.3903
14	91.0565	60.0319	55.1591	127.641	78.0628	134.073	63.0543	105.097	58.1216	68.0504	81.2219	130.156	115.484	89.5967	83.7198	71.0492	80.19	65.9659
15	89.8241	52.1903	79.2986	152.896	56.9556	119.604	70.272	127.587	131.784	82.9719	92.5665	71.6155	94.8795	71.289	93.7805	39.7849	74.2889	64.3035
16	83.2824	43.9271	65.2184	126.254	54.0666	176.516	97.1483	117.214	153.649	89.8386	88.3541	135.254	135.827	68.8568	125.667	65.4492	99.8911	94.7437
18	88.7854	66.3065	75.3365	140.196	120.626	132.826	74.8016	122.247	87.9115	76.3561	93.1043	117.048	119.332	96.5178	88.3562	52.9231	103.694	97.3629
20	117.504	66.7931	73.9584	131.6	66.8622	151.952	95.1217	106.944	99.9457	51.3572	96.8293	138.6	93.7472	84.2995	98.4498	39.2823	91.9478	91.0405
22	83.6134	68.6017	78.0533	145.287	66.148	174.734	89.2058	104.126	112.996	53.3901	92.9631	115.556	64.5123	72.4697	86.3276	32.5024	87.4525	54.9273
24	131.453	54.4497	93.752	148.311	79.606	172.668	73.0983	126.303	132.766	57.5279	98.1552	134.625	69.6677	62.7631	70.5393	34.1538	61.6373	47.0783
26	137.701	71.1113	99.2343	121.573	72.3786	199.335	76.0699	120.062	83.8119	51.5141	75.5114	120.759	59.5174	62.8923	56.7794	29.9732	58.4339	63.338
28	171.274	77.0892	109.175	153.804	107.619	203.189	92.999	96.1358	109.311	48.8794	60.3694	105.065	63.65	82.0781	76.2887	31.2879	57.1474	55.89
30	222.293	66.0609	144.458	218.865	128.533	226.604	106.924	68.0882	70.5784	91.3949	30.5791	162.809	46.6323	63.0092	42.0987	40.8202	44.735	59.6712
