# Supplementary material for: Genome-wide CRISPR screens identify PKMYT1 as a therapeutic target in pancreatic ductal adenocarcinoma
Source: EMBO Mol Med. 2024 Apr 3;16(5):5. doi: 10.1038/s44321-024-00060-y (PMC11099189; doi:10.1038/s44321-024-00060-y)
Supplement: Supplementary file 10 — Source data Fig. 5 [file 44321_2024_60_MOESM10_ESM.zip › Figure 5/5C/5C.xlsx]

## Sheet: Pa-Tu-8988T
	Vehicle						5 mg/kg						10 mg/kg
8	17.91	19.56	18.13	18.19	18.29	18.5	19	18.53	17.74	18.75	19.39	17.29	17.74	17.56	17.65	17.54	19.17	19.3
10	19.46	17.77	18.32	18.46	18.18	18.8	19.22	18.1	18.09	18.58	18.88	19.64	18.84	16.76	17.55	17.7	17.61	19.34
12	19.33	17.09	18.5	18.22	18.39	19.03	19.84	18.43	17.59	18.66	19.36	19.78	18.4	16.72	18.1	17.52	17.68	19.36
14	19.4	17.48	18.41	17.38	17.67	19.66	19.31	18.52	17.29	18.35	19.79	20.14	18.5	17.03	18.21	17.88	17.6	19.27
15	20.05	17.28	18.36	17.69	17.12	19.1	19.23	18.4	17.4	17.83	19.6	19.75	18.56	17.27	17.62	17.52	17.54	18.75
16	20.22	17.8	19.36	18.43	17.77	19.37	20.48	18.93	17.92	18.83	20.3	20.07	18.88	17.64	18.65	18.53	18.6	19.63
18	20.51	18.1	19.68	18.63	18.88	19.7	20.78	19.04	18.39	19.08	20.29	19.98	18.96	17.92	18.93	17.98	18.8	19.4
22	20.79	18.47	19.94	18.36	19.74	19.98	20.57	19.38	18.81	18.59	20.81	20.43	20.18	18.14	18.91	18.63	18.51	19.27
24	20.96	18.51	19.76	18.64	19.03	20.07	20.29	18.74	18.76	19.4	20.84	20.13	20.34	18.75	19	18.79	18.38	19.45
26	20.55	18.4	19.41	18.15	18.75	19.92	20.26	19.52	19.2	19.36	20.49	20.7	20.18	18.54	18.98	18.71	18.47	19.25
28	20.21	18.45	19.62	18.1	18.91	19.91	20.3	19.41	18.78	19.81	20.49	21	20.86	19.13	18.89	19.16	18.29	19.88
30	21.16	18.76	20	18.72	18.88	19.35	20.53	19.72	18.47	20.05	20.92	21.07	20.74	19.87	19.44	19.74	18.56	20.03
