# Supplementary material for: Genome-wide CRISPR screens identify PKMYT1 as a therapeutic target in pancreatic ductal adenocarcinoma
Source: EMBO Mol Med. 2024 Apr 3;16(5):5. doi: 10.1038/s44321-024-00060-y (PMC11099189; doi:10.1038/s44321-024-00060-y)
Supplement: Supplementary file 10 — Source data Fig. 5 [file 44321_2024_60_MOESM10_ESM.zip › Figure 5/5D/5D.xlsx]

## Sheet: PDX2
	Vehicle								5 mg/kg								10 mg/kg
0	0	0	0	0	0	0	0	0	0	0	0	0	0	0	0	0	0	0	0	0	0	0	0	0
22	35.8325	68.9603	13.1424	25.6192	36.1815	55.3857	103.554	42.9506	106.774	47.3691	24.2706	36.457	27.0216	22.1223	97.4723	28.8853	33.0446	43.35	37.6023	54.0346	28.0643	57.8935	12.0269	41.5547
25	52.9628	64.1308	31.0771	145.152	60.1814	92.2579	96.1931	71.7292	154.476	82.5878	37.1957	36.3252	57.8497	21.0357	92.1974	91.0264	67.875	80.4026	74.7282	42.3372	32.6301	118.825	72.218	69.4591
28	73.184	122.564	123.245	206.857	80.7818	136.747	152.688	95.0512	152.341	129.498	55.6821	65.3628	76.1372	45.0702	153.644	78.8191	83.1801	145.917	125.825	87.4225	66.6815	177.576	80.1955	61.8842
31	134.728	99.6307	143.347	317.672	148.683	187.989	169.02	155.69	210.398	184.301	63.1921	62.0016	64.876	69.3245	245.719	110.612	97.8934	241.666	147.312	72.5548	100.803	121.632	82.7282	43.8256
34	236.36	156.518	148.857	353.178	223.849	255.836	220.672	200.429	232.441	112.378	47.0783	44.1728	74.3956	56.9509	155.464	109.813	73.169	251.464	94.5516	50.3591	87.808	159.12	89.1428	66.6191
37	276.707	140.932	221.341	517.879	353.564	349.526	235.398	218.015	296.712	180.348	115.268	169.014	64.6311	43.835	215.609	189.899	106.567	301.013	230.49	96.0973	97.9553	249.784	235.953	94.2546
40	247.184	183.445	245.552	579.881	402.705	354.139	254.225	268.35	287.916	171.087	65.6118	80.5723	187.345	42.2804	159.675	185.852	124.711	144.288	225.036	88.9087	124.616	228.36	147.448	142.18
