# Supplementary material for: Genome-wide CRISPR screens identify PKMYT1 as a therapeutic target in pancreatic ductal adenocarcinoma
Source: EMBO Mol Med. 2024 Apr 3;16(5):5. doi: 10.1038/s44321-024-00060-y (PMC11099189; doi:10.1038/s44321-024-00060-y)
Supplement: Supplementary file 10 — Source data Fig. 5 [file 44321_2024_60_MOESM10_ESM.zip › Figure 5/5F/5F.xlsx]

## Sheet: PDX2
	Vehicle								5 mg/kg								10 mg/kg
25	20.4	20.54	18.25	19.68	20.21	18.68	19.2	19.4	19.3	19.46	19.66	17.36	20	19.88	19.3	19.3	19.43	17.08	20.07	19.43	18.47	20.97	19.4	19.5
28	19.53	21.1	18.87	20.17	20.27	19.05	19.3	19.3	18.92	19.24	21.02	18.79	20.1	21.15	19.4	19.3	19.3	16.89	20.86	20.77	18.84	21.8	19.3	19.2
31	20.19	20.68	19.32	20.38	20.63	19.69	19.6	20	19.18	19.61	20.93	19.24	21.08	21.54	19.5	20.1	19.3	17.46	20.98	20.49	18.91	21.72	20.2	19.4
34	20.19	20.96	19.87	21.53	21.15	19.47	19.9	20.3	18.26	19.83	20.73	19.32	20.53	20.86	19.8	20.4	19.18	18.23	21.49	20.83	19.82	21.84	20.6	19.7
37	19.85	20.84	19.3	22.43	20.84	19.57	20.4	20.5	18.4	20.18	20.46	18.92	21.68	21.22	19.9	20.8	19.28	18.7	21.43	20.76	19.55	21.38	21.9	20
40	19.7	20.97	19.08	22.57	21.4	21.19	20.6	21	18.86	20.17	21.06	19.46	22.03	21.2	20.5	21	19.55	18.52	21.58	31.32	19.73	21.34	21.2	21.4
