# Supplementary material for: Genome-wide CRISPR screens identify PKMYT1 as a therapeutic target in pancreatic ductal adenocarcinoma
Source: EMBO Mol Med. 2024 Apr 3;16(5):5. doi: 10.1038/s44321-024-00060-y (PMC11099189; doi:10.1038/s44321-024-00060-y)
Supplement: Supplementary file 10 — Source data Fig. 5 [file 44321_2024_60_MOESM10_ESM.zip › Figure 5/5G/5G.xlsx]

## Sheet: Pa-Tu-8988T
	Vehicle						5 mg/kg						10 mg/kg
ALT(U/L)	122.198	50.0402	53.1013	18.3297	74.1336	23.9141	29.8926	23.6597	35.4895	43.2446	32.532	31.2361	38.8604	35.8711	23.9141	41.8496	33.2393	39.2828
	Vehicle						5 mg/kg						10 mg/kg
AST(U/L)	394.7	199.049	192.414	160.08	391.673	71.7422	74.1336	54.4172	89.9067	200.161	78.0769	319.857	139.897	100.439	81.3078	119.57	79.7742	146.253
