# Supplementary material for: Genome-wide CRISPR screens identify PKMYT1 as a therapeutic target in pancreatic ductal adenocarcinoma
Source: EMBO Mol Med. 2024 Apr 3;16(5):5. doi: 10.1038/s44321-024-00060-y (PMC11099189; doi:10.1038/s44321-024-00060-y)
Supplement: Supplementary file 10 — Source data Fig. 5 [file 44321_2024_60_MOESM10_ESM.zip › Figure 5/5H/5H.xlsx]

## Sheet: PDX2
	Vehicle						5 mg/kg						10 mg/kg
ALT(U/L)	23.3521	32.2481	24.4641	32.2481	31.1361	38.9201	31.1361	38.9201	42.2562	65.6082	35.5841	38.9201	24.4641	24.4641	30.0241	37.8081	32.2481	37.8081
	Vehicle						5 mg/kg						10 mg/kg
AST(U/L)	76.7283	55.6002	47.8162	93.4084	73.3923	64.4963	87.8483	57.8242	215.729	330.265	93.4084	155.681	63.3842	105.64	62.2722	71.1683	105.64	110.088
