# Supplementary material for: Genome-wide CRISPR screens identify PKMYT1 as a therapeutic target in pancreatic ductal adenocarcinoma
Source: EMBO Mol Med. 2024 Apr 3;16(5):5. doi: 10.1038/s44321-024-00060-y (PMC11099189; doi:10.1038/s44321-024-00060-y)
Supplement: Supplementary file 11 — Source data Fig. 6 [file 44321_2024_60_MOESM11_ESM.zip]

Archive with 237 entries (183 files):
- Figure 6/6A/
- Figure 6/6A/6A.jpg
- Figure 6/6A/6A.pptx
- Figure 6/6C/
- Figure 6/6C/88T/
- Figure 6/6C/88T/6C 88T.pptx
- Figure 6/6C/88T/Western GAPDH 0.8/
- Figure 6/6C/88T/Western GAPDH 0.8/3 GAP 0.8 _Ch.tif
- Figure 6/6C/88T/Western GAPDH 0.8/3 GAP 0.8 _Ch+Marker.jpg
- Figure 6/6C/88T/Western GAPDH 0.8/3 GAP 0.8 _Ch-Marker.jpg
- Figure 6/6C/88T/Western GAPDH 0.8/3 GAP 0.8 _Ch-Marker.tif
- Figure 6/6C/88T/Western phoPRKDC 1/
- Figure 6/6C/88T/Western phoPRKDC 1/8-1 1st phoPRK 1Q _Ch.tif
- Figure 6/6C/88T/Western phoPRKDC 1/8-1 1st phoPRK 1Q _Ch+Marker.jpg
- Figure 6/6C/88T/Western phoPRKDC 1/8-1 1st phoPRK 1Q _Ch-Marker.jpg
- Figure 6/6C/88T/Western phoPRKDC 1/8-1 1st phoPRK 1Q _Ch-Marker.tif
- Figure 6/6C/88T/Western PLK 5.1/
- Figure 6/6C/88T/Western PLK 5.1/4-2 2nd PLK 5.1 _Ch.tif
- Figure 6/6C/88T/Western PLK 5.1/4-2 2nd PLK 5.1 _Ch+Marker.jpg
- Figure 6/6C/88T/Western PLK 5.1/4-2 2nd PLK 5.1 _Ch-Marker.jpg
- Figure 6/6C/88T/Western PLK 5.1/4-2 2nd PLK 5.1 _Ch-Marker.tif
- Figure 6/6C/88T/Western PRKDC 0.1/
- Figure 6/6C/88T/Western PRKDC 0.1/7 1st PRK 0.1Q _Ch.tif
- Figure 6/6C/88T/Western PRKDC 0.1/7 1st PRK 0.1Q _Ch+Marker.jpg
- Figure 6/6C/88T/Western PRKDC 0.1/7 1st PRK 0.1Q _Ch-Marker.jpg
- Figure 6/6C/88T/Western PRKDC 0.1/7 1st PRK 0.1Q _Ch-Marker.tif
- Figure 6/6C/CN1/
- Figure 6/6C/CN1/6C CN1.pptx
- Figure 6/6C/CN1/Western GAPDH 2.3/
- Figure 6/6C/CN1/Western GAPDH 2.3/3 3rd GAP 2.3 _Ch.tif
- Figure 6/6C/CN1/Western GAPDH 2.3/3 3rd GAP 2.3 _Ch+Marker.jpg
- Figure 6/6C/CN1/Western GAPDH 2.3/3 3rd GAP 2.3 _Ch-Marker.jpg
- Figure 6/6C/CN1/Western GAPDH 2.3/3 3rd GAP 2.3 _Ch-Marker.tif
- Figure 6/6C/CN1/Western pho-PRKDC 47.6/
- Figure 6/6C/CN1/Western pho-PRKDC 47.6/1 3rd pho-PRK 47.6 _Ch.tif
- Figure 6/6C/CN1/Western pho-PRKDC 47.6/1 3rd pho-PRK 47.6 _Ch+Marker.jpg
- Figure 6/6C/CN1/Western pho-PRKDC 47.6/1 3rd pho-PRK 47.6 _Ch-Marker.jpg
- Figure 6/6C/CN1/Western pho-PRKDC 47.6/1 3rd pho-PRK 47.6 _Ch-Marker.tif
- Figure 6/6C/CN1/Western PLK 38.8/
- Figure 6/6C/CN1/Western PLK 38.8/3-2 1st PLK 38.8 _Ch.tif
- Figure 6/6C/CN1/Western PLK 38.8/3-2 1st PLK 38.8 _Ch+Marker.jpg
- Figure 6/6C/CN1/Western PLK 38.8/3-2 1st PLK 38.8 _Ch-Marker.jpg
- Figure 6/6C/CN1/Western PLK 38.8/3-2 1st PLK 38.8 _Ch-Marker.tif
- Figure 6/6C/CN1/Western PRKDC 34/
- Figure 6/6C/CN1/Western PRKDC 34/2-1 3rd PRK 34 _Ch.tif
- Figure 6/6C/CN1/Western PRKDC 34/2-1 3rd PRK 34 _Ch+Marker.jpg
- Figure 6/6C/CN1/Western PRKDC 34/2-1 3rd PRK 34 _Ch-Marker.jpg
- Figure 6/6C/CN1/Western PRKDC 34/2-1 3rd PRK 34 _Ch-Marker.tif
- Figure 6/6C/YAPC/
- Figure 6/6C/YAPC/6C YAPC.pptx
- Figure 6/6C/YAPC/Western GAPDH 1.5/
- Figure 6/6C/YAPC/Western GAPDH 1.5/7 GAP 1.5 _Ch.tif
- Figure 6/6C/YAPC/Western GAPDH 1.5/7 GAP 1.5 _Ch+Marker.jpg
- Figure 6/6C/YAPC/Western GAPDH 1.5/7 GAP 1.5 _Ch-Marker.jpg
- Figure 6/6C/YAPC/Western GAPDH 1.5/7 GAP 1.5 _Ch-Marker.tif
- Figure 6/6C/YAPC/Western phoPRKDC 7.1/
- Figure 6/6C/YAPC/Western phoPRKDC 7.1/4 4th phoPRK 7.1 _Ch.tif
- Figure 6/6C/YAPC/Western phoPRKDC 7.1/4 4th phoPRK 7.1 _Ch+Marker.jpg
- Figure 6/6C/YAPC/Western phoPRKDC 7.1/4 4th phoPRK 7.1 _Ch-Marker.jpg
- Figure 6/6C/YAPC/Western phoPRKDC 7.1/4 4th phoPRK 7.1 _Ch-Marker.tif
- Figure 6/6C/YAPC/Western PLK1 120/
- Figure 6/6C/YAPC/Western PLK1 120/wsm 2 PLK1 120 _Ch.tif
- Figure 6/6C/YAPC/Western PLK1 120/wsm 2 PLK1 120 _Ch+Marker.jpg
- Figure 6/6C/YAPC/Western PLK1 120/wsm 2 PLK1 120 _Ch-Marker.jpg
- Figure 6/6C/YAPC/Western PLK1 120/wsm 2 PLK1 120 _Ch-Marker.tif
- Figure 6/6C/YAPC/Western PRKDC  0.2/
- Figure 6/6C/YAPC/Western PRKDC  0.2/A 2nd PRK  0.2 _Ch.tif
- Figure 6/6C/YAPC/Western PRKDC  0.2/A 2nd PRK  0.2 _Ch+Marker.jpg
- Figure 6/6C/YAPC/Western PRKDC  0.2/A 2nd PRK  0.2 _Ch-Marker.jpg
- Figure 6/6C/YAPC/Western PRKDC  0.2/A 2nd PRK  0.2 _Ch-Marker.tif
- Figure 6/6D/
- Figure 6/6D/88T YAPC/
- Figure 6/6D/88T YAPC/6D 88T YAPC.pptx
- Figure 6/6D/88T YAPC/Western GAPDH 0.7/
- Figure 6/6D/88T YAPC/Western GAPDH 0.7/5-1 1st GAP 0.7 _Ch.tif
- Figure 6/6D/88T YAPC/Western GAPDH 0.7/5-1 1st GAP 0.7 _Ch+Marker.jpg
- Figure 6/6D/88T YAPC/Western GAPDH 0.7/5-1 1st GAP 0.7 _Ch-Marker.jpg
- Figure 6/6D/88T YAPC/Western GAPDH 0.7/5-1 1st GAP 0.7 _Ch-Marker.tif
- Figure 6/6D/88T YAPC/Western PLK1 3.9/
- Figure 6/6D/88T YAPC/Western PLK1 3.9/5-1 3th PLK 3.9 _Ch.tif
- Figure 6/6D/88T YAPC/Western PLK1 3.9/5-1 3th PLK 3.9 _Ch+Marker.jpg
- Figure 6/6D/88T YAPC/Western PLK1 3.9/5-1 3th PLK 3.9 _Ch-Marker.jpg
- Figure 6/6D/88T YAPC/Western PLK1 3.9/5-1 3th PLK 3.9 _Ch-Marker.tif
- Figure 6/6D/CN1/
- Figure 6/6D/CN1/6D CN1.pptx
- Figure 6/6D/CN1/Western GAPDH 0.8/
- Figure 6/6D/CN1/Western GAPDH 0.8/5-2 1st GAP 0.8 _Ch.tif
- Figure 6/6D/CN1/Western GAPDH 0.8/5-2 1st GAP 0.8 _Ch+Marker.jpg
- Figure 6/6D/CN1/Western GAPDH 0.8/5-2 1st GAP 0.8 _Ch-Marker.jpg
- Figure 6/6D/CN1/Western GAPDH 0.8/5-2 1st GAP 0.8 _Ch-Marker.tif
- Figure 6/6D/CN1/Western PLK1 9.9/
- Figure 6/6D/CN1/Western PLK1 9.9/5-2 3th PLK 9.9 2022.05.12_13.37.43_Ch.tif
- Figure 6/6D/CN1/Western PLK1 9.9/5-2 3th PLK 9.9 2022.05.12_13.37.43_Ch+Marker.jpg
- Figure 6/6D/CN1/Western PLK1 9.9/5-2 3th PLK 9.9 2022.05.12_13.37.43_Ch-Marker.jpg
- Figure 6/6D/CN1/Western PLK1 9.9/5-2 3th PLK 9.9 2022.05.12_13.37.43_Ch-Marker.tif
- Figure 6/6E/
- Figure 6/6E/88T/
- Figure 6/6E/88T/6E 88T.pptx
- Figure 6/6E/88T/Western GAPDH 0.4/
- Figure 6/6E/88T/Western GAPDH 0.4/4 1st GAP 0.4 _Ch.tif
- Figure 6/6E/88T/Western GAPDH 0.4/4 1st GAP 0.4 _Ch+Marker.jpg
- Figure 6/6E/88T/Western GAPDH 0.4/4 1st GAP 0.4 _Ch-Marker.jpg
- Figure 6/6E/88T/Western GAPDH 0.4/4 1st GAP 0.4 _Ch-Marker.tif
- Figure 6/6E/88T/Western PLK1 5.5/
- Figure 6/6E/88T/Western PLK1 5.5/4 4th PLK 5.5 _Ch.tif
- Figure 6/6E/88T/Western PLK1 5.5/4 4th PLK 5.5 _Ch+Marker.jpg
- Figure 6/6E/88T/Western PLK1 5.5/4 4th PLK 5.5 _Ch-Marker.jpg
- Figure 6/6E/88T/Western PLK1 5.5/4 4th PLK 5.5 _Ch-Marker.tif
- Figure 6/6E/CN1/
- Figure 6/6E/CN1/6E CN1.pptx
- Figure 6/6E/CN1/Western GAPDH 1.6/
- Figure 6/6E/CN1/Western GAPDH 1.6/4 GAP 1.6 _Ch.tif
- Figure 6/6E/CN1/Western GAPDH 1.6/4 GAP 1.6 _Ch+Marker.jpg
- Figure 6/6E/CN1/Western GAPDH 1.6/4 GAP 1.6 _Ch-Marker.jpg
- Figure 6/6E/CN1/Western GAPDH 1.6/4 GAP 1.6 _Ch-Marker.tif
- Figure 6/6E/CN1/Western PLK1 12.3/
- Figure 6/6E/CN1/Western PLK1 12.3/4 2nd PLK 12.3 _Ch.tif
- Figure 6/6E/CN1/Western PLK1 12.3/4 2nd PLK 12.3 _Ch+Marker.jpg
- Figure 6/6E/CN1/Western PLK1 12.3/4 2nd PLK 12.3 _Ch-Marker.jpg
- Figure 6/6E/CN1/Western PLK1 12.3/4 2nd PLK 12.3 _Ch-Marker.tif
- Figure 6/6E/YAPC/
- Figure 6/6E/YAPC/6E YAPC.pptx
- Figure 6/6E/YAPC/Western GAPDH 2.3/
- Figure 6/6E/YAPC/Western GAPDH 2.3/3 3rd GAP 2.3 _Ch.tif
- Figure 6/6E/YAPC/Western GAPDH 2.3/3 3rd GAP 2.3 _Ch+Marker.jpg
- Figure 6/6E/YAPC/Western GAPDH 2.3/3 3rd GAP 2.3 _Ch-Marker.jpg
- Figure 6/6E/YAPC/Western GAPDH 2.3/3 3rd GAP 2.3 _Ch-Marker.tif
- Figure 6/6E/YAPC/Western PLK1 31.9/
- Figure 6/6E/YAPC/Western PLK1 31.9/3-1 1st PLK 31.9 _Ch.tif
- Figure 6/6E/YAPC/Western PLK1 31.9/3-1 1st PLK 31.9 _Ch+Marker.jpg
- Figure 6/6E/YAPC/Western PLK1 31.9/3-1 1st PLK 31.9 _Ch-Marker.jpg
- Figure 6/6E/YAPC/Western PLK1 31.9/3-1 1st PLK 31.9 _Ch-Marker.tif
- Figure 6/6F/
- Figure 6/6F/88T/
- Figure 6/6F/88T/6F 88T.pptx
- Figure 6/6F/88T/Western GAPDH 0.1/
- Figure 6/6F/88T/Western GAPDH 0.1/6 GAP 0.1 _Ch.tif
- Figure 6/6F/88T/Western GAPDH 0.1/6 GAP 0.1 _Ch+Marker.jpg
- Figure 6/6F/88T/Western GAPDH 0.1/6 GAP 0.1 _Ch-Marker.jpg
- Figure 6/6F/88T/Western GAPDH 0.1/6 GAP 0.1 _Ch-Marker.tif
- Figure 6/6F/88T/Western PLK1 1.7/
- Figure 6/6F/88T/Western PLK1 1.7/6  3rd PLK 1.7 _Ch.tif
- Figure 6/6F/88T/Western PLK1 1.7/6  3rd PLK 1.7 _Ch+Marker.jpg
- Figure 6/6F/88T/Western PLK1 1.7/6  3rd PLK 1.7 _Ch-Marker.jpg
- Figure 6/6F/88T/Western PLK1 1.7/6  3rd PLK 1.7 _Ch-Marker.tif
- Figure 6/6F/CN1/
- Figure 6/6F/CN1/6F CN1.pptx
- Figure 6/6F/CN1/GAPDH 0.6/
- Figure 6/6F/CN1/GAPDH 0.6/3-1 1st GAP 0.6 _Ch.tif
- Figure 6/6F/CN1/GAPDH 0.6/3-1 1st GAP 0.6 _Ch+Marker.jpg
- Figure 6/6F/CN1/GAPDH 0.6/3-1 1st GAP 0.6 _Ch-Marker.jpg
- Figure 6/6F/CN1/GAPDH 0.6/3-1 1st GAP 0.6 _Ch-Marker.tif
- Figure 6/6F/CN1/PLK1 15.1/
- Figure 6/6F/CN1/PLK1 15.1/_Ch.tif
- Figure 6/6F/CN1/PLK1 15.1/3-1 1st PLK 15.1 _Ch+Marker.jpg
- Figure 6/6F/CN1/PLK1 15.1/3-1 1st PLK 15.1 _Ch-Marker.jpg
- Figure 6/6F/CN1/PLK1 15.1/3-1 1st PLK 15.1 _Ch-Marker.tif
- Figure 6/6F/YAPC/
- Figure 6/6F/YAPC/6F YAPC.pptx
- Figure 6/6F/YAPC/GAPDH 0.1/
- Figure 6/6F/YAPC/GAPDH 0.1/5-2 GAP 0.1 _Ch.tif
- Figure 6/6F/YAPC/GAPDH 0.1/5-2 GAP 0.1 _Ch+Marker.jpg
- Figure 6/6F/YAPC/GAPDH 0.1/5-2 GAP 0.1 _Ch-Marker.jpg
- Figure 6/6F/YAPC/GAPDH 0.1/5-2 GAP 0.1 _Ch-Marker.tif
- Figure 6/6F/YAPC/PLK1 3.8/
- Figure 6/6F/YAPC/PLK1 3.8/5-2 PLK 2nd 3.8 _Ch.tif
- Figure 6/6F/YAPC/PLK1 3.8/5-2 PLK 2nd 3.8 _Ch+Marker.jpg
- Figure 6/6F/YAPC/PLK1 3.8/5-2 PLK 2nd 3.8 _Ch-Marker.tif
- Figure 6/6F/YAPC/PLK1 3.8/5-2 PLK 2nd 3.8 Ch-Marker.jpg
- Figure 6/6G/
- Figure 6/6G/6G.xlsx
- Figure 6/6H/
- Figure 6/6H/6H.xlsx
- Figure 6/6H/88T/
- Figure 6/6H/88T/88T D4 Ctrl -2.fcs
- Figure 6/6H/88T/88T D4 Ctrl -3.fcs
- Figure 6/6H/88T/88T D4 Ctrl -4.fcs
- Figure 6/6H/88T/88T D4 sgPL1 -6.fcs
- Figure 6/6H/88T/88T D4 sgPL1 -7.fcs
- Figure 6/6H/88T/88T D4 sgPL1 -8.fcs
- Figure 6/6H/88T/88T D4 sgPL2 -10.fcs
- Figure 6/6H/88T/88T D4 sgPL2 -11.fcs
- Figure 6/6H/88T/88T D4 sgPL2 -12.fcs
- Figure 6/6H/CN1/
- Figure 6/6H/CN1/Ctrl-4.fcs
- Figure 6/6H/CN1/Ctrl-5.fcs
- Figure 6/6H/CN1/Ctrl-6.fcs
- Figure 6/6H/CN1/sg1-1.fcs
- Figure 6/6H/CN1/sg1-2.fcs
- Figure 6/6H/CN1/sg1-3.fcs
- Figure 6/6H/CN1/sg2-7.fcs
- Figure 6/6H/CN1/sg2-8.fcs
- Figure 6/6H/CN1/sg2-9.fcs
- Figure 6/6H/YAPC/
- Figure 6/6H/YAPC/YAPC+Ctrl -2.fcs
- Figure 6/6H/YAPC/YAPC+Ctrl -3.fcs
- Figure 6/6H/YAPC/YAPC+Ctrl -4.fcs
- Figure 6/6H/YAPC/YAPC+PLsg1 -5.fcs
- Figure 6/6H/YAPC/YAPC+PLsg1 -6.fcs
- Figure 6/6H/YAPC/YAPC+PLsg1 -7.fcs
- Figure 6/6H/YAPC/YAPC+PLsg2 -10.fcs
- Figure 6/6H/YAPC/YAPC+PLsg2 -11.fcs
- Figure 6/6H/YAPC/YAPC+PLsg2 -12.fcs
- Figure 6/6I/
- Figure 6/6I/6I.xlsx
- Figure 6/6I/88T/
- Figure 6/6I/88T/88T Ctrl-1.fcs
- Figure 6/6I/88T/88T Ctrl-2.fcs
- Figure 6/6I/88T/88T Ctrl-3.fcs
- Figure 6/6I/88T/88T PLsg1-5.fcs
- Figure 6/6I/88T/88T PLsg1-6.fcs
- Figure 6/6I/88T/88T PLsg1-7.fcs
- Figure 6/6I/88T/88T PLsg2-10.fcs
- Figure 6/6I/88T/88T PLsg2-11.fcs
- Figure 6/6I/88T/88T PLsg2-9.fcs
- Figure 6/6I/CN1/
- Figure 6/6I/CN1/PDX-1 Ctrl-1.fcs
- Figure 6/6I/CN1/PDX-1 Ctrl-2.fcs
- Figure 6/6I/CN1/PDX-1 Ctrl-3.fcs
- Figure 6/6I/CN1/PDX-1 sgPL1-4.fcs
- Figure 6/6I/CN1/PDX-1 sgPL1-5.fcs
- Figure 6/6I/CN1/PDX-1 sgPL1-6.fcs
- Figure 6/6I/CN1/PDX-1 sgPL2-7.fcs
- Figure 6/6I/CN1/PDX-1 sgPL2-8.fcs
- Figure 6/6I/CN1/PDX-1 sgPL2-9.fcs
- Figure 6/6I/YAPC/
- Figure 6/6I/YAPC/YAPC Ctrl-1.fcs
- Figure 6/6I/YAPC/YAPC Ctrl-2.fcs
- Figure 6/6I/YAPC/YAPC Ctrl-3.fcs
- Figure 6/6I/YAPC/YAPC PLsg1-5.fcs
- Figure 6/6I/YAPC/YAPC PLsg1-6.fcs
- Figure 6/6I/YAPC/YAPC PLsg1-7.fcs
- Figure 6/6I/YAPC/YAPC PLsg2-10.fcs
- Figure 6/6I/YAPC/YAPC PLsg2-11.fcs
- Figure 6/6I/YAPC/YAPC PLsg2-9.fcs
- Figure 6/6J/
- Figure 6/6J/6J.xlsx
