# Supplementary material for: Genome-wide CRISPR screens identify PKMYT1 as a therapeutic target in pancreatic ductal adenocarcinoma
Source: EMBO Mol Med. 2024 Apr 3;16(5):5. doi: 10.1038/s44321-024-00060-y (PMC11099189; doi:10.1038/s44321-024-00060-y)
Supplement: Supplementary file 11 — Source data Fig. 6 [file 44321_2024_60_MOESM11_ESM.zip › Figure 6/6G/6G.xlsx]

## Sheet: Pa-Tu-8988T
	Ctrl			sg1			sg2
0	1.07178	0.958609	0.969607	1.03771	0.985044	0.977251	1.08511	1.02569	0.8892
2	3.56705	3.53092	3.91411	2.41502	2.39646	2.21441	2.07676	2.02748	1.83094
4	18.7978	18.414	20.158	8.23073	8.12405	8.19603	7.19162	7.27204	7.29636
6	43.001	40.5121	42.5451	20.0745	17.6388	17.8149	17.935	18.2983	16.0948
	Ctrl			sg1			sg2
0	48336	43232	43728	69382	65861	65340	95473	90245	78236
2	160869	159240	176521	161471	160230	148058	182723	178387	161095
4	847756	830445	909101	550315	543182	547995	632752	639828	641968
6	1939287	1827041	1918725	1342202	1179345	1191124	1578005	1609971	1416092

## Sheet: YAPC
	Ctrl			sg1			sg2
0	1.03098	1.00451	0.964517	1.21452	1.00479	0.780686	1.24832	1.00102	0.750665
3	5.40982	5.5238	5.50382	3.33736	3.2259	3.11911	3.20784	3.44748	3.27015
5	16.9158	17.6174	17.6488	8.74767	8.6219	9.24653	9.38667	9.53435	9.54416
7	22.1486	23.3381	23.6165	12.2594	12.8361	13.1962	13.453	14.2078	14.3292
	Ctrl			sg1			sg2
0	142906	139237	133694	288026	238288	185141	261748	209894	157400
3	749868	765667	762897	791460	765027	739702	672621	722871	685688
5	2344737	2441986	2446337	2074524	2044699	2192831	1968203	1999169	2001226
7	3070075	3234952	3273531	2907342	3044114	3129496	2820835	2979099	3004547

## Sheet: CN1
	Ctrl			sgPKL1-1			sgPKL1-sg2
0	1.04988	1.02155	0.928576	1.09312	0.987603	0.919277	1.07269	1.0179	0.909413
3	3.02181	3.05859	3.05826	1.82845	1.82081	1.9169	2.04747	1.93355	1.89701
5	6.30865	6.37295	6.69505	2.60372	2.68849	2.70359	2.47664	2.76964	2.82044
7	12.0388	12.6583	13.0662	4.34639	4.55356	5.33031	3.53675	3.58328	4.06365
	Ctrl			sgPKL1-1			sgPKL1-sg2
0	133576	129972	118143	133028	120187	111872	104288	98961	88414
3	384466	389146	389104	222515	221585	233279	199057	187982	184429
5	802652	810832	851813	316861	327177	329015	240781	269267	274206
7	1531706	1610525	1662411	528937	554148	648676	343846	348370	395072
