# Supplementary material for: Genome-wide CRISPR screens identify PKMYT1 as a therapeutic target in pancreatic ductal adenocarcinoma
Source: EMBO Mol Med. 2024 Apr 3;16(5):5. doi: 10.1038/s44321-024-00060-y (PMC11099189; doi:10.1038/s44321-024-00060-y)
Supplement: Supplementary file 11 — Source data Fig. 6 [file 44321_2024_60_MOESM11_ESM.zip › Figure 6/6H/6H.xlsx]

## Sheet: Pa-Tu-8988T
	G0/G1			S			G2/M
Ctrl	63.0184	56.0554	64.9484	24.6544	29.2964	22.5659	12.3272	14.6482	12.4857
sg1	38.1503	38.4798	34.3301	23.0058	24.4656	27.512	38.8439	37.0546	38.1579
sg2	32.1893	31.7757	32.5856	33.2544	29.7897	32.8217	34.5562	38.4346	34.5927

## Sheet: PDAC
	G0/G1			S			G2/M
Ctrl	53.3167	53.0435	54.717	25.7822	24.9689	24.4025	20.9011	21.9876	20.8805
sg1	30.7385	26.506	27.5654	20.9581	21.6867	23.7425	48.3034	51.8072	48.6921
sg2	30.6859	29.4546	29.1892	21.8412	22.5454	24.3243	47.4729	48	46.4865

## Sheet: Sheet1
	G0/G1			S			G2/M
Ctrl	62.1841	64.6608	57.7706	27.1369	25.1641	33.128	10.679	10.1751	9.10148
sg1	52.0131	53.0547	50.1661	26.9858	23.9014	25.8029	21.0011	23.0439	24.031
sg2	50.3928	48.5616	47.0124	25.477	24.2808	25.3664	24.1302	27.1577	27.6212
