# Supplementary material for: Genome-wide CRISPR screens identify PKMYT1 as a therapeutic target in pancreatic ductal adenocarcinoma
Source: EMBO Mol Med. 2024 Apr 3;16(5):5. doi: 10.1038/s44321-024-00060-y (PMC11099189; doi:10.1038/s44321-024-00060-y)
Supplement: Supplementary file 11 — Source data Fig. 6 [file 44321_2024_60_MOESM11_ESM.zip › Figure 6/6I/6I.xlsx]

## Sheet: Pa-Tu-8988T
	Ctrl			sg1			sg2
Late	3.23	3.6	3.59	13.3	12.9	13.8	18.6	18.1	17.7
Early	1.43	1.28	1.44	3.86	3.77	3.89	5.82	5.48	5.12
Total	4.66	4.88	5.03	17.16	16.67	17.69	24.42	23.58	22.82

## Sheet: YAPC
	Ctrl			sg1			sg2
Late	6.89	6.12	6.27	15	15.3	14.9	11.1	11.7	11.1
Early	3.51	3.18	3.38	3.81	3.63	3.94	2.66	2.93	3.01
Total	10.4	9.3	9.65	18.81	18.93	18.84	13.76	14.63	14.11

## Sheet: Sheet2
	Ctrl			sg1			sg2
Late	5.61	6.38	6.9	8.11	8.58	8.72	8.24	8.73	9.16
Early	1.73	1.81	2.11	2.08	2.11	2.33	2.33	2.44	2.62
Total	7.34	8.19	9.01	10.19	10.69	11.05	10.57	11.17	11.78
