# Supplementary material for: Genome-wide CRISPR screens identify PKMYT1 as a therapeutic target in pancreatic ductal adenocarcinoma
Source: EMBO Mol Med. 2024 Apr 3;16(5):5. doi: 10.1038/s44321-024-00060-y (PMC11099189; doi:10.1038/s44321-024-00060-y)
Supplement: Supplementary file 11 — Source data Fig. 6 [file 44321_2024_60_MOESM11_ESM.zip › Figure 6/6J/6J.xlsx]

## Sheet: Ctrl
	sgCtrl+Ctrl			sgCtrl+PLK1			sgCtrl+PKMYT1-sgR
0	0.910541	1.10611	0.983348	0.85415	0.926901	1.21895	0.904639	1.04623	1.04913
2	3.56167	1.97453	2.76858	3.5629	2.27857	2.29217	4.66167	3.07453	3.36858
4	6.85458	6.14391	6.21629	6.827	5.75216	5.04801	8.85457	9.1439	7.21628
6	11.4655	11.1296	12.5216	9.7408	9.80277	13.0854	13.2655	15.8295	14.5216
	sgCtrl+Ctrl			sgCtrl+PLK1			sgCtrl+PKMYT1-sgR
0	211892	257403	228835	243963	264742	348157	234012	270638	271390
2	828837	459492	644277	1017639	650807	654692	1205881	795319	871384
4	1595129	1429749	1446592	1949933	1642936	1441816	2290501	2365345	1866708
6	2668139	2589958	2913909	2782174	2799875	3737470	3431520	4094786	3756453

## Sheet: sg2
	sg2+Ctrl			sg2+PLK1			sg2+PKMYT1-sgR
0	1.0524	1.1318	0.815797	1.00024	1.12345	0.876313	1.08804	0.941283	0.970677
2	3.51298	4.06059	2.70875	3.47756	3.20327	3.14543	3.99319	4.13488	3.81525
4	6.2417	6.08198	6.89737	7.43986	7.04055	7.96014	8.6333	8.54755	8.72881
6	8.01865	9.08986	9.07529	9.9523	9.92634	10.5333	9.7402	10.0141	10.9534
	sg2+Ctrl			sg2+PLK1			sg2+PKMYT1-sgR
0	244987	263470	189908	263570	296035	230914	268702	232455	239718
2	817781	945259	630565	916359	844083	828840	986158	1021149	942213
4	1452995	1415815	1605628	1960451	1855230	2097547	2132078	2110901	2155665
6	1866649	2116014	2112622	2622493	2615653	2775595	2405437	2473080	2705048

## Sheet: sg3
	sg3+Ctrl			sg3+PLK1			sg3+PKMYT1-sgR
0	1.01054	1.01611	0.97335	0.842622	1.0478	1.10958	0.964638	1.00623	1.02913
2	1.38811	1.52591	1.74644	1.20228	2.089	2.012	2.56167	2.37453	3.36858
4	3.75456	3.0439	3.11628	4.51909	3.48311	4.164	5.92126	5.56654	5.171
6	5.56038	6.24454	6.12935	7.8106	6.81568	7.45594	9.4655	8.12954	9.52162
	sg3+Ctrl			sg3+PLK1			sg3+PKMYT1-sgR
0	181492	182493	174813	197564	245670	260156	221299	230840	236095
2	249304	274052	313659	281890	489794	471740	587676	544743	772790
4	674317	546682	559681	1059561	816661	976306	1358404	1277027	1186287
6	998641	1121515	1100827	1831300	1598027	1748144	2171492	1865008	2184367
