# Supplementary material for: Genome-wide CRISPR screens identify PKMYT1 as a therapeutic target in pancreatic ductal adenocarcinoma
Source: EMBO Mol Med. 2024 Apr 3;16(5):5. doi: 10.1038/s44321-024-00060-y (PMC11099189; doi:10.1038/s44321-024-00060-y)
Supplement: Supplementary file 12 — Source data Fig. 7 [file 44321_2024_60_MOESM12_ESM.zip]

Archive with 41 entries (29 files):
- Figure 7/7A/
- Figure 7/7A/NU7026.pptx
- Figure 7/7A/NU7026/
- Figure 7/7A/NU7026/GAPDH 0.1/
- Figure 7/7A/NU7026/GAPDH 0.1/3 GAP 0.1 _Ch.tif
- Figure 7/7A/NU7026/GAPDH 0.1/3 GAP 0.1 _Ch+Marker.jpg
- Figure 7/7A/NU7026/GAPDH 0.1/3 GAP 0.1 _Ch-Marker.jpg
- Figure 7/7A/NU7026/GAPDH 0.1/3 GAP 0.1 _Ch-Marker.tif
- Figure 7/7A/NU7026/H3 1st/
- Figure 7/7A/NU7026/H3 1st/4 H3 1st 0.6 _Ch.tif
- Figure 7/7A/NU7026/H3 1st/4 H3 1st 0.6 _Ch+Marker.jpg
- Figure 7/7A/NU7026/H3 1st/4 H3 1st 0.6 _Ch-Marker.jpg
- Figure 7/7A/NU7026/H3 1st/4 H3 1st 0.6 _Ch-Marker.tif
- Figure 7/7A/NU7026/rH2A 1st/
- Figure 7/7A/NU7026/rH2A 1st/3-1 rH2A 1st 1.3 _Ch.tif
- Figure 7/7A/NU7026/rH2A 1st/3-1 rH2A 1st 1.3 _Ch+Marker.jpg
- Figure 7/7A/NU7026/rH2A 1st/3-1 rH2A 1st 1.3 _Ch-Marker.jpg
- Figure 7/7A/NU7026/rH2A 1st/3-1 rH2A 1st 1.3 _Ch-Marker.tif
- Figure 7/7A/NU7441.pptx
- Figure 7/7A/NU7441/
- Figure 7/7A/NU7441/GAPDH 0.1/
- Figure 7/7A/NU7441/GAPDH 0.1/1 GAP 0.1 _Ch.tif
- Figure 7/7A/NU7441/GAPDH 0.1/1 GAP 0.1 _Ch+Marker.jpg
- Figure 7/7A/NU7441/GAPDH 0.1/1 GAP 0.1 _Ch-Marker.jpg
- Figure 7/7A/NU7441/GAPDH 0.1/1 GAP 0.1 _Ch-Marker.tif
- Figure 7/7A/NU7441/H3 0.3/
- Figure 7/7A/NU7441/H3 0.3/2 H3 1st 0.3 _Ch.tif
- Figure 7/7A/NU7441/H3 0.3/2 H3 1st 0.3 _Ch+Marker.jpg
- Figure 7/7A/NU7441/H3 0.3/2 H3 1st 0.3 _Ch-Marker.jpg
- Figure 7/7A/NU7441/H3 0.3/2 H3 1st 0.3 _Ch-Marker.tif
- Figure 7/7A/NU7441/rH2A 0.9/
- Figure 7/7A/NU7441/rH2A 0.9/1-1 rH2A 1st 0.9 _Ch.tif
- Figure 7/7A/NU7441/rH2A 0.9/1-1 rH2A 1st 0.9 _Ch+Marker.jpg
- Figure 7/7A/NU7441/rH2A 0.9/1-1 rH2A 1st 0.9 _Ch-Marker.jpg
- Figure 7/7A/NU7441/rH2A 0.9/1-1 rH2A 1st 0.9 _Ch-Marker.tif
- Figure 7/7B/
- Figure 7/7B/7B.xlsx
- Figure 7/7C/
- Figure 7/7C/7C.xlsx
- Figure 7/7D/
- Figure 7/7D/7D.xlsx
