# Supplementary material for: Genome-wide CRISPR screens identify PKMYT1 as a therapeutic target in pancreatic ductal adenocarcinoma
Source: EMBO Mol Med. 2024 Apr 3;16(5):5. doi: 10.1038/s44321-024-00060-y (PMC11099189; doi:10.1038/s44321-024-00060-y)
Supplement: Supplementary file 12 — Source data Fig. 7 [file 44321_2024_60_MOESM12_ESM.zip › Figure 7/7B/7B.xlsx]

## Sheet: NU7441
	Treated			Control
Combination	0.960941	0.979461	1.03583	0.039059	0.020539	-0.03583
Multiplication	0.586679	0.682596	0.659623	0.413321	0.317404	0.340377
RP-6306 (0.1 μM)	0.798513	0.869862	0.847621	0.201487	0.130138	0.152379
NU7441 (1 μM)	0.734715	0.784717	0.778206	0.265285	0.215283	0.221794
Combination	0.304212	0.300578	0.269538	0.695788	0.699422	0.730462
Multiplication	0.135682	0.130348	0.101299	0.864318	0.869652	0.898701
RP-6306 (0.5 μM)	0.434881	0.467459	0.466726	0.565119	0.532541	0.533274
NU7441 (5 μM)	0.311997	0.278844	0.217041	0.688003	0.721156	0.782959
		NU41-0uM + RP 0uM			NU41-0uM + RP 0.1uM			NU41-1uM + RP 0uM			NU41-1uM + RP 0.1uM
D0	170239	188643	176898	170239	188643	176898	170239	188643	176898	170239	188643	176898
	811756	892697	888219	690094	751756	732534	634958	678171	672544	830468	846474	895192
		NU41-0uM + RP 0uM			NU41-0uM + RP 0.5uM			NU41-5uM + RP 0uM			NU41-5uM + RP 0.5uM
D0	170239	188643	176898	170239	188643	176898	170239	188643	176898	170239	188643	176898
	811756	892697	888219	375835	403989	403356	269635	240984	187572	262907	259767	232941

## Sheet: NU7026
	Treated			Control
Combination	0.938001	0.879788	0.882954	0.061999	0.120212	0.117046
Multiplication	0.663269	0.6878	0.662161	0.336731	0.3122	0.337839
RP-6306 (0.1 μM)	0.87335	0.882865	0.882509	0.12665	0.117135	0.117491
NU7026 (8 μM)	0.759454	0.779055	0.750316	0.240546	0.220945	0.249684
Combination	0.333419	0.334472	0.265754	0.666581	0.665528	0.734246
Multiplication	0.196106	0.22718	0.178207	0.803894	0.77282	0.821793
RP-6306 (0.5 μM)	0.404018	0.439742	0.430808	0.595982	0.560258	0.569192
NU7026 (16 μM)	0.48539	0.516621	0.413658	0.51461	0.483379	0.586342
		NU26-0uM + RP 0uM			NU26-0uM + RP 0.1uM			NU26-8uM + RP 0uM			NU26-8uM + RP 0.1uM
D0	170239	188643	176898	170239	188643	176898	170239	188643	176898	170239	188643	176898
	981501	1112288	1179740	1079272	959053	1069370	713704	735510	738152	911223	950199	997915
		NU26-0uM + RP 0uM			NU26-0uM + RP 0.5uM			NU26-16uM + RP 0uM			NU26-16uM + RP 0.5uM
D0	170239	188643	176898	170239	188643	176898	170239	188643	176898	170239	188643	176898
	981501	1112288	1179740	540482	571849	621021	528645	553233	487957	554590	536893	425481
