# Supplementary material for: Genome-wide CRISPR screens identify PKMYT1 as a therapeutic target in pancreatic ductal adenocarcinoma
Source: EMBO Mol Med. 2024 Apr 3;16(5):5. doi: 10.1038/s44321-024-00060-y (PMC11099189; doi:10.1038/s44321-024-00060-y)
Supplement: Supplementary file 12 — Source data Fig. 7 [file 44321_2024_60_MOESM12_ESM.zip › Figure 7/7C/7C.xlsx]

## Sheet: NU7441
		NU41-0uM + RP 0uM			NU41-0uM + RP 0.1uM			NU41-0.5uM + RP 0uM			NU41-0.5uM + RP 0.1uM					NU41-0uM + RP 0uM			NU41-0uM + RP 0.1uM			NU41-0.5uM + RP 0uM			NU41-0.5uM + RP 0.1uM
D0	182281	183396	179953	182281	183396	179953	182281	183396	179953	182281	183396	179953			0.994331	1.00438	1.00129	0.967477	1.0357	0.975792	0.751958	0.738644	0.706829	0.829237	0.88024	0.852584		Combination
	1195139	1207214	1203505	1162861	1244867	1172856	903818	887815	849575	996704	1058007	1024766		survival rate		1			0.992991			0.732477			0.854021			0.727343
		NU41-0uM + RP 0uM			NU41-0uM + RP 0.5uM			NU41-0.5uM + RP 0uM			NU41-0.5uM + RP 0.5uM			inhibition ratio					0.00700915			0.267523			0.145979			0.00187511
D0	182281	183396	179953	182281	183396	179953	182281	183396	179953	182281	183396	179953				NU41-0uM + RP 0uM			NU41-0uM + RP 0.1uM			NU41-5uM + RP 0uM			NU41-5uM + RP 0.1uM
	1195139	1207214	1203505	1020891	1066732	1037190	903818	887815	849575	967193	1016546	964600		survival rate	0.994331	1.00438	1.00129	0.967477	1.0357	0.975792	0.274254	0.277377	0.264496	0.330317	0.323681	0.318655		Combination
		NU41-0uM + RP 0uM			NU41-0uM + RP 1.25uM			NU41-0.5uM + RP 0uM			NU41-0.5uM + RP 1.25uM			inhibition ratio		1			0.992991			0.272042			0.324217			0.270136
D0	182281	183396	179953	182281	183396	179953	182281	183396	179953	182281	183396	179953							0.00700915			0.727958			0.675783			0.00510236
	1195139	1207214	1203505	326136	487703	439936	903818	887815	849575	572309	479449	510019				NU41-0uM + RP 0uM			NU41-0uM + RP 0.1uM			NU41-10uM + RP 0uM			NU41-10uM + RP 0.1uM
														survival rate	0.994331	1.00438	1.00129	0.967477	1.0357	0.975792	0.17549	0.170354	0.167868	0.214615	0.204724	0.210409		Combination
														inhibition ratio		1			0.992991			0.171237			0.209916			0.170037
																			0.00700915			0.828763			0.790084			0.00580892
		NU41-0uM + RP 0uM			NU41-0uM + RP 0.1uM			NU41-5uM + RP 0uM			NU41-5uM + RP 0.1uM					NU41-0uM + RP 0uM			NU41-0uM + RP 0.5uM			NU41-0.5uM + RP 0uM			NU41-0.5uM + RP 0.5uM			Combination
D0	182281	183396	179953	182281	183396	179953	182281	183396	179953	182281	183396	179953			0.994331	1.00438	1.00129	0.84936	0.887499	0.862921	0.751958	0.738644	0.706829	0.804685	0.845745	0.802527
	1195139	1207214	1203505	1162861	1244867	1172856	329640	333394	317912	397025	389049	383008		survival rate		1			0.866593			0.732477			0.817653			0.63476
		NU41-0uM + RP 0uM			NU41-0uM + RP 0.5uM			NU41-5uM + RP 0uM			NU41-5uM + RP 0.5uM			inhibition ratio					0.133407			0.267523			0.182347			0.0356893
D0	182281	183396	179953	182281	183396	179953	182281	183396	179953	182281	183396	179953				NU41-0uM + RP 0uM			NU41-0uM + RP 0.5uM			NU41-5uM + RP 0uM			NU41-5uM + RP 0.5uM			Combination
	1195139	1207214	1203505	1020891	1066732	1037190	329640	333394	317912	346105	414937	404834		survival rate	0.994331	1.00438	1.00129	0.84936	0.887499	0.862921	0.274254	0.277377	0.264496	0.287952	0.345219	0.336814
		NU41-0uM + RP 0uM			NU41-0uM + RP 1.25uM			NU41-5uM + RP 0uM			NU41-5uM + RP 1.25uM			inhibition ratio		1			0.866593			0.272042			0.323328			0.23575
D0	182281	183396	179953	182281	183396	179953	182281	183396	179953	182281	183396	179953							0.133407			0.727958			0.676672			0.0971143
	1195139	1207214	1203505	326136	487703	439936	329640	333394	317912	298348	309164	282506				NU41-0uM + RP 0uM			NU41-0uM + RP 0.5uM			NU41-10uM + RP 0uM			NU41-10uM + RP 0.5uM			Combination
														survival rate	0.994331	1.00438	1.00129	0.84936	0.887499	0.862921	0.17549	0.170354	0.167868	0.226674	0.203621	0.2068
														inhibition ratio		1			0.866593			0.171237			0.212365			0.148393
																			0.133407			0.828763			0.787635			0.110562
		NU41-0uM + RP 0uM			NU41-0uM + RP 0.1uM			NU41-10uM + RP 0uM			NU41-10uM + RP 0.1uM					NU41-0uM + RP 0uM			NU41-0uM + RP 1.25uM			NU41-0.5uM + RP 0uM			NU41-0.5uM + RP 1.25uM			Combination
D0	182281	183396	179953	182281	183396	179953	182281	183396	179953	182281	183396	179953			0.994331	1.00438	1.00129	0.271338	0.405759	0.366018	0.751958	0.738644	0.706829	0.476149	0.398892	0.424325
	1195139	1207214	1203505	1162861	1244867	1172856	210931	204757	201769	257957	246069	252902		survival rate		1			0.347705			0.732477			0.433122			0.254686
		NU41-0uM + RP 0uM			NU41-0uM + RP 0.5uM			NU41-10uM + RP 0uM			NU41-10uM + RP 0.5uM			inhibition ratio					0.652295			0.267523			0.566878			0.174504
D0	182281	183396	179953	182281	183396	179953	182281	183396	179953	182281	183396	179953				NU41-0uM + RP 0uM			NU41-0uM + RP 1.25uM			NU41-5uM + RP 0uM			NU41-5uM + RP 1.25uM			Combination
	1195139	1207214	1203505	1020891	1066732	1037190	210931	204757	201769	272452	244743	248564		survival rate	0.994331	1.00438	1.00129	0.271338	0.405759	0.366018	0.274254	0.277377	0.264496	0.248219	0.257218	0.235039
		NU41-0uM + RP 0uM			NU41-0uM + RP 1.25uM			NU41-10uM + RP 0uM			NU41-10uM + RP 1.25uM			inhibition ratio		1			0.347705			0.272042			0.246826			0.0945905
D0	182281	183396	179953	182281	183396	179953	182281	183396	179953	182281	183396	179953							0.652295			0.727958			0.753174			0.474843
	1195139	1207214	1203505	326136	487703	439936	210931	204757	201769	164653	154282	149712				NU41-0uM + RP 0uM			NU41-0uM + RP 1.25uM			NU41-10uM + RP 0uM			NU41-10uM + RP 1.25uM			Combination
														survival rate	0.994331	1.00438	1.00129	0.271338	0.405759	0.366018	0.17549	0.170354	0.167868	0.136988	0.128359	0.124557
														inhibition ratio		1			0.347705			0.171237			0.129968			0.05954
																			0.652295			0.828763			0.870032			0.540598
Drug:	RP6306		Drug:					Title:	Normalised Isobologram			Title:	- Algebraic estimate				Combinations
			Combination:	RP6306	NU7441			X title:	NU7441			X title:	Fractional Effect				RP6306 (uM)	NU7441 (uM)
Data points entered:			Ratio:	Non constant ratio				Y title:	RP6306			Y title:	CI +/- 1.96 s.d.			1	0.1	0.5
RP6306	Fraction affected															2	0.5	0.5
uM			Data points entered:					NU7441	(RP6306)			Fractional Effect	- Algebraic Estimation(CI +/- 1.96 s.d.)			3	1.25	0.5
0.1	0.01		RP6306	NU7441	Fraction affected			2.36189	0.225489			0.15	2.58738			4	0.1	5
0.5	0.13		(uM)	(uM)				1.31677	0.065786			0.68	1.38256			5	0.5	5
1.25	0.65		0.1	0.5	0.15			1.35759	0.049584			0.79	1.40717			6	1.25	5
Drug:	NU7441		0.1	5	0.68			1.83355	1.01198			0.18	2.84553			7	0.1	10
			0.1	10	0.79			1.31677	0.328932			0.68	1.6457			8	0.5	10
Data points entered:			0.5	0.5	0.18			1.35759	0.247919			0.79	1.60551			9	1.25	10
NU7441	Fraction affected		0.5	5	0.68			0.227658	1.03874			0.57	1.2664
uM			0.5	10	0.79			0.882601	0.693277			0.75	1.57588
0.5	0.27		1.25	0.5	0.57			0.695885	0.466021			0.87	1.16191			Fractional Effect	(CI +/- 1.96 s.d.)
5	0.73		1.25	5	0.75											0	1
10	0.83		1.25	10	0.87

## Sheet: NU7026
		NU26-0uM + RP 0uM			NU26-0uM + NU26-0.1uM			NU26-5uM + RP 0uM			NU26-5uM + RP6306-0.1uM					NU26-0uM + RP 0uM			NU26-0uM + RP6306-0.1uM			NU26-5uM + RP6306 0uM			NU26-5uM + RP6306-0.1uM			Combination
D0	182281	183396	179953	182281	183396	179953	182281	183396	179953	182281	183396	179953			0.989044	1.00671	1.00424	0.874632	0.985395	0.998625	0.67501	0.782888	0.782007	0.808956	0.861858	0.810493
	950448	967427	965053	840500	946941	959655	648668	752337	751490	777387	828225	778864		survival rate		1			0.952884			0.746635			0.827102			0.711457
		NU26-0uM + RP 0uM			NU26-0uM + NU26-0.5uM			NU26-5uM + RP 0uM			NU26-5uM + RP6306-0.5uM			inhibition ratio					0.047116			0.253365			0.172898			0.0119375
D0	182281	183396	179953	182281	183396	179953	182281	183396	179953	182281	183396	179953				NU26-0uM + RP 0uM			NU26-0uM + RP6306-0.1uM			NU26-10uM + RP 0uM			NU26-10uM + RP6306-0.1uM			Combination
	950448	967427	965053	858463	933463	891750	648668	752337	751490	712313	770461	682177		survival rate	0.989044	1.00671	1.00424	0.874632	0.985395	0.998625	0.544509	0.576371	0.533321	0.67252	0.68611	0.701428
		NU26-0uM + RP 0uM			NU26-0uM + NU26-1.25uM			NU26-5uM + RP 0uM			NU26-5uM + RP6306-1.25uM			inhibition ratio		1			0.952884			0.551401			0.686686			0.525421
D0	182281	183396	179953	182281	183396	179953	182281	183396	179953	182281	183396	179953							0.047116			0.448599			0.313314			0.0211362
	950448	967427	965053	357003	423622	406367	648668	752337	751490	439475	342417	304167				NU26-0uM + RP 0uM			NU26-0uM + NU26-0.1uM			NU26-20uM + RP 0uM			NU26-20uM + RP6306-0.1uM			Combination
														survival rate	0.989044	1.00671	1.00424	0.874632	0.985395	0.998625	0.501122	0.497185	0.477234	0.54517	0.546033	0.559956
														inhibition ratio		1			0.952884			0.491847			0.550386			0.468673
																			0.047116			0.508153			0.449614			0.0239421
		NU26-0uM + RP 0uM			NU26-0uM + NU26-0.1uM			NU26-10uM + RP 0uM			NU26-10uM + RP6306-0.1uM					NU26-0uM + RP 0uM			NU26-0uM + RP6306-0.5uM			NU26-5uM + RP6306 0uM			NU26-5uM + RP6306-0.5uM			Combination
D0	182281	183396	179953	182281	183396	179953	182281	183396	179953	182281	183396	179953			0.989044	1.00671	1.00424	0.893324	0.97137	0.927963	0.67501	0.782888	0.782007	0.741239	0.801748	0.709879
	950448	967427	965053	840500	946941	959655	523260	553879	512509	646276	659335	674055		survival rate		1			0.930886			0.746635			0.750956			0.695032
		NU26-0uM + RP 0uM			NU26-0uM + NU26-0.5uM			NU26-10uM + RP 0uM			NU26-10uM + RP6306-0.5uM			inhibition ratio					0.0691145			0.253365			0.249044			0.0175112
D0	182281	183396	179953	182281	183396	179953	182281	183396	179953	182281	183396	179953				NU26-0uM + RP 0uM			NU26-0uM + RP6306-0.5uM			NU26-10uM + RP 0uM			NU26-10uM + RP6306-0.5uM			Combination
	950448	967427	965053	858463	933463	891750	523260	553879	512509	688701	637380	622862		survival rate	0.989044	1.00671	1.00424	0.893324	0.97137	0.927963	0.544509	0.576371	0.533321	0.716668	0.663263	0.648156
		NU26-0uM + RP 0uM			NU26-0uM + NU26-1.25uM			NU26-10uM + RP 0uM			NU26-10uM + RP6306-1.25uM			inhibition ratio		1			0.930886			0.551401			0.676029			0.513291
D0	182281	183396	179953	182281	183396	179953	182281	183396	179953	182281	183396	179953							0.0691145			0.448599			0.323971			0.0310047
	950448	967427	965053	357003	423622	406367	523260	553879	512509	454496	479579	435024				NU26-0uM + RP 0uM			NU26-0uM + NU26-0.5uM			NU26-20uM + RP 0uM			NU26-20uM + RP6306-0.5uM			Combination
														survival rate	0.989044	1.00671	1.00424	0.893324	0.97137	0.927963	0.501122	0.497185	0.477234	0.530896	0.507626	0.526867
														inhibition ratio		1			0.930886			0.491847			0.521796			0.457853
																			0.0691145			0.508153			0.478204			0.0351207
		NU26-0uM + RP 0uM			NU26-0uM + NU26-0.1uM			NU26-20uM + RP 0uM			NU26-20uM + RP6306-0.1uM					NU26-0uM + RP 0uM			NU26-0uM + RP6306-1.25uM			NU26-5uM + RP 0uM			NU26-5uM + RP6306-1.25uM			Combination
D0	182281	183396	179953	182281	183396	179953	182281	183396	179953	182281	183396	179953			0.989044	1.00671	1.00424	0.3715	0.440825	0.422869	0.67501	0.782888	0.782007	0.457322	0.356322	0.316519
	950448	967427	965053	840500	946941	959655	481566	477783	458610	523895	524725	538104		survival rate		1			0.411731			0.746635			0.376721			0.307413
		NU26-0uM + RP 0uM			NU26-0uM + NU26-0.5uM			NU26-20uM + RP 0uM			NU26-20uM + RP6306-0.5uM			inhibition ratio					0.588269			0.253365			0.623279			0.149047
D0	182281	183396	179953	182281	183396	179953	182281	183396	179953	182281	183396	179953				NU26-0uM + RP 0uM			NU26-0uM + RP6306-1.25uM			NU26-10uM + RP 0uM			NU26-10uM + RP6306-1.25uM			Combination
	950448	967427	965053	858463	933463	891750	481566	477783	458610	510178	487816	506307		survival rate	0.989044	1.00671	1.00424	0.3715	0.440825	0.422869	0.544509	0.576371	0.533321	0.472952	0.499054	0.45269
		NU26-0uM + RP 0uM			NU26-0uM + NU26-1.25uM			NU26-20uM + RP 0uM			NU26-20uM + RP6306-1.25uM			inhibition ratio		1			0.411731			0.551401			0.474899			0.227029
D0	182281	183396	179953	182281	183396	179953	182281	183396	179953	182281	183396	179953							0.588269			0.448599			0.525101			0.263897
	950448	967427	965053	357003	423622	406367	481566	477783	458610	341413	370325	333405				NU26-0uM + RP 0uM			NU26-0uM + NU26-1.25uM			NU26-20uM + RP 0uM			NU26-20uM +RP6306-1.25uM			Combination
														survival rate	0.989044	1.00671	1.00424	0.3715	0.440825	0.422869	0.501122	0.497185	0.477234	0.355277	0.385363	0.346944
														inhibition ratio		1			0.411731			0.491847			0.362528			0.202509
																			0.588269			0.508153			0.637472			0.298931
	Drug:	RP6306		Drug:
				Combination:	RP6306	NU7026
	Data points entered:			Ratio:	Non constant ratio							Title:	Normalised Isobologram			Title:	- Algebraic estimate				Combinations
	RP6306	Fraction affected										X title:	NU7026			X title:	Fractional Effect				RP6306 (uM)	NU7026 (uM)
	uM			Data points entered:								Y title:	RP6306			Y title:	CI +/- 1.96 s.d.			1	0.1	5
	0.1	0.05		RP6306	NU7026	Fraction affected														2	0.5	5
	0.5	0.07		(uM)	(uM)							NU7026	(RP6306)			Fractional Effect	- Algebraic Estimation(CI +/- 1.96 s.d.)			3	1.25	5
	1.25	0.59		0.1	5	0.17						2.06747	0.224544			0.17	2.29201			4	0.1	10
	Drug:	NU7026		0.1	10	0.31						1.58899	0.1158			0.31	1.70479			5	0.5	10
				0.1	20	0.45						1.53174	0.069861			0.45	1.6016			6	1.25	10
	Data points entered:			0.5	5	0.25						1.14268	0.744669			0.25	1.88735			7	0.1	20
	NU7026	Fraction affected		0.5	10	0.32						1.50181	0.556812			0.32	2.05862			8	0.5	20
	uM			0.5	20	0.48						1.32251	0.315529			0.48	1.63804			9	1.25	20
	5	0.25		1.25	5	0.62						0.165257	0.48802			0.62	0.653277
	10	0.45		1.25	10	0.53						0.518225	0.666325			0.53	1.18455				Fractional Effect	(CI +/- 1.96 s.d.)
	20	0.51		1.25	20	0.64						0.595449	0.453961			0.64	1.04941				0	1
