# Supplementary material for: Genome-wide CRISPR screens identify PKMYT1 as a therapeutic target in pancreatic ductal adenocarcinoma
Source: EMBO Mol Med. 2024 Apr 3;16(5):5. doi: 10.1038/s44321-024-00060-y (PMC11099189; doi:10.1038/s44321-024-00060-y)
Supplement: Supplementary file 12 — Source data Fig. 7 [file 44321_2024_60_MOESM12_ESM.zip › Figure 7/7D/7D.xlsx]

## Sheet: Sheet1
	Ctrl IC50 = 346.6 nM			sh3 IC50 = 583.5 nM
2500	0.04037	0.04005	0.04226	0.06038	0.09653	0.07511
1250	0.12062	0.12643	0.11867	0.2347	0.24256	0.2729
750	0.25215	0.23187	0.20733	0.46885	0.4188	0.44545
500	0.36328	0.40484	0.38553	0.50563	0.52861	0.57652
375	0.43085	0.46722	0.41103	0.58639	0.66657	0.68564
187.5	0.68945	0.79581	0.65923	0.79981	0.90012	0.90662
50	0.9682	1.0551	1.03697	0.83439	0.93859	0.824
0	1.09298	0.84499	1.06203	0.98686	1.01618	0.99696
D0	Ctrl	sh3
	72205	100328
	77825	103350
	85092	100633
D3
	Ctrl	35160	105048	219595	316373	375215	600425	843183	951849
		34878	110102	201928	352566	406896	693055	918864	735884
		36807	103344	180563	335746	357956	574108	903079	924903
		2500	1250	750	500	375	187.5	50	0
	sh3	75348	292875	585067	630955	731744	998061	1041208	1231471
		120463	302677	522611	659641	831793	1123234	1171237	1268061
		93726	340540	555859	719418	855583	1131347	1028250	1244075
		2500	1250	750	500	375	187.5	50	0
