# Supplementary material for: Genome-wide CRISPR screens identify PKMYT1 as a therapeutic target in pancreatic ductal adenocarcinoma
Source: EMBO Mol Med. 2024 Apr 3;16(5):5. doi: 10.1038/s44321-024-00060-y (PMC11099189; doi:10.1038/s44321-024-00060-y)
Supplement: Supplementary file 13 — Source data Fig. 8 [file 44321_2024_60_MOESM13_ESM.zip]

Archive with 21 entries (12 files):
- Figure 8/8C/
- Figure 8/8C/8C.xlsx
- Figure 8/8D/
- Figure 8/8D/8D.xlsx
- Figure 8/8E/
- Figure 8/8E/8E.pptx
- Figure 8/8E/8E.xlsx
- Figure 8/8E/KC/
- Figure 8/8E/KC/EV.jpg
- Figure 8/8E/KC/sgPK 2 sgPK3.jpg
- Figure 8/8E/KPC#10/
- Figure 8/8E/KPC#10/EV sg3.jpg
- Figure 8/8F/
- Figure 8/8F/8F.xlsx
- Figure 8/8G/
- Figure 8/8G/8G.xlsx
- Figure 8/8H/
- Figure 8/8H/8H.xlsx
- Figure 8/8I/
- Figure 8/8I/KC.jpg
- Figure 8/8I/KPC#10.jpg
