# Supplementary material for: Genome-wide CRISPR screens identify PKMYT1 as a therapeutic target in pancreatic ductal adenocarcinoma
Source: EMBO Mol Med. 2024 Apr 3;16(5):5. doi: 10.1038/s44321-024-00060-y (PMC11099189; doi:10.1038/s44321-024-00060-y)
Supplement: Supplementary file 13 — Source data Fig. 8 [file 44321_2024_60_MOESM13_ESM.zip › Figure 8/8C/8C.xlsx]

## Sheet: KC
	Ctrl			msg5			msg6
0	0.967716	1.15346	0.878828	1.0013	1.03662	0.962081	0.889395	1.15359	0.957016
2	10.1552	9.74789	9.67675	12.8674	11.2859	11.9114	10.3941	10.4503	10.0836
3	18.796	18.2755	17.8893	22.1231	22.7252	20.37	17.7617	17.1604	17.1175
4	28.297	28.0165	26.6395	34.0358	34.7443	32.9229	27.3915	27.8286	27.2218
	Ctrl			msg5			msg6
0	47500	56617	43137	41669	43139	40037	47218	61244	50808
2	498462	478472	474980	535478	469664	495693	551825	554805	535337
3	922593	897045	878089	920652	945711	847696	942970	911048	908769
4	1388947	1375181	1307590	1416399	1445885	1370087	1454216	1477423	1445207

## Sheet: KPC#3 
	Ctrl			msg5			msg6
0	1.00289	1.02208	0.975035	1.03164	0.954758	1.0136	0.877588	1.03417	1.08824
1	2.79345	2.81197	2.76152	2.23699	2.1582	2.3539	2.11076	2.05701	2.2705
3	9.26126	9.1369	9.4088	8.12882	8.46078	7.51426	7.31474	7.11676	7.22127
4	17.9478	17.6783	17.9129	12.4727	13.5739	13.9797	11.8823	12.8747	13.0261
	Ctrl			msg5			msg6
0	105851	107876	102911	119919	110982	117822	107781	127012	133652
1	294838	296792	291467	260030	250871	273620	259233	252632	278851
3	977489	964363	993061	944902	983490	873465	898360	874045	886880
4	1894320	1865875	1890631	1449845	1577848	1625012	1459322	1581203	1599806

## Sheet: KPC#10
	Ctrl			msg5			msg6
0	1.07171	0.952323	0.975969	0.984797	1.06677	0.948431	0.916416	1.03139	1.0522
1	2.29361	2.28962	2.37722	2.08669	2.00893	1.90393	1.78174	1.82905	1.6109
3	10.5119	9.94625	10.229	7.39089	7.11044	7.20397	6.56688	6.19556	6.78158
4	19.921	18.6536	23.6609	12.8836	13.9003	14.224	10.9431	12.7422	11.5521
	Ctrl			msg5			msg6
0	67937	60369	61868	71924	77911	69268	71474	80441	82064
1	145395	145142	150695	152400	146721	139052	138963	142653	125639
3	666364	630506	648431	539789	519306	526137	512171	483210	528916
4	1262818	1182479	1499895	940946	1015197	1038842	853488	993801	900984

## Sheet: KPC#13 
	Ctrl			msg5			msg6
0	0.944141	1.05599	0.99987	0.909734	1.0159	1.07437	0.78399	1.1717	1.04431
1	2.29219	2.45973	2.13372	2.11894	2.08668	1.61119	1.86377	2.07256	2.17238
3	6.89593	7.93593	8.35586	6.61364	6.67436	5.85659	6.32041	6.47403	7.24448
4	13.3664	14.6329	15.5794	10.1016	10.1819	11.1578	10.2838	10.5501	10.6157
	Ctrl			msg5			msg6
0	123623	138268	130920	107274	119793	126687	88721	132597	118180
1	300132	322069	279383	249861	246057	189988	210916	234543	245839
3	902933	1039107	1094091	779867	787027	690597	715255	732640	819829
4	1750159	1915992	2039915	1191166	1200630	1315707	1163772	1193911	1201341
