# Supplementary material for: Genome-wide CRISPR screens identify PKMYT1 as a therapeutic target in pancreatic ductal adenocarcinoma
Source: EMBO Mol Med. 2024 Apr 3;16(5):5. doi: 10.1038/s44321-024-00060-y (PMC11099189; doi:10.1038/s44321-024-00060-y)
Supplement: Supplementary file 13 — Source data Fig. 8 [file 44321_2024_60_MOESM13_ESM.zip › Figure 8/8D/8D.xlsx]

## Sheet: Sheet1
	KPC#10 IC50=1171 nM			KC IC50=1633 nM
10000	0.069675	0.097168	0.075802	0.125883	0.13618	0.130758
7500	0.112519	0.100718	0.129699	0.175897	0.189951	0.180986
5000	0.153569	0.171343	0.165555	0.238595	0.238765	0.228117
2500	0.260584	0.290187	0.274661	0.402898	0.420921	0.403632
1250	0.391245	0.438764	0.455186	0.575929	0.617157	0.568727
750	0.654639	0.693719	0.709363	0.908639	0.863515	0.873113
500	0.819159	0.755245	0.799445	0.869519	0.916456	0.936053
250	0.838118	0.812729	0.738011	0.870943	0.909644	0.926817
100	0.962351	0.94188	0.92449	0.941452	0.977711	0.994877
0	1.03561	0.999324	0.965071	0.969749	1.01405	1.0162
	KPC-10	KC
D0	74312	63419
	65409	63100
	81774	81689
	90435	146045	199325	338226	507818	849692	1063231	1087839	1249088	1344169
KPC-10 D5	126120	130728	222396	376649	569496	900416	980274	1054885	1222517	1297077
	98387	168344	214883	356497	590811	920721	1037644	957905	1199946	1252618
	175069	244625	331821	560322	800962	1263671	1209266	1211246	1309305	1348658
KC D5	189389	264171	332058	585387	858299	1200915	1274542	1265068	1359731	1410267
	181849	251703	317249	561343	790946	1214264	1301797	1288951	1383605	1413263
nM	10000	7500	5000	2500	1250	750	500	250	100	0
