# Supplementary material for: Genome-wide CRISPR screens identify PKMYT1 as a therapeutic target in pancreatic ductal adenocarcinoma
Source: EMBO Mol Med. 2024 Apr 3;16(5):5. doi: 10.1038/s44321-024-00060-y (PMC11099189; doi:10.1038/s44321-024-00060-y)
Supplement: Supplementary file 13 — Source data Fig. 8 [file 44321_2024_60_MOESM13_ESM.zip › Figure 8/8E/8E.xlsx]

## Sheet: KC
	Ctrl			msg6
	31.278	33.159	19.136	34.212	30.552	26.178

## Sheet: KPC#10
	Ctrl			msg6
	53.339	57.083	44.328	35.15	42.563	33.719
