# Supplementary material for: Genome-wide CRISPR screens identify PKMYT1 as a therapeutic target in pancreatic ductal adenocarcinoma
Source: EMBO Mol Med. 2024 Apr 3;16(5):5. doi: 10.1038/s44321-024-00060-y (PMC11099189; doi:10.1038/s44321-024-00060-y)
Supplement: Supplementary file 13 — Source data Fig. 8 [file 44321_2024_60_MOESM13_ESM.zip › Figure 8/8F/8F.xlsx]

## Sheet: BJ
	Ctrl			sg2			sg3
0	1.00958	0.996008	0.994407	0.977113	0.987021	1.03587	0.997449	0.995251	1.0073
3	1.16094	1.19072	1.17803	1.22535	1.20601	1.23208	1.14322	1.12588	1.14834
9	1.6011	1.6275	1.57518	1.63769	1.65471	1.65642	1.37707	1.46031	1.37878
12	2.22204	2.23977	2.27716	2.82484	2.97448	2.68294	2.54435	2.45178	2.55244
	Ctrl			sg2			sg3
0	383923	378760	378151	312246	315412	331021	363075	362275	366661
3	441482	452805	447980	391571	385393	393723	416135	409823	418001
9	608864	618904	599006	523340	528780	529324	501257	531558	501881
12	844993	851736	865954	902704	950525	857359	926153	892457	929098

## Sheet: GIST430
	Ctrl			sg2			sg3
0	0.928015	0.984601	1.08738	0.96097	1.01934	1.01969	0.95781	1.00546	1.03673
3	2.7107	2.94222	2.84134	2.88604	3.10386	2.98218	2.7682	3.085	2.95722
6	4.26446	4.8471	4.5237	4.67335	4.83814	4.99394	3.90052	4.55778	4.77039
8	7.19349	7.6541	7.25908	7.88158	8.14166	7.72617	7.13066	7.87032	7.27567
	Ctrl			sg2			sg3
Day0	226436	240243	265322	260068	275864	275960	254749	267422	275740
Day3	661413	717902	693289	781051	839999	807070	736258	820518	786533
Day6	1040529	1182695	1103784	1264751	1309348	1351513	1037422	1212233	1268783
Day8	1755215	1867604	1771219	2132998	2203384	2090940	1896544	2093272	1935111
