# Supplementary material for: Genome-wide CRISPR screens identify PKMYT1 as a therapeutic target in pancreatic ductal adenocarcinoma
Source: EMBO Mol Med. 2024 Apr 3;16(5):5. doi: 10.1038/s44321-024-00060-y (PMC11099189; doi:10.1038/s44321-024-00060-y)
Supplement: Supplementary file 13 — Source data Fig. 8 [file 44321_2024_60_MOESM13_ESM.zip › Figure 8/8G/8G.xlsx]

## Sheet: KC
Tumor volume (mm3)	Ctrl						msg6
0	0	0	0	0	0	0	0	0	0	0	0	0
4	48.29	37.32	92.75	70.37	70.4	52.28	30.29	36.99	51.9	56.96	96.04	108.99
6	94.21	84.23	117.01	62.69	82.82	158.94	240.02	65.39	194.21	78.32	181.04	171.25
8	88.25	130.24	176.71	78.73	142.32	234.6	217.11	320.53	170.73	206	146	177.55
10	212.434	269.432	159.354	142.619	133.705	217.763	633.712	186.77	214.059	169.368	354.47	426.03
13	386.431	544.025	202.246	257.124	241.104	315.044	785.929	350.936	347.774	265.619	584.197	381.836
16	222.156	275.2	402.192	480	416	373.248	473.85	534.6	309.808	183.37	240.825	358.4
18	323.456	557.568	344.608	402.688	326.7	371.25	271.95	459.418	365.625	810.98	800.384	450.508

## Sheet: KPC#10
Tumor volume (mm3)	Ctrl						msg6
0	0	0	0	0	0	0	0	0	0	0	0	0
4	177.67	95.6153	166.306	285.307	156.675	138.99	61.1428	69.2984	50.1736	109.159	53.0317	46.7453
6	234.129	129.347	209.987	138.488	181.609	215.794	70.686	110.607	110.333	154.322	74.3705	143.447
8	295.416	220.166	261.791	279.894	259.702	274.303	122.675	126.755	158.723	148.112	77.8256	238.565
10	266.444	204.087	357.726	307.077	286.038	416.527	160.162	269.097	237.86	294.041	100.902	323.469
12	376.986	381.567	415.236	442.545	337.997	523.192	209.821	301.187	298.039	312.46	179.114	496.68
14	490.019	446.884	575.36	632.238	464.881	628.014	302.823	444.422	398.806	296.286	190.334	547.077
16	681.212	558.881	618.007	584.846	488.551	653.106	316.112	478.264	329.162	419.115	317.067	533.823
18	618.84	810.889	608.126	675.598	529.799	757.765	406.782	446.286	445.031	506.124	426.88	578.53
20	902.843	814.075	540.805	726.254	529.094	615.451	425.252	617.026	542.151	543.919	410.183	730.296
22	863.393	1032.46	638.439	811.535	586.416	782.993	560.624	602.523	556.788	546.562	460.01	554.032
24	1031.74	1259.35	832.909	1033.44	787.479	822.428	696.151	816.676	648.518	668.582	607.19	762.046
26	1191.42	1570.58	768.415	1190.16	947.143	939.636	797.928	749.129	618.484	755.071	589.128	738.432
