# Supplementary material for: Genome-wide CRISPR screens identify PKMYT1 as a therapeutic target in pancreatic ductal adenocarcinoma
Source: EMBO Mol Med. 2024 Apr 3;16(5):5. doi: 10.1038/s44321-024-00060-y (PMC11099189; doi:10.1038/s44321-024-00060-y)
Supplement: Supplementary file 13 — Source data Fig. 8 [file 44321_2024_60_MOESM13_ESM.zip › Figure 8/8H/8H.xlsx]

## Sheet: KC
	Ctrl						msg6
weigt-tumor(g)	0.52	0.43	0.31	0.28	0.27	0.22	0.72	0.41	0.39	0.28	0.26	0.2

## Sheet: KPC#10 
	Ctrl						msg6
weigt-tumor(g)	0.82	0.88	0.57	0.69	0.58	0.72	0.53	0.54	0.43	0.48	0.42	0.55
