# Supplementary material for: Genome-wide CRISPR screens identify PKMYT1 as a therapeutic target in pancreatic ductal adenocarcinoma
Source: EMBO Mol Med. 2024 Apr 3;16(5):5. doi: 10.1038/s44321-024-00060-y (PMC11099189; doi:10.1038/s44321-024-00060-y)
Supplement: Supplementary file 14 — EV Figure Source Data [file 44321_2024_60_MOESM14_ESM.zip]

Archive with 71 entries (54 files):
- Figure EV2C Source Data/
- Figure EV2C Source Data/EV2C/
- Figure EV2C Source Data/EV2C/88T YAPC/
- Figure EV2C Source Data/EV2C/88T YAPC/88T-Western GAP 0.1/
- Figure EV2C Source Data/EV2C/88T YAPC/88T-Western GAP 0.1/2 GAP 0.1 _Ch+Marker.jpg
- Figure EV2C Source Data/EV2C/88T YAPC/88T-Western GAP 0.1/2 GAP 0.1 _Ch-Marker.jpg
- Figure EV2C Source Data/EV2C/88T YAPC/88T-Western GAP 0.1/2 GAP 0.1 _Ch-Marker.tif
- Figure EV2C Source Data/EV2C/88T YAPC/88T-Western GAP 0.1/2 GAP 0.1 _Ch.tif
- Figure EV2C Source Data/EV2C/88T YAPC/88T-Western H3 0.1/
- Figure EV2C Source Data/EV2C/88T YAPC/88T-Western H3 0.1/1-2 H3 0.1 _Ch+Marker.jpg
- Figure EV2C Source Data/EV2C/88T YAPC/88T-Western H3 0.1/1-2 H3 0.1 _Ch-Marker.jpg
- Figure EV2C Source Data/EV2C/88T YAPC/88T-Western H3 0.1/1-2 H3 0.1 _Ch-Marker.tif
- Figure EV2C Source Data/EV2C/88T YAPC/88T-Western H3 0.1/1-2 H3 0.1 _Ch.tif
- Figure EV2C Source Data/EV2C/88T YAPC/88T-Western γH2A 0.3/
- Figure EV2C Source Data/EV2C/88T YAPC/88T-Western γH2A 0.3/2-2 γH2A 0.3 _Ch+Marker.jpg
- Figure EV2C Source Data/EV2C/88T YAPC/88T-Western γH2A 0.3/2-2 γH2A 0.3 _Ch-Marker.jpg
- Figure EV2C Source Data/EV2C/88T YAPC/88T-Western γH2A 0.3/2-2 γH2A 0.3 _Ch-Marker.tif
- Figure EV2C Source Data/EV2C/88T YAPC/88T-Western γH2A 0.3/2-2 γH2A 0.3 _Ch.tif
- Figure EV2C Source Data/EV2C/88T YAPC/EV2C 88T YAPC.pptx
- Figure EV2C Source Data/EV2C/88T YAPC/Western CDK1 123.8/
- Figure EV2C Source Data/EV2C/88T YAPC/Western CDK1 123.8/wsm 8 CDK1 123.8 _Ch+Marker.jpg
- Figure EV2C Source Data/EV2C/88T YAPC/Western CDK1 123.8/wsm 8 CDK1 123.8 _Ch-Marker.jpg
- Figure EV2C Source Data/EV2C/88T YAPC/Western CDK1 123.8/wsm 8 CDK1 123.8 _Ch-Marker.tif
- Figure EV2C Source Data/EV2C/88T YAPC/Western CDK1 123.8/wsm 8 CDK1 123.8 _Ch.tif
- Figure EV2C Source Data/EV2C/88T YAPC/Western phoCDK1-T14 1.7/
- Figure EV2C Source Data/EV2C/88T YAPC/Western phoCDK1-T14 1.7/wsm 7 P-CDK1 1.7 2021.06.30_15.39.52_Ch-Marker.jpg
- Figure EV2C Source Data/EV2C/88T YAPC/Western phoCDK1-T14 1.7/wsm 7 P-CDK1 1.7 2021.06.30_15.39.52_Ch-Marker.tif
- Figure EV2C Source Data/EV2C/88T YAPC/Western phoCDK1-T14 1.7/wsm 7 P-CDK1 1.7 _Ch+Marker.jpg
- Figure EV2C Source Data/EV2C/88T YAPC/Western phoCDK1-T14 1.7/wsm 7 P-CDK1 1.7 _Ch.tif
- Figure EV2C Source Data/EV2C/88T YAPC/YAPC-Western GAP 0.1/
- Figure EV2C Source Data/EV2C/88T YAPC/YAPC-Western GAP 0.1/2-1 GAP 0.1 _Ch+Marker.jpg
- Figure EV2C Source Data/EV2C/88T YAPC/YAPC-Western GAP 0.1/2-1 GAP 0.1 _Ch-Marker.jpg
- Figure EV2C Source Data/EV2C/88T YAPC/YAPC-Western GAP 0.1/2-1 GAP 0.1 _Ch-Marker.tif
- Figure EV2C Source Data/EV2C/88T YAPC/YAPC-Western GAP 0.1/2-1 GAP 0.1 _Ch.tif
- Figure EV2C Source Data/EV2C/88T YAPC/YAPC-Western H3 0.1/
- Figure EV2C Source Data/EV2C/88T YAPC/YAPC-Western H3 0.1/1-1 H3 0.1 _Ch+Marker.jpg
- Figure EV2C Source Data/EV2C/88T YAPC/YAPC-Western H3 0.1/1-1 H3 0.1 _Ch-Marker.jpg
- Figure EV2C Source Data/EV2C/88T YAPC/YAPC-Western H3 0.1/1-1 H3 0.1 _Ch-Marker.tif
- Figure EV2C Source Data/EV2C/88T YAPC/YAPC-Western H3 0.1/1-1 H3 0.1 _Ch.tif
- Figure EV2C Source Data/EV2C/88T YAPC/YAPC-Western γH2A 0.5/
- Figure EV2C Source Data/EV2C/88T YAPC/YAPC-Western γH2A 0.5/2-1 γH2A 0.5 _Ch+Marker.jpg
- Figure EV2C Source Data/EV2C/88T YAPC/YAPC-Western γH2A 0.5/2-1 γH2A 0.5 _Ch-Marker.jpg
- Figure EV2C Source Data/EV2C/88T YAPC/YAPC-Western γH2A 0.5/2-1 γH2A 0.5 _Ch-Marker.tif
- Figure EV2C Source Data/EV2C/88T YAPC/YAPC-Western γH2A 0.5/2-1 γH2A 0.5 _Ch.tif
- Figure EV2C Source Data/EV2C/CN1/
- Figure EV2C Source Data/EV2C/CN1/EV2C CN1.pptx
- Figure EV2C Source Data/EV2C/CN1/Western CDK1 145.5/
- Figure EV2C Source Data/EV2C/CN1/Western CDK1 145.5/wsm 12 cdk1  145.5 _Ch+Marker.jpg
- Figure EV2C Source Data/EV2C/CN1/Western CDK1 145.5/wsm 12 cdk1  145.5 _Ch-Marker.jpg
- Figure EV2C Source Data/EV2C/CN1/Western CDK1 145.5/wsm 12 cdk1  145.5 _Ch-Marker.tif
- Figure EV2C Source Data/EV2C/CN1/Western CDK1 145.5/wsm 12 cdk1  145.5 _Ch.tif
- Figure EV2C Source Data/EV2C/CN1/Western GAP 0.3/
- Figure EV2C Source Data/EV2C/CN1/Western GAP 0.3/3 2nd GAP 0.3 _Ch+Marker.jpg
- Figure EV2C Source Data/EV2C/CN1/Western GAP 0.3/3 2nd GAP 0.3 _Ch-Marker.jpg
- Figure EV2C Source Data/EV2C/CN1/Western GAP 0.3/3 2nd GAP 0.3 _Ch-Marker.tif
- Figure EV2C Source Data/EV2C/CN1/Western GAP 0.3/3 2nd GAP 0.3 _Ch.tif
- Figure EV2C Source Data/EV2C/CN1/Western H3 0.2/
- Figure EV2C Source Data/EV2C/CN1/Western H3 0.2/2 H3 0.2 2022.08.19_19.34.59_Ch+Marker.jpg
- Figure EV2C Source Data/EV2C/CN1/Western H3 0.2/2 H3 0.2 2022.08.19_19.34.59_Ch-Marker.jpg
- Figure EV2C Source Data/EV2C/CN1/Western H3 0.2/2 H3 0.2 2022.08.19_19.34.59_Ch-Marker.tif
- Figure EV2C Source Data/EV2C/CN1/Western H3 0.2/2 H3 0.2 2022.08.19_19.34.59_Ch.tif
- Figure EV2C Source Data/EV2C/CN1/Western phoCDK1-T14 120/
- Figure EV2C Source Data/EV2C/CN1/Western phoCDK1-T14 120/wsm 1 phoCDK1-T14  120 _Ch.tif
- Figure EV2C Source Data/EV2C/CN1/Western phoCDK1-T14 120/wsm 1 phoCDK1-T14 120 _Ch+Marker.jpg
- Figure EV2C Source Data/EV2C/CN1/Western phoCDK1-T14 120/wsm 1 phoCDK1-T14 120 _Ch-Marker.jpg
- Figure EV2C Source Data/EV2C/CN1/Western phoCDK1-T14 120/wsm 1 phoCDK1-T14 120 _Ch-Marker.tif
- Figure EV2C Source Data/EV2C/CN1/Western γH2A 9/
- Figure EV2C Source Data/EV2C/CN1/Western γH2A 9/1 γH2A 9 _Ch+Marker.jpg
- Figure EV2C Source Data/EV2C/CN1/Western γH2A 9/1 γH2A 9 _Ch-Marker.jpg
- Figure EV2C Source Data/EV2C/CN1/Western γH2A 9/1 γH2A 9 _Ch-Marker.tif
- Figure EV2C Source Data/EV2C/CN1/Western γH2A 9/1 γH2A 9 _Ch.tif
